# Supplementary material for: Single-cell sequencing reveals the cell map and transcriptional network of sporadic vestibular schwannoma
Source: Front Mol Neurosci. 2022 Oct 11;15:984529. doi: 10.3389/fnmol.2022.984529 (PMC9592810; doi:10.3389/fnmol.2022.984529)
Supplement: Supplementary file 1 [file Table_1.xlsx]

## Sheet: supplementary table 1 
Supplementary Table1 The expression levels of marker genes in six cell clusters
	p_val	avg_log2FC	pct.1	pct.2	p_val_adj	cluster	gene	d
JCHAIN	3.42575e-237	3.52896	0.427	0.016	9.7997e-233	B cell	JCHAIN	0.411
IGHM	0	2.40028	0.436	0.003	0	B cell	IGHM	0.433
CD79A	0	2.05444	0.527	0.004	0	B cell	CD79A	0.523
LTB	1.44565e-48	1.94341	0.564	0.127	4.13541e-44	B cell	LTB	0.437
CD79B	6.78014e-126	1.50492	0.464	0.037	1.93953e-121	B cell	CD79B	0.427
CD52	1.94031e-30	1.10368	0.655	0.201	5.55046e-26	B cell	CD52	0.454
RAC2	3.99443e-28	0.815863	0.655	0.233	1.14265e-23	B cell	RAC2	0.422
TAGLN	2.27607e-264	4.34479	0.613	0.074	6.51094e-260	Endothelial	TAGLN	0.539
IGFBP7	1.7947e-233	4.24847	0.993	0.327	5.13391e-229	Endothelial	IGFBP7	0.666
SPARCL1	0	3.72652	0.978	0.097	0	Endothelial	SPARCL1	0.881
RGS5	0	3.63666	0.588	0.013	0	Endothelial	RGS5	0.575
ACTA2	1.17016e-145	3.40379	0.495	0.085	3.34737e-141	Endothelial	ACTA2	0.41
NDUFA4L2	0	3.35181	0.559	0.012	0	Endothelial	NDUFA4L2	0.547
VWF	0	3.14819	0.466	0.011	0	Endothelial	VWF	0.455
TPM2	4.3332e-146	3.08065	0.563	0.112	1.23956e-141	Endothelial	TPM2	0.451
CALD1	3.9512e-193	2.96282	0.918	0.249	1.13028e-188	Endothelial	CALD1	0.669
C11orf96	0	2.91186	0.72	0.055	0	Endothelial	C11orf96	0.665
CLDN5	0	2.8234	0.441	0.006	0	Endothelial	CLDN5	0.435
MYL9	4.71075e-125	2.73716	0.717	0.212	1.34756e-120	Endothelial	MYL9	0.505
ADIRF	6.30363e-117	2.68015	0.649	0.179	1.80322e-112	Endothelial	ADIRF	0.47
CCN2	0	2.56709	0.677	0.059	0	Endothelial	CCN2	0.618
ID3	6.21829e-242	2.52337	0.86	0.171	1.7788e-237	Endothelial	ID3	0.689
EPAS1	0	2.44323	0.903	0.096	0	Endothelial	EPAS1	0.807
TM4SF1	0	2.43148	0.634	0.035	0	Endothelial	TM4SF1	0.599
CAV1	0	2.42478	0.86	0.03	0	Endothelial	CAV1	0.83
GNG11	4.71945e-251	2.40972	0.81	0.141	1.35005e-246	Endothelial	GNG11	0.669
SLC9A3R2	0	2.32301	0.663	0.072	0	Endothelial	SLC9A3R2	0.591
DSTN	1.02273e-139	2.32091	0.882	0.356	2.92562e-135	Endothelial	DSTN	0.526
CPE	0	2.29876	0.577	0.02	0	Endothelial	CPE	0.557
TPM1	2.8289e-168	2.2608	0.785	0.199	8.09235e-164	Endothelial	TPM1	0.586
ID1	7.3354e-305	2.24829	0.609	0.062	2.09836e-300	Endothelial	ID1	0.547
IFI27	4.16482e-180	2.17013	0.896	0.227	1.19139e-175	Endothelial	IFI27	0.669
RAMP2	0	2.07694	0.477	0.033	0	Endothelial	RAMP2	0.444
HIGD1B	0	1.97039	0.47	0.003	0	Endothelial	HIGD1B	0.467
MGP	0	1.96529	0.821	0.1	0	Endothelial	MGP	0.721
SOX18	0	1.95177	0.448	0.002	0	Endothelial	SOX18	0.446
IGFBP2	0	1.95083	0.785	0.101	0	Endothelial	IGFBP2	0.684
ARHGAP29	0	1.94987	0.832	0.054	0	Endothelial	ARHGAP29	0.778
ADGRL4	0	1.94854	0.459	0.019	0	Endothelial	ADGRL4	0.44
SPRY1	1.18082e-255	1.94774	0.688	0.093	3.37787e-251	Endothelial	SPRY1	0.595
NOTCH3	0	1.93469	0.538	0.012	0	Endothelial	NOTCH3	0.526
BGN	0	1.92958	0.638	0.045	0	Endothelial	BGN	0.593
PODXL	0	1.92352	0.437	0.008	0	Endothelial	PODXL	0.429
EGFL7	0	1.83606	0.455	0.018	0	Endothelial	EGFL7	0.437
ADAMTS1	0	1.83217	0.595	0.024	0	Endothelial	ADAMTS1	0.571
TSC22D1	3.66383e-226	1.81177	0.814	0.158	1.04808e-221	Endothelial	TSC22D1	0.656
CLEC14A	0	1.7927	0.441	0.013	0	Endothelial	CLEC14A	0.428
PDGFRB	9.90721e-138	1.78556	0.52	0.099	2.83406e-133	Endothelial	PDGFRB	0.421
GJA4	0	1.7559	0.613	0.002	0	Endothelial	GJA4	0.611
AP002956.1	1.46413e-165	1.74824	0.742	0.16	4.18828e-161	Endothelial	AP002956.1	0.582
TINAGL1	0	1.74468	0.789	0.003	0	Endothelial	TINAGL1	0.786
BCAM	0	1.74091	0.749	0.021	0	Endothelial	BCAM	0.728
CRIP2	4.11256e-296	1.72861	0.846	0.132	1.17644e-291	Endothelial	CRIP2	0.714
TM4SF18	0	1.69816	0.434	0.007	0	Endothelial	TM4SF18	0.427
MFGE8	3.70089e-99	1.68687	0.606	0.171	1.05868e-94	Endothelial	MFGE8	0.435
TGM2	0	1.658	0.419	0.015	0	Endothelial	TGM2	0.404
UACA	1.2577e-186	1.65697	0.767	0.162	3.59777e-182	Endothelial	UACA	0.605
APOLD1	0	1.65156	0.57	0.023	0	Endothelial	APOLD1	0.547
ESAM	0	1.63643	0.677	0.003	0	Endothelial	ESAM	0.674
PLAC9	1.35522e-267	1.60192	0.685	0.085	3.87675e-263	Endothelial	PLAC9	0.6
SNCG	0	1.59738	0.67	0.042	0	Endothelial	SNCG	0.628
ADGRF5	0	1.59013	0.602	0.009	0	Endothelial	ADGRF5	0.593
CAVIN1	1.09104e-204	1.58382	0.867	0.193	3.12103e-200	Endothelial	CAVIN1	0.674
CD34	1.40323e-260	1.58126	0.455	0.039	4.01408e-256	Endothelial	CD34	0.416
COL4A1	6.63474e-96	1.57244	0.67	0.185	1.89793e-91	Endothelial	COL4A1	0.485
TCF4	9.04939e-120	1.54241	0.889	0.37	2.58867e-115	Endothelial	TCF4	0.519
EMCN	0	1.5344	0.505	0.034	0	Endothelial	EMCN	0.471
NPDC1	4.31387e-128	1.51431	0.513	0.101	1.23403e-123	Endothelial	NPDC1	0.412
IGFBP4	8.92937e-128	1.49797	0.867	0.272	2.55434e-123	Endothelial	IGFBP4	0.595
PDLIM1	0	1.4969	0.688	0.027	0	Endothelial	PDLIM1	0.661
COX4I2	0	1.48791	0.437	0.001	0	Endothelial	COX4I2	0.436
MYH9	7.56553e-108	1.48672	0.835	0.379	2.1642e-103	Endothelial	MYH9	0.456
COL4A2	1.6027e-117	1.47501	0.688	0.174	4.58469e-113	Endothelial	COL4A2	0.514
CALCRL	0	1.47457	0.498	0.02	0	Endothelial	CALCRL	0.478
SYNE2	2.53294e-165	1.46546	0.778	0.182	7.24573e-161	Endothelial	SYNE2	0.596
NFIB	2.44134e-144	1.46174	0.624	0.131	6.98369e-140	Endothelial	NFIB	0.493
COL18A1	1.78236e-206	1.46166	0.616	0.09	5.09863e-202	Endothelial	COL18A1	0.526
FRZB	3.20681e-261	1.40491	0.487	0.044	9.1734e-257	Endothelial	FRZB	0.443
TIMP3	3.16214e-115	1.40478	0.889	0.294	9.04561e-111	Endothelial	TIMP3	0.595
PALMD	0	1.40232	0.477	0.008	0	Endothelial	PALMD	0.469
NR2F2	1.10293e-98	1.39898	0.763	0.242	3.15503e-94	Endothelial	NR2F2	0.521
JAG1	0	1.39579	0.642	0.03	0	Endothelial	JAG1	0.612
MMRN2	0	1.3816	0.473	0.002	0	Endothelial	MMRN2	0.471
ANGPT2	0	1.37749	0.495	0.025	0	Endothelial	ANGPT2	0.47
FILIP1	0	1.37332	0.602	0.012	0	Endothelial	FILIP1	0.59
CYYR1	0	1.37278	0.437	0.002	0	Endothelial	CYYR1	0.435
CAVIN2	0	1.36943	0.516	0.02	0	Endothelial	CAVIN2	0.496
STOM	1.75586e-112	1.35163	0.817	0.331	5.0228e-108	Endothelial	STOM	0.486
SPTBN1	5.25506e-103	1.32169	0.86	0.309	1.50326e-98	Endothelial	SPTBN1	0.551
COX7A1	0	1.3109	0.706	0.05	0	Endothelial	COX7A1	0.656
FILIP1L	5.75691e-78	1.30515	0.609	0.206	1.64682e-73	Endothelial	FILIP1L	0.403
PGF	0	1.29123	0.473	0.027	0	Endothelial	PGF	0.446
MYO1B	0	1.29095	0.631	0.016	0	Endothelial	MYO1B	0.615
MYLK	5.55576e-180	1.28604	0.548	0.081	1.58928e-175	Endothelial	MYLK	0.467
ACTN4	2.02301e-123	1.28152	0.875	0.327	5.78701e-119	Endothelial	ACTN4	0.548
CYB5R3	1.50507e-118	1.27859	0.774	0.259	4.3054e-114	Endothelial	CYB5R3	0.515
DLC1	2.35365e-197	1.27029	0.799	0.158	6.73286e-193	Endothelial	DLC1	0.641
GGT5	4.5319e-269	1.26544	0.513	0.047	1.29639e-264	Endothelial	GGT5	0.466
CAV2	0	1.26024	0.699	0.031	0	Endothelial	CAV2	0.668
CRIM1	6.83264e-205	1.25436	0.566	0.077	1.95454e-200	Endothelial	CRIM1	0.489
HES4	1.10241e-221	1.25274	0.566	0.072	3.15355e-217	Endothelial	HES4	0.494
HEG1	1.6792e-281	1.24396	0.502	0.044	4.80351e-277	Endothelial	HEG1	0.458
CD59	9.2268e-78	1.23487	0.892	0.488	2.63942e-73	Endothelial	CD59	0.404
LHFPL6	3.60238e-121	1.23263	0.738	0.192	1.0305e-116	Endothelial	LHFPL6	0.546
MGLL	1.571e-144	1.225	0.717	0.172	4.49401e-140	Endothelial	MGLL	0.545
TAGLN2	3.72031e-88	1.21969	0.864	0.426	1.06423e-83	Endothelial	TAGLN2	0.438
FLNA	7.41616e-75	1.21907	0.71	0.272	2.12147e-70	Endothelial	FLNA	0.438
2022-09-04	0	1.20317	0.516	0.016	0	Endothelial	2022-09-04	0.5
EPS8	2.22202e-75	1.19485	0.728	0.316	6.35632e-71	Endothelial	EPS8	0.412
ITGA1	4.36465e-163	1.18172	0.631	0.114	1.24855e-158	Endothelial	ITGA1	0.517
SELENOM	7.11846e-85	1.18144	0.839	0.37	2.03631e-80	Endothelial	SELENOM	0.469
PLS3	2.79102e-269	1.17657	0.685	0.087	7.98399e-265	Endothelial	PLS3	0.598
UTRN	6.58768e-86	1.16217	0.803	0.364	1.88447e-81	Endothelial	UTRN	0.439
NOSTRIN	0	1.15716	0.434	0.002	0	Endothelial	NOSTRIN	0.432
NRP1	2.88418e-123	1.15498	0.631	0.154	8.25049e-119	Endothelial	NRP1	0.477
TBX2	8.43685e-179	1.15067	0.466	0.059	2.41345e-174	Endothelial	TBX2	0.407
APP	3.20083e-82	1.14829	0.796	0.315	9.1563e-78	Endothelial	APP	0.481
PKIG	2.13688e-227	1.13114	0.634	0.09	6.11277e-223	Endothelial	PKIG	0.544
EPHX1	3.49728e-131	1.11933	0.677	0.165	1.00043e-126	Endothelial	EPHX1	0.512
ECSCR	0	1.11908	0.434	0.001	0	Endothelial	ECSCR	0.433
SPARC	6.46821e-81	1.11257	0.957	0.446	1.8503e-76	Endothelial	SPARC	0.511
PTP4A3	0	1.10321	0.498	0.005	0	Endothelial	PTP4A3	0.493
HES1	9.68837e-81	1.10288	0.652	0.204	2.77145e-76	Endothelial	HES1	0.448
CD151	9.26181e-94	1.09424	0.892	0.361	2.64943e-89	Endothelial	CD151	0.531
NES	1.03275e-131	1.08758	0.559	0.109	2.95428e-127	Endothelial	NES	0.45
ACTN1	7.73987e-170	1.07915	0.595	0.101	2.21407e-165	Endothelial	ACTN1	0.494
TNS1	7.86963e-234	1.07137	0.556	0.065	2.25119e-229	Endothelial	TNS1	0.491
GUCY1A1	4.05347e-286	1.07077	0.502	0.043	1.15953e-281	Endothelial	GUCY1A1	0.459
CSRP2	0	1.06994	0.502	0.038	0	Endothelial	CSRP2	0.464
TJP1	1.82989e-151	1.05298	0.613	0.115	5.23459e-147	Endothelial	TJP1	0.498
LPP	6.42696e-72	1.04619	0.692	0.281	1.8385e-67	Endothelial	LPP	0.411
LDB2	0	1.03801	0.43	0.014	0	Endothelial	LDB2	0.416
SNRK	4.72751e-163	1.03128	0.634	0.121	1.35235e-158	Endothelial	SNRK	0.513
ZEB1	2.16311e-157	1.02388	0.595	0.107	6.18779e-153	Endothelial	ZEB1	0.488
PTPRG	0	1.02319	0.556	0.013	0	Endothelial	PTPRG	0.543
WWTR1	9.18142e-136	1.0176	0.505	0.087	2.62644e-131	Endothelial	WWTR1	0.418
FOXC1	0	0.98398	0.624	0.041	0	Endothelial	FOXC1	0.583
PPP1R14A	8.08895e-73	0.973282	0.642	0.204	2.31393e-68	Endothelial	PPP1R14A	0.438
LMNA	3.42528e-86	0.971808	0.867	0.322	9.79837e-82	Endothelial	LMNA	0.545
PTK2	5.76894e-211	0.970217	0.624	0.09	1.65026e-206	Endothelial	PTK2	0.534
COBLL1	0	0.970162	0.573	0.049	0	Endothelial	COBLL1	0.524
TMEM204	0	0.952526	0.559	0.035	0	Endothelial	TMEM204	0.524
EVA1B	2.39632e-115	0.938306	0.638	0.16	6.85493e-111	Endothelial	EVA1B	0.478
ETS1	3.18791e-118	0.919382	0.645	0.151	9.11933e-114	Endothelial	ETS1	0.494
NRARP	1.48683e-128	0.916871	0.573	0.113	4.25323e-124	Endothelial	NRARP	0.46
TGFB1I1	5.06867e-123	0.902479	0.527	0.102	1.44994e-118	Endothelial	TGFB1I1	0.425
PDLIM5	8.44372e-110	0.893284	0.606	0.149	2.41541e-105	Endothelial	PDLIM5	0.457
RAB13	2.90035e-97	0.890028	0.631	0.181	8.29674e-93	Endothelial	RAB13	0.45
IFITM1	9.22312e-127	0.879287	0.566	0.11	2.63837e-122	Endothelial	IFITM1	0.456
MRTFB	3.8462e-195	0.877787	0.459	0.052	1.10024e-190	Endothelial	MRTFB	0.407
PAWR	0	0.872858	0.513	0.013	0	Endothelial	PAWR	0.5
ISYNA1	1.42657e-244	0.866965	0.473	0.044	4.08084e-240	Endothelial	ISYNA1	0.429
CCDC3	0	0.863738	0.419	0.002	0	Endothelial	CCDC3	0.417
EHD2	3.97736e-149	0.860918	0.498	0.078	1.13776e-144	Endothelial	EHD2	0.42
EBF1	0	0.858331	0.538	0.03	0	Endothelial	EBF1	0.508
TNS2	1.42359e-217	0.853172	0.581	0.074	4.07233e-213	Endothelial	TNS2	0.507
FZD4	3.17257e-294	0.843378	0.466	0.035	9.07546e-290	Endothelial	FZD4	0.431
PPFIBP1	1.21953e-153	0.825372	0.527	0.083	3.48858e-149	Endothelial	PPFIBP1	0.444
MSRB3	0	0.825203	0.502	0.028	0	Endothelial	MSRB3	0.474
RRAS	1.72279e-66	0.819159	0.695	0.263	4.9282e-62	Endothelial	RRAS	0.432
RBPMS	2.85947e-169	0.808519	0.563	0.087	8.17981e-165	Endothelial	RBPMS	0.476
ENAH	0	0.804973	0.477	0.031	0	Endothelial	ENAH	0.446
ROCK2	3.79168e-84	0.800225	0.602	0.185	1.08465e-79	Endothelial	ROCK2	0.417
EMP2	3.76056e-73	0.785785	0.663	0.221	1.07575e-68	Endothelial	EMP2	0.442
CYSTM1	1.32177e-80	0.770633	0.588	0.171	3.78105e-76	Endothelial	CYSTM1	0.417
LRRC32	0	0.769492	0.416	0.01	0	Endothelial	LRRC32	0.406
SLCO3A1	3.40171e-150	0.756076	0.502	0.078	9.73092e-146	Endothelial	SLCO3A1	0.424
TSPAN7	0	0.754803	0.423	0.018	0	Endothelial	TSPAN7	0.405
ECE1	1.19709e-92	0.736544	0.599	0.152	3.42441e-88	Endothelial	ECE1	0.447
NCKAP1	1.00739e-138	0.72433	0.541	0.094	2.88174e-134	Endothelial	NCKAP1	0.447
SASH1	6.79307e-126	0.717357	0.534	0.099	1.94323e-121	Endothelial	SASH1	0.435
GPR4	0	0.706282	0.444	0.002	0	Endothelial	GPR4	0.442
LAMB2	1.95621e-94	0.704749	0.584	0.144	5.59593e-90	Endothelial	LAMB2	0.44
APBB2	2.43369e-231	0.704354	0.47	0.045	6.96181e-227	Endothelial	APBB2	0.425
LIMS2	1.49117e-154	0.702939	0.484	0.069	4.26565e-150	Endothelial	LIMS2	0.415
SORBS2	1.69305e-82	0.674073	0.552	0.136	4.84314e-78	Endothelial	SORBS2	0.416
CDC42BPA	7.07924e-147	0.672537	0.484	0.072	2.02509e-142	Endothelial	CDC42BPA	0.412
CNN3	3.79319e-77	0.668937	0.796	0.253	1.08508e-72	Endothelial	CNN3	0.543
CAVIN3	1.52017e-52	0.667323	0.634	0.227	4.3486e-48	Endothelial	CAVIN3	0.407
MXRA7	1.6525e-71	0.643739	0.631	0.2	4.72715e-67	Endothelial	MXRA7	0.431
FERMT2	5.18026e-83	0.643303	0.581	0.152	1.48186e-78	Endothelial	FERMT2	0.429
BEX3	1.62919e-60	0.635987	0.688	0.241	4.66045e-56	Endothelial	BEX3	0.447
APOD	0	7.61836	1	0.474	0	Fibroblast	APOD	0.526
DCN	0	5.59374	0.999	0.098	0	Fibroblast	DCN	0.901
PTGDS	0	5.43509	0.939	0.169	0	Fibroblast	PTGDS	0.77
MGP1	0	4.72697	0.803	0.068	0	Fibroblast	MGP	0.735
LUM	0	4.41706	0.985	0.051	0	Fibroblast	LUM	0.934
SPARCL11	0	3.93217	0.969	0.057	0	Fibroblast	SPARCL1	0.912
COL1A1	0	3.60825	0.896	0.103	0	Fibroblast	COL1A1	0.793
IGFBP71	0	3.3269	0.988	0.297	0	Fibroblast	IGFBP7	0.691
IGFBP51	0	3.23698	0.796	0.055	0	Fibroblast	IGFBP5	0.741
FN11	0	3.09868	0.95	0.269	0	Fibroblast	FN1	0.681
COL1A2	0	2.98315	0.972	0.256	0	Fibroblast	COL1A2	0.716
COL3A1	0	2.96524	0.841	0.131	0	Fibroblast	COL3A1	0.71
SERPINF1	0	2.92904	0.956	0.288	0	Fibroblast	SERPINF1	0.668
TIMP1	0	2.92811	0.971	0.51	0	Fibroblast	TIMP1	0.461
CYP1B1	0	2.90002	0.895	0.023	0	Fibroblast	CYP1B1	0.872
CFH	0	2.84178	0.948	0.026	0	Fibroblast	CFH	0.922
C1S	0	2.82782	0.944	0.126	0	Fibroblast	C1S	0.818
OGN	0	2.81492	0.871	0.01	0	Fibroblast	OGN	0.861
IGFBP6	0	2.8039	0.776	0.198	0	Fibroblast	IGFBP6	0.578
C1R	0	2.7806	0.95	0.146	0	Fibroblast	C1R	0.804
PCOLCE	0	2.77993	0.895	0.025	0	Fibroblast	PCOLCE	0.87
ISLR	0	2.6462	0.897	0.02	0	Fibroblast	ISLR	0.877
C2orf40	0	2.53742	0.78	0.019	0	Fibroblast	C2orf40	0.761
IGFBP21	0	2.41866	0.49	0.087	0	Fibroblast	IGFBP2	0.403
LHFPL61	0	2.38342	0.938	0.156	0	Fibroblast	LHFPL6	0.782
ID31	0	2.35022	0.81	0.142	0	Fibroblast	ID3	0.668
PLAC91	0	2.29817	0.824	0.05	0	Fibroblast	PLAC9	0.774
COL6A21	0	2.27598	0.9	0.103	0	Fibroblast	COL6A2	0.797
FBLN2	0	2.21541	0.85	0.022	0	Fibroblast	FBLN2	0.828
SFRP4	0	2.21208	0.743	0.067	0	Fibroblast	SFRP4	0.676
ABCA8	0	2.20193	0.951	0.204	0	Fibroblast	ABCA8	0.747
COL15A11	0	2.17007	0.802	0.075	0	Fibroblast	COL15A1	0.727
MMP2	0	2.13798	0.872	0.221	0	Fibroblast	MMP2	0.651
GPC3	0	2.12762	0.776	0.025	0	Fibroblast	GPC3	0.751
TCF41	0	2.12511	0.94	0.343	0	Fibroblast	TCF4	0.597
TFPI1	0	2.10317	0.863	0.011	0	Fibroblast	TFPI	0.852
IFI271	0	2.05345	0.938	0.194	0	Fibroblast	IFI27	0.744
TAGLN1	0	2.03963	0.488	0.057	0	Fibroblast	TAGLN	0.431
CCN21	0	2.01883	0.529	0.04	0	Fibroblast	CCN2	0.489
CALD11	0	1.94803	0.939	0.218	0	Fibroblast	CALD1	0.721
OLFML3	0	1.91081	0.818	0.256	0	Fibroblast	OLFML3	0.562
COL6A11	0	1.89625	0.816	0.142	0	Fibroblast	COL6A1	0.674
SPTBN11	0	1.82667	0.946	0.28	0	Fibroblast	SPTBN1	0.666
COLEC12	0	1.81636	0.735	0.018	0	Fibroblast	COLEC12	0.717
CRISPLD2	0	1.77279	0.77	0.026	0	Fibroblast	CRISPLD2	0.744
COL6A3	0	1.77158	0.778	0.009	0	Fibroblast	COL6A3	0.769
LAMA2	0	1.74941	0.84	0.102	0	Fibroblast	LAMA2	0.738
MEG3	0	1.74192	0.722	0.094	0	Fibroblast	MEG3	0.628
C11orf961	0	1.69102	0.479	0.039	0	Fibroblast	C11orf96	0.44
PRELP	0	1.68361	0.722	0.047	0	Fibroblast	PRELP	0.675
NR2F21	0	1.67307	0.895	0.211	0	Fibroblast	NR2F2	0.684
FBLN1	0	1.66636	0.588	0.009	0	Fibroblast	FBLN1	0.579
LRP1	0	1.66309	0.909	0.463	0	Fibroblast	LRP1	0.446
IGFBP41	0	1.65376	0.87	0.245	0	Fibroblast	IGFBP4	0.625
SERPING1	0	1.64592	0.895	0.278	0	Fibroblast	SERPING1	0.617
CXCL121	0	1.62956	0.788	0.139	0	Fibroblast	CXCL12	0.649
COL8A1	0	1.6259	0.707	0.038	0	Fibroblast	COL8A1	0.669
RBP1	0	1.60562	0.505	0.052	0	Fibroblast	RBP1	0.453
SMOC21	0	1.60145	0.546	0.013	0	Fibroblast	SMOC2	0.533
CLEC11A	0	1.59539	0.788	0.081	0	Fibroblast	CLEC11A	0.707
CAVIN11	0	1.59056	0.795	0.167	0	Fibroblast	CAVIN1	0.628
MXRA8	0	1.55794	0.84	0.14	0	Fibroblast	MXRA8	0.7
SRPX2	0	1.5544	0.706	0.039	0	Fibroblast	SRPX2	0.667
FRZB1	0	1.54647	0.671	0.013	0	Fibroblast	FRZB	0.658
FBN1	0	1.52406	0.69	0.044	0	Fibroblast	FBN1	0.646
TPM11	0	1.52321	0.689	0.178	0	Fibroblast	TPM1	0.511
UACA1	0	1.5206	0.737	0.136	0	Fibroblast	UACA	0.601
FMO2	0	1.50732	0.607	0.005	0	Fibroblast	FMO2	0.602
TIMP31	0	1.48462	0.886	0.267	0	Fibroblast	TIMP3	0.619
CTHRC1	0	1.4808	0.526	0.008	0	Fibroblast	CTHRC1	0.518
KANK4	0	1.42391	0.596	0.073	0	Fibroblast	KANK4	0.523
OAF	0	1.40914	0.766	0.105	0	Fibroblast	OAF	0.661
BGN1	0	1.40856	0.626	0.019	0	Fibroblast	BGN	0.607
MARCKSL11	0	1.40612	0.769	0.164	0	Fibroblast	MARCKSL1	0.605
EFEMP2	0	1.39756	0.738	0.081	0	Fibroblast	EFEMP2	0.657
PLOD1	0	1.3792	0.708	0.082	0	Fibroblast	PLOD1	0.626
CCN11	0	1.35039	0.68	0.197	0	Fibroblast	CCN1	0.483
SELENOM1	0	1.29622	0.866	0.347	0	Fibroblast	SELENOM	0.519
PTCH1	0	1.28882	0.6	0.023	0	Fibroblast	PTCH1	0.577
APP1	0	1.28449	0.868	0.289	0	Fibroblast	APP	0.579
VIT	0	1.2798	0.669	0.005	0	Fibroblast	VIT	0.664
ETV1	0	1.27152	0.69	0.031	0	Fibroblast	ETV1	0.659
FHL2	0	1.25839	0.484	0.007	0	Fibroblast	FHL2	0.477
FZD2	0	1.25211	0.578	0.043	0	Fibroblast	FZD2	0.535
NNMT1	0	1.23622	0.486	0.04	0	Fibroblast	NNMT	0.446
CTSK	0	1.22975	0.653	0.027	0	Fibroblast	CTSK	0.626
FOXD1	0	1.22615	0.625	0.007	0	Fibroblast	FOXD1	0.618
DIO2	0	1.22417	0.501	0.024	0	Fibroblast	DIO2	0.477
S100A131	0	1.21633	0.725	0.125	0	Fibroblast	S100A13	0.6
FSTL1	0	1.21534	0.682	0.148	0	Fibroblast	FSTL1	0.534
SSPN	0	1.2135	0.796	0.276	0	Fibroblast	SSPN	0.52
SPRY11	0	1.21176	0.648	0.069	0	Fibroblast	SPRY1	0.579
RND3	0	1.21047	0.758	0.127	0	Fibroblast	RND3	0.631
CCDC80	0	1.20809	0.571	0.018	0	Fibroblast	CCDC80	0.553
ABCA10	0	1.19289	0.608	0.03	0	Fibroblast	ABCA10	0.578
CD341	0	1.19059	0.573	0.013	0	Fibroblast	CD34	0.56
AEBP1	0	1.18638	0.729	0.129	0	Fibroblast	AEBP1	0.6
FLRT2	0	1.18357	0.569	0.009	0	Fibroblast	FLRT2	0.56
HES11	1.52394e-289	1.17947	0.6	0.187	4.35939e-285	Fibroblast	HES1	0.413
TPM21	0	1.16599	0.633	0.088	0	Fibroblast	TPM2	0.545
EGFR	0	1.1589	0.577	0.01	0	Fibroblast	EGFR	0.567
BEX31	0	1.15678	0.784	0.215	0	Fibroblast	BEX3	0.569
PLPP31	0	1.15148	0.632	0.049	0	Fibroblast	PLPP3	0.583
ABCA6	0	1.14369	0.654	0.082	0	Fibroblast	ABCA6	0.572
FGFR1	0	1.13187	0.642	0.074	0	Fibroblast	FGFR1	0.568
ZEB11	0	1.13123	0.647	0.082	0	Fibroblast	ZEB1	0.565
PDGFRL	0	1.12923	0.603	0.005	0	Fibroblast	PDGFRL	0.598
RBMS31	0	1.12641	0.683	0.081	0	Fibroblast	RBMS3	0.602
EPHX11	0	1.12203	0.624	0.145	0	Fibroblast	EPHX1	0.479
PAMR1	0	1.11419	0.528	0.007	0	Fibroblast	PAMR1	0.521
MATN2	0	1.10297	0.709	0.17	0	Fibroblast	MATN2	0.539
MFGE81	0	1.10169	0.703	0.145	0	Fibroblast	MFGE8	0.558
OMD	0	1.0978	0.542	0.002	0	Fibroblast	OMD	0.54
AKAP12	0	1.09641	0.623	0.152	0	Fibroblast	AKAP12	0.471
SPRY41	0	1.0962	0.521	0.015	0	Fibroblast	SPRY4	0.506
FOXC11	0	1.09598	0.54	0.02	0	Fibroblast	FOXC1	0.52
VCAN	0	1.09094	0.476	0.035	0	Fibroblast	VCAN	0.441
LAMB1	0	1.08992	0.715	0.16	0	Fibroblast	LAMB1	0.555
RCN3	0	1.08754	0.596	0.049	0	Fibroblast	RCN3	0.547
MDK	0	1.0834	0.653	0.12	0	Fibroblast	MDK	0.533
TNXB	0	1.07954	0.459	0.007	0	Fibroblast	TNXB	0.452
SOD31	0	1.07281	0.638	0.111	0	Fibroblast	SOD3	0.527
SPON2	0	1.06306	0.486	0.046	0	Fibroblast	SPON2	0.44
GOLIM4	0	1.04842	0.696	0.197	0	Fibroblast	GOLIM4	0.499
BICC1	0	1.03799	0.607	0.01	0	Fibroblast	BICC1	0.597
LY6E	1.16984e-284	1.0362	0.797	0.362	3.34645e-280	Fibroblast	LY6E	0.435
NID1	0	1.03069	0.595	0.031	0	Fibroblast	NID1	0.564
ZBTB20	0	1.02265	0.812	0.316	0	Fibroblast	ZBTB20	0.496
SOX9	0	1.02122	0.537	0.004	0	Fibroblast	SOX9	0.533
ARHGAP291	0	1.01768	0.5	0.038	0	Fibroblast	ARHGAP29	0.462
CDH11	0	1.00119	0.506	0.038	0	Fibroblast	CDH11	0.468
GGT51	0	0.997771	0.492	0.027	0	Fibroblast	GGT5	0.465
TM4SF11	0	0.992602	0.501	0.015	0	Fibroblast	TM4SF1	0.486
LAMC1	0	0.985193	0.708	0.162	0	Fibroblast	LAMC1	0.546
CPQ	0	0.983782	0.733	0.249	0	Fibroblast	CPQ	0.484
LMNA1	0	0.980812	0.84	0.299	0	Fibroblast	LMNA	0.541
PRRX11	0	0.979025	0.54	0.006	0	Fibroblast	PRRX1	0.534
LIMA11	0	0.97505	0.647	0.168	0	Fibroblast	LIMA1	0.479
PDGFRB1	0	0.973103	0.588	0.075	0	Fibroblast	PDGFRB	0.513
CYGB1	0	0.969233	0.532	0.028	0	Fibroblast	CYGB	0.504
MRAS	0	0.969131	0.614	0.137	0	Fibroblast	MRAS	0.477
SCRG1	0	0.966185	0.439	0.022	0	Fibroblast	SCRG1	0.417
ABCA9	0	0.964207	0.562	0.042	0	Fibroblast	ABCA9	0.52
NOVA11	0	0.964121	0.57	0.037	0	Fibroblast	NOVA1	0.533
EMILIN1	0	0.959559	0.528	0.023	0	Fibroblast	EMILIN1	0.505
GLT8D2	0	0.958161	0.568	0.015	0	Fibroblast	GLT8D2	0.553
TSC22D11	0	0.950712	0.593	0.141	0	Fibroblast	TSC22D1	0.452
EMCN1	0	0.941452	0.535	0.011	0	Fibroblast	EMCN	0.524
C12orf571	1.33575e-283	0.937417	0.849	0.448	3.82105e-279	Fibroblast	C12orf57	0.401
SCARA5	0	0.928693	0.477	0.002	0	Fibroblast	SCARA5	0.475
EBF2	0	0.928585	0.514	0.009	0	Fibroblast	EBF2	0.505
ECM2	0	0.926999	0.562	0.019	0	Fibroblast	ECM2	0.543
PAM1	0	0.924975	0.567	0.041	0	Fibroblast	PAM	0.526
SLC12A21	0	0.921994	0.54	0.054	0	Fibroblast	SLC12A2	0.486
HIC1	0	0.915274	0.584	0.078	0	Fibroblast	HIC1	0.506
PDGFRA	0	0.910942	0.506	0.001	0	Fibroblast	PDGFRA	0.505
KIAA1755	0	0.901715	0.468	0.038	0	Fibroblast	KIAA1755	0.43
TNFRSF19	0	0.901131	0.53	0.041	0	Fibroblast	TNFRSF19	0.489
TMEM98	0	0.891707	0.575	0.053	0	Fibroblast	TMEM98	0.522
C16orf89	0	0.886407	0.467	0.01	0	Fibroblast	C16orf89	0.457
P2RY14	0	0.877836	0.458	0.02	0	Fibroblast	P2RY14	0.438
FXYD61	0	0.877252	0.461	0.026	0	Fibroblast	FXYD6	0.435
NR1H3	0	0.874897	0.534	0.05	0	Fibroblast	NR1H3	0.484
CALU	5.44389e-267	0.865926	0.699	0.284	1.55728e-262	Fibroblast	CALU	0.415
CDC42EP5	0	0.865099	0.553	0.046	0	Fibroblast	CDC42EP5	0.507
MYL91	0	0.859945	0.703	0.19	0	Fibroblast	MYL9	0.513
SERPINH11	0	0.858312	0.545	0.106	0	Fibroblast	SERPINH1	0.439
NAV1	0	0.853019	0.547	0.136	0	Fibroblast	NAV1	0.411
SDC2	0	0.84995	0.533	0.044	0	Fibroblast	SDC2	0.489
CHN1	0	0.836497	0.528	0.06	0	Fibroblast	CHN1	0.468
TRIL	0	0.833154	0.464	0.004	0	Fibroblast	TRIL	0.46
NR2F1	6.24836e-224	0.821199	0.678	0.242	1.7874e-219	Fibroblast	NR2F1	0.436
PDLIM7	0	0.819685	0.502	0.079	0	Fibroblast	PDLIM7	0.423
TENM2	0	0.814069	0.407	0.002	0	Fibroblast	TENM2	0.405
SRPX	0	0.808549	0.426	0.018	0	Fibroblast	SRPX	0.408
EBF11	0	0.801836	0.496	0.009	0	Fibroblast	EBF1	0.487
GPX8	0	0.800261	0.489	0.053	0	Fibroblast	GPX8	0.436
DSTN1	1.16009e-259	0.79661	0.759	0.34	3.31855e-255	Fibroblast	DSTN	0.419
SASH11	0	0.795197	0.544	0.079	0	Fibroblast	SASH1	0.465
TWIST1	0	0.794574	0.437	0.003	0	Fibroblast	TWIST1	0.434
RUNX1T11	0	0.792748	0.471	0.016	0	Fibroblast	RUNX1T1	0.455
AKR1C31	0	0.78828	0.462	0.013	0	Fibroblast	AKR1C3	0.449
FKBP10	0	0.783281	0.48	0.042	0	Fibroblast	FKBP10	0.438
LARP6	0	0.782566	0.477	0.01	0	Fibroblast	LARP6	0.467
RAMP21	0	0.77504	0.429	0.016	0	Fibroblast	RAMP2	0.413
LGALS3BP	2.27118e-262	0.773126	0.838	0.387	6.49694e-258	Fibroblast	LGALS3BP	0.451
DDR2	0	0.76986	0.502	0.062	0	Fibroblast	DDR2	0.44
TCEAL9	1.65715e-277	0.757146	0.633	0.209	4.74044e-273	Fibroblast	TCEAL9	0.424
RCN1	0	0.755883	0.556	0.131	0	Fibroblast	RCN1	0.425
SH3D19	0	0.753233	0.553	0.092	0	Fibroblast	SH3D19	0.461
CLMP	0	0.735236	0.436	0.003	0	Fibroblast	CLMP	0.433
CTSF	5.06047e-258	0.732417	0.633	0.224	1.4476e-253	Fibroblast	CTSF	0.409
DIO3OS	0	0.721237	0.421	0.002	0	Fibroblast	DIO3OS	0.419
PPFIBP11	0	0.71627	0.494	0.065	0	Fibroblast	PPFIBP1	0.429
PCYOX1	5.60734e-297	0.715959	0.584	0.174	1.60403e-292	Fibroblast	PCYOX1	0.41
ADGRD1	0	0.706303	0.418	0.016	0	Fibroblast	ADGRD1	0.402
ZCCHC24	9.37169e-263	0.697875	0.609	0.198	2.68087e-258	Fibroblast	ZCCHC24	0.411
COX7A11	0	0.691549	0.439	0.036	0	Fibroblast	COX7A1	0.403
ITM2A1	0	0.682346	0.528	0.115	0	Fibroblast	ITM2A	0.413
CNN31	0	0.668744	0.77	0.23	0	Fibroblast	CNN3	0.54
NUPR1	1.54753e-282	0.666375	0.716	0.25	4.42686e-278	Fibroblast	NUPR1	0.466
CD2481	0	0.665941	0.409	0.007	0	Fibroblast	CD248	0.402
ADD3	7.48887e-228	0.622318	0.639	0.229	2.14226e-223	Fibroblast	ADD3	0.41
DKK3	4.17358e-282	0.620714	0.65	0.189	1.19389e-277	Fibroblast	DKK3	0.461
NDN	0	0.606251	0.524	0.122	0	Fibroblast	NDN	0.402
LYZ	0	2.76614	0.921	0.446	0	Myeloid cell	LYZ	0.475
C1QC	0	2.65335	0.857	0.441	0	Myeloid cell	C1QC	0.416
AIF1	0	2.35777	0.996	0.55	0	Myeloid cell	AIF1	0.446
SGK1	0	2.35642	0.942	0.528	0	Myeloid cell	SGK1	0.414
C3	0	2.30165	0.968	0.52	0	Myeloid cell	C3	0.448
FCER1G	0	2.17061	0.982	0.431	0	Myeloid cell	FCER1G	0.551
FCGR3A	0	2.04489	0.904	0.324	0	Myeloid cell	FCGR3A	0.58
RNASET2	0	2.03283	0.98	0.547	0	Myeloid cell	RNASET2	0.433
CD83	0	2.02488	0.895	0.461	0	Myeloid cell	CD83	0.434
MS4A7	0	1.94123	0.932	0.283	0	Myeloid cell	MS4A7	0.649
MS4A6A	0	1.91076	0.935	0.296	0	Myeloid cell	MS4A6A	0.639
CTSS	0	1.86691	0.978	0.464	0	Myeloid cell	CTSS	0.514
OLR1	0	1.70596	0.839	0.233	0	Myeloid cell	OLR1	0.606
CYBB	0	1.7025	0.879	0.202	0	Myeloid cell	CYBB	0.677
HLA-DQA2	0	1.69301	0.742	0.198	0	Myeloid cell	HLA-DQA2	0.544
MAFB	0	1.68041	0.775	0.239	0	Myeloid cell	MAFB	0.536
IFI30	0	1.64778	0.685	0.109	0	Myeloid cell	IFI30	0.576
TREM2	0	1.64042	0.819	0.17	0	Myeloid cell	TREM2	0.649
PLAUR	0	1.63912	0.732	0.215	0	Myeloid cell	PLAUR	0.517
IGSF6	0	1.63106	0.865	0.188	0	Myeloid cell	IGSF6	0.677
CLEC7A	0	1.62394	0.868	0.176	0	Myeloid cell	CLEC7A	0.692
MEF2C1	0	1.61195	0.922	0.305	0	Myeloid cell	MEF2C	0.617
HLA-DMB	0	1.6094	0.938	0.337	0	Myeloid cell	HLA-DMB	0.601
NAPSB	0	1.56403	0.756	0.101	0	Myeloid cell	NAPSB	0.655
CSF1R	0	1.55719	0.866	0.155	0	Myeloid cell	CSF1R	0.711
PHACTR1	0	1.55447	0.666	0.103	0	Myeloid cell	PHACTR1	0.563
OTUD1	0	1.54596	0.67	0.218	0	Myeloid cell	OTUD1	0.452
SORL1	0	1.50413	0.891	0.277	0	Myeloid cell	SORL1	0.614
GPR183	0	1.48816	0.645	0.168	0	Myeloid cell	GPR183	0.477
MSR1	0	1.47254	0.795	0.095	0	Myeloid cell	MSR1	0.7
BHLHE41	0	1.4712	0.761	0.225	0	Myeloid cell	BHLHE41	0.536
CPVL	0	1.45099	0.804	0.147	0	Myeloid cell	CPVL	0.657
CTSH	0	1.44758	0.883	0.214	0	Myeloid cell	CTSH	0.669
P2RY13	0	1.44671	0.687	0.032	0	Myeloid cell	P2RY13	0.655
FCGR2A	0	1.44428	0.827	0.131	0	Myeloid cell	FCGR2A	0.696
CX3CR1	0	1.44314	0.716	0.085	0	Myeloid cell	CX3CR1	0.631
PLEK	0	1.43958	0.819	0.23	0	Myeloid cell	PLEK	0.589
MNDA	0	1.43041	0.76	0.086	0	Myeloid cell	MNDA	0.674
HAMP	0	1.41925	0.575	0.055	0	Myeloid cell	HAMP	0.52
LST1	0	1.40439	0.865	0.201	0	Myeloid cell	LST1	0.664
C1orf162	0	1.39706	0.82	0.173	0	Myeloid cell	C1orf162	0.647
YWHAH	0	1.38264	0.896	0.456	0	Myeloid cell	YWHAH	0.44
PLXDC2	0	1.38074	0.907	0.395	0	Myeloid cell	PLXDC2	0.512
ADAP2	0	1.37574	0.779	0.075	0	Myeloid cell	ADAP2	0.704
GGTA1P	0	1.33834	0.751	0.077	0	Myeloid cell	GGTA1P	0.674
IL18	0	1.33745	0.79	0.097	0	Myeloid cell	IL18	0.693
C5AR1	0	1.33389	0.623	0.033	0	Myeloid cell	C5AR1	0.59
GPR34	0	1.32363	0.684	0.039	0	Myeloid cell	GPR34	0.645
SPI1	0	1.29596	0.789	0.069	0	Myeloid cell	SPI1	0.72
LAPTM5	0	1.28365	0.975	0.551	0	Myeloid cell	LAPTM5	0.424
FGL2	0	1.27534	0.851	0.303	0	Myeloid cell	FGL2	0.548
RGS10	0	1.27321	0.938	0.45	0	Myeloid cell	RGS10	0.488
C3AR1	0	1.27259	0.718	0.063	0	Myeloid cell	C3AR1	0.655
ATP2B1-AS1	0	1.26684	0.669	0.115	0	Myeloid cell	ATP2B1-AS1	0.554
LY86	0	1.26602	0.776	0.056	0	Myeloid cell	LY86	0.72
CD86	0	1.24197	0.72	0.026	0	Myeloid cell	CD86	0.694
LTC4S	0	1.23643	0.724	0.088	0	Myeloid cell	LTC4S	0.636
HMOX1	0	1.19275	0.607	0.047	0	Myeloid cell	HMOX1	0.56
LILRB4	0	1.19197	0.664	0.027	0	Myeloid cell	LILRB4	0.637
CXCL16	0	1.18893	0.777	0.128	0	Myeloid cell	CXCL16	0.649
MEF2A	0	1.18342	0.826	0.265	0	Myeloid cell	MEF2A	0.561
PLD4	0	1.13167	0.658	0.021	0	Myeloid cell	PLD4	0.637
SERPINA1	0	1.1304	0.641	0.03	0	Myeloid cell	SERPINA1	0.611
RASGEF1B	0	1.11506	0.641	0.132	0	Myeloid cell	RASGEF1B	0.509
BASP1	0	1.10574	0.611	0.043	0	Myeloid cell	BASP1	0.568
TBXAS1	0	1.10247	0.698	0.031	0	Myeloid cell	TBXAS1	0.667
LPAR6	0	1.09493	0.658	0.071	0	Myeloid cell	LPAR6	0.587
FPR1	0	1.09219	0.608	0.017	0	Myeloid cell	FPR1	0.591
BCL2A1	0	1.07715	0.506	0.082	0	Myeloid cell	BCL2A1	0.424
OGFRL1	0	1.06721	0.756	0.255	0	Myeloid cell	OGFRL1	0.501
ALDH2	0	1.05397	0.774	0.206	0	Myeloid cell	ALDH2	0.568
ALOX5AP	0	1.04602	0.858	0.456	0	Myeloid cell	ALOX5AP	0.402
DOCK4	0	1.04441	0.629	0.044	0	Myeloid cell	DOCK4	0.585
CSF2RA	0	1.0443	0.644	0.021	0	Myeloid cell	CSF2RA	0.623
POU2F2	0	1.04159	0.629	0.064	0	Myeloid cell	POU2F2	0.565
SLCO2B1	0	1.03115	0.622	0.064	0	Myeloid cell	SLCO2B1	0.558
NR4A3	0	1.03009	0.515	0.104	0	Myeloid cell	NR4A3	0.411
LYN	0	1.02844	0.66	0.035	0	Myeloid cell	LYN	0.625
CFD	0	1.02834	0.772	0.281	0	Myeloid cell	CFD	0.491
TNFSF13B	0	1.0097	0.647	0.053	0	Myeloid cell	TNFSF13B	0.594
TRIB1	0	1.00612	0.517	0.063	0	Myeloid cell	TRIB1	0.454
LAIR1	0	1.00533	0.668	0.068	0	Myeloid cell	LAIR1	0.6
MS4A4A	0	1.00394	0.571	0.029	0	Myeloid cell	MS4A4A	0.542
CEBPA	0	0.978667	0.567	0.035	0	Myeloid cell	CEBPA	0.532
CCDC88A	0	0.978319	0.675	0.109	0	Myeloid cell	CCDC88A	0.566
FCGR1A	0	0.96561	0.545	0.023	0	Myeloid cell	FCGR1A	0.522
HAVCR2	0	0.964774	0.601	0.033	0	Myeloid cell	HAVCR2	0.568
ADAM28	0	0.964516	0.598	0.024	0	Myeloid cell	ADAM28	0.574
PYCARD	0	0.96317	0.803	0.26	0	Myeloid cell	PYCARD	0.543
CAPG	0	0.960552	0.774	0.295	0	Myeloid cell	CAPG	0.479
FCGR2B	0	0.959886	0.518	0.019	0	Myeloid cell	FCGR2B	0.499
SCIN	0	0.959475	0.52	0.033	0	Myeloid cell	SCIN	0.487
MGAT4A	0	0.95831	0.709	0.12	0	Myeloid cell	MGAT4A	0.589
SLC8A1	0	0.957848	0.602	0.03	0	Myeloid cell	SLC8A1	0.572
SKIL	0	0.952629	0.736	0.242	0	Myeloid cell	SKIL	0.494
AD000864.1	0	0.93934	0.538	0.068	0	Myeloid cell	AD000864.1	0.47
LAT2	0	0.937634	0.625	0.037	0	Myeloid cell	LAT2	0.588
LMO21	0	0.935085	0.639	0.04	0	Myeloid cell	LMO2	0.599
DSE	0	0.934337	0.655	0.128	0	Myeloid cell	DSE	0.527
CXorf21	0	0.927121	0.476	0.024	0	Myeloid cell	CXorf21	0.452
HIF1A	0	0.918612	0.664	0.201	0	Myeloid cell	HIF1A	0.463
ARHGAP24	0	0.913697	0.658	0.129	0	Myeloid cell	ARHGAP24	0.529
CSF3R	0	0.910666	0.595	0.025	0	Myeloid cell	CSF3R	0.57
PILRA	0	0.908937	0.585	0.018	0	Myeloid cell	PILRA	0.567
LPCAT2	0	0.908542	0.69	0.193	0	Myeloid cell	LPCAT2	0.497
NAMPT	0	0.897348	0.582	0.136	0	Myeloid cell	NAMPT	0.446
2022-03-01	0	0.896157	0.59	0.053	0	Myeloid cell	2022-03-01	0.537
GAPT	0	0.89134	0.532	0.017	0	Myeloid cell	GAPT	0.515
CD84	0	0.890607	0.63	0.092	0	Myeloid cell	CD84	0.538
GLIPR1	0	0.882288	0.739	0.192	0	Myeloid cell	GLIPR1	0.547
ITGB2	0	0.877745	0.892	0.41	0	Myeloid cell	ITGB2	0.482
VSIG4	0	0.87251	0.472	0.021	0	Myeloid cell	VSIG4	0.451
SDCBP	0	0.872499	0.801	0.356	0	Myeloid cell	SDCBP	0.445
RAB32	0	0.859706	0.694	0.198	0	Myeloid cell	RAB32	0.496
DAB2	0	0.857311	0.54	0.116	0	Myeloid cell	DAB2	0.424
PLEKHO1	0	0.846626	0.77	0.305	0	Myeloid cell	PLEKHO1	0.465
IL13RA1	0	0.844812	0.599	0.072	0	Myeloid cell	IL13RA1	0.527
RNASE6	0	0.844574	0.539	0.026	0	Myeloid cell	RNASE6	0.513
TGFBR1	0	0.832663	0.617	0.135	0	Myeloid cell	TGFBR1	0.482
SLC1A3	0	0.826279	0.469	0.04	0	Myeloid cell	SLC1A3	0.429
KDM6B	0	0.813086	0.541	0.123	0	Myeloid cell	KDM6B	0.418
FAM49B	0	0.812999	0.792	0.281	0	Myeloid cell	FAM49B	0.511
REL	0	0.811692	0.689	0.198	0	Myeloid cell	REL	0.491
LGALS9	0	0.810538	0.581	0.057	0	Myeloid cell	LGALS9	0.524
CNPY3	0	0.805489	0.709	0.183	0	Myeloid cell	CNPY3	0.526
SLC4A7	0	0.803653	0.608	0.13	0	Myeloid cell	SLC4A7	0.478
OTULINL	0	0.801547	0.576	0.056	0	Myeloid cell	OTULINL	0.52
LIMS1	0	0.800127	0.738	0.319	0	Myeloid cell	LIMS1	0.419
VAMP8	0	0.799327	0.854	0.394	0	Myeloid cell	VAMP8	0.46
SKAP2	0	0.794531	0.603	0.095	0	Myeloid cell	SKAP2	0.508
CD4	0	0.7875	0.583	0.061	0	Myeloid cell	CD4	0.522
CYFIP1	0	0.78745	0.584	0.143	0	Myeloid cell	CYFIP1	0.441
TLR2	0	0.775848	0.499	0.015	0	Myeloid cell	TLR2	0.484
ITPR2	0	0.774026	0.55	0.092	0	Myeloid cell	ITPR2	0.458
FYB1	0	0.7665	0.872	0.439	0	Myeloid cell	FYB1	0.433
APBB1IP	0	0.765329	0.803	0.333	0	Myeloid cell	APBB1IP	0.47
ARRB2	0	0.760354	0.643	0.116	0	Myeloid cell	ARRB2	0.527
CD302	0	0.757057	0.597	0.099	0	Myeloid cell	CD302	0.498
SYK	0	0.756329	0.519	0.027	0	Myeloid cell	SYK	0.492
EVI2B	0	0.755852	0.645	0.135	0	Myeloid cell	EVI2B	0.51
LIPA	0	0.754252	0.61	0.201	0	Myeloid cell	LIPA	0.409
SOCS6	0	0.753301	0.473	0.059	0	Myeloid cell	SOCS6	0.414
ITGAX	0	0.749309	0.489	0.021	0	Myeloid cell	ITGAX	0.468
F13A1	0	0.748457	0.427	0.015	0	Myeloid cell	F13A1	0.412
LY96	0	0.747858	0.542	0.05	0	Myeloid cell	LY96	0.492
TGFBI1	0	0.738914	0.625	0.119	0	Myeloid cell	TGFBI	0.506
CD53	0	0.738525	0.847	0.358	0	Myeloid cell	CD53	0.489
RB1	0	0.735438	0.617	0.172	0	Myeloid cell	RB1	0.445
IRF8	0	0.732129	0.5	0.048	0	Myeloid cell	IRF8	0.452
IFNGR1	0	0.731859	0.682	0.245	0	Myeloid cell	IFNGR1	0.437
TFEC	0	0.729232	0.485	0.015	0	Myeloid cell	TFEC	0.47
FXYD5	0	0.727082	0.844	0.427	0	Myeloid cell	FXYD5	0.417
ATP2B1	0	0.724754	0.614	0.162	0	Myeloid cell	ATP2B1	0.452
CD163	0	0.718852	0.417	0.016	0	Myeloid cell	CD163	0.401
MPEG1	0	0.710726	0.436	0.015	0	Myeloid cell	MPEG1	0.421
ARHGAP18	0	0.706047	0.629	0.179	0	Myeloid cell	ARHGAP18	0.45
HCLS1	0	0.705029	0.719	0.208	0	Myeloid cell	HCLS1	0.511
RNF130	0	0.700838	0.754	0.313	0	Myeloid cell	RNF130	0.441
PTAFR	0	0.698664	0.455	0.014	0	Myeloid cell	PTAFR	0.441
GLRX	0	0.695502	0.589	0.139	0	Myeloid cell	GLRX	0.45
MFSD1	0	0.695152	0.564	0.103	0	Myeloid cell	MFSD1	0.461
CD371	0	0.694538	0.853	0.402	0	Myeloid cell	CD37	0.451
BMP2K	0	0.690434	0.634	0.198	0	Myeloid cell	BMP2K	0.436
PPT1	0	0.690007	0.691	0.251	0	Myeloid cell	PPT1	0.44
CSTA	0	0.678659	0.429	0.014	0	Myeloid cell	CSTA	0.415
NCKAP1L	0	0.676066	0.564	0.095	0	Myeloid cell	NCKAP1L	0.469
CREG1	0	0.674236	0.556	0.132	0	Myeloid cell	CREG1	0.424
PABPC4	0	0.665562	0.637	0.204	0	Myeloid cell	PABPC4	0.433
ETS21	0	0.664825	0.492	0.071	0	Myeloid cell	ETS2	0.421
RGS19	0	0.659972	0.588	0.121	0	Myeloid cell	RGS19	0.467
AKR1B1	0	0.658101	0.682	0.242	0	Myeloid cell	AKR1B1	0.44
TLR1	0	0.648774	0.459	0.031	0	Myeloid cell	TLR1	0.428
TLR7	0	0.643837	0.425	0.012	0	Myeloid cell	TLR7	0.413
CD300A	0	0.64174	0.484	0.048	0	Myeloid cell	CD300A	0.436
GNB4	0	0.639288	0.57	0.158	0	Myeloid cell	GNB4	0.412
EVI2A	0	0.634951	0.511	0.088	0	Myeloid cell	EVI2A	0.423
PLBD1	0	0.63473	0.471	0.054	0	Myeloid cell	PLBD1	0.417
THEMIS2	0	0.631933	0.448	0.03	0	Myeloid cell	THEMIS2	0.418
GPR65	0	0.625224	0.58	0.142	0	Myeloid cell	GPR65	0.438
TM6SF1	0	0.623994	0.439	0.019	0	Myeloid cell	TM6SF1	0.42
IFNGR2	0	0.621866	0.573	0.151	0	Myeloid cell	IFNGR2	0.422
PICALM	0	0.620831	0.607	0.19	0	Myeloid cell	PICALM	0.417
ST3GAL6	0	0.615873	0.524	0.117	0	Myeloid cell	ST3GAL6	0.407
TNFRSF1B	0	0.614593	0.586	0.168	0	Myeloid cell	TNFRSF1B	0.418
LYL1	0	0.614147	0.443	0.033	0	Myeloid cell	LYL1	0.41
UCP2	0	0.603373	0.565	0.157	0	Myeloid cell	UCP2	0.408
NAGK	0	0.599047	0.583	0.163	0	Myeloid cell	NAGK	0.42
AOAH	0	0.595777	0.474	0.066	0	Myeloid cell	AOAH	0.408
DOCK8	0	0.589098	0.618	0.169	0	Myeloid cell	DOCK8	0.449
NCF4	0	0.58514	0.459	0.047	0	Myeloid cell	NCF4	0.412
HLA-DOA	0	0.58396	0.525	0.103	0	Myeloid cell	HLA-DOA	0.422
RHOG	0	0.567085	0.66	0.251	0	Myeloid cell	RHOG	0.409
TAOK3	0	0.562179	0.597	0.196	0	Myeloid cell	TAOK3	0.401
SPINT2	0	0.54442	0.535	0.128	0	Myeloid cell	SPINT2	0.407
DOCK2	0	0.532988	0.504	0.102	0	Myeloid cell	DOCK2	0.402
PREX1	0	0.516417	0.573	0.17	0	Myeloid cell	PREX1	0.403
CRYAB	0	4.02112	0.996	0.359	0	Schwann cell	CRYAB	0.637
CLU	0	3.60875	0.949	0.187	0	Schwann cell	CLU	0.762
GPM6B	0	3.58265	0.976	0.17	0	Schwann cell	GPM6B	0.806
NRXN1	0	3.26363	0.908	0.07	0	Schwann cell	NRXN1	0.838
PMP22	0	3.13752	0.967	0.213	0	Schwann cell	PMP22	0.754
SPARC1	0	2.99824	0.99	0.301	0	Schwann cell	SPARC	0.689
MPZ	0	2.89755	0.844	0.136	0	Schwann cell	MPZ	0.708
LGI4	0	2.89505	0.931	0.115	0	Schwann cell	LGI4	0.816
SEMA3B	0	2.87867	0.906	0.119	0	Schwann cell	SEMA3B	0.787
ITGB8	0	2.85376	0.803	0.095	0	Schwann cell	ITGB8	0.708
CDH19	0	2.78941	0.916	0.106	0	Schwann cell	CDH19	0.81
ANXA2	0	2.70754	0.992	0.508	0	Schwann cell	ANXA2	0.484
PLP1	0	2.66495	0.883	0.077	0	Schwann cell	PLP1	0.806
CTNNAL1	0	2.59541	0.887	0.105	0	Schwann cell	CTNNAL1	0.782
CHL1	0	2.51362	0.854	0.066	0	Schwann cell	CHL1	0.788
METRN	0	2.49399	0.895	0.213	0	Schwann cell	METRN	0.682
RARRES2	0	2.42848	0.862	0.133	0	Schwann cell	RARRES2	0.729
SCN7A	0	2.38791	0.816	0.089	0	Schwann cell	SCN7A	0.727
ALDH1A1	0	2.3587	0.904	0.343	0	Schwann cell	ALDH1A1	0.561
NR2F11	0	2.3004	0.863	0.098	0	Schwann cell	NR2F1	0.765
H2AFJ	0	2.22415	0.919	0.416	0	Schwann cell	H2AFJ	0.503
COL14A1	0	2.15923	0.568	0.053	0	Schwann cell	COL14A1	0.515
ITGA6	0	2.15896	0.801	0.209	0	Schwann cell	ITGA6	0.592
MAL	0	2.14187	0.755	0.055	0	Schwann cell	MAL	0.7
NCAM1	0	1.92766	0.762	0.047	0	Schwann cell	NCAM1	0.715
TIMP32	0	1.91986	0.815	0.157	0	Schwann cell	TIMP3	0.658
TUBB2B	0	1.86439	0.698	0.048	0	Schwann cell	TUBB2B	0.65
L1CAM	0	1.86353	0.734	0.034	0	Schwann cell	L1CAM	0.7
VWA1	0	1.84788	0.726	0.079	0	Schwann cell	VWA1	0.647
PPP1R14A1	0	1.82461	0.673	0.078	0	Schwann cell	PPP1R14A	0.595
ITGB4	0	1.82058	0.728	0.056	0	Schwann cell	ITGB4	0.672
PMP2	0	1.80145	0.631	0.124	0	Schwann cell	PMP2	0.507
CCN12	0	1.79641	0.627	0.11	0	Schwann cell	CCN1	0.517
CNN32	0	1.76732	0.78	0.113	0	Schwann cell	CNN3	0.667
MAP1B1	0	1.73027	0.685	0.118	0	Schwann cell	MAP1B	0.567
CD1511	0	1.70856	0.769	0.254	0	Schwann cell	CD151	0.515
ANK3	0	1.69564	0.745	0.053	0	Schwann cell	ANK3	0.692
AHNAK	0	1.67204	0.954	0.543	0	Schwann cell	AHNAK	0.411
TSC22D4	0	1.64588	0.71	0.19	0	Schwann cell	TSC22D4	0.52
PRNP	0	1.63742	0.832	0.358	0	Schwann cell	PRNP	0.474
CAVIN31	0	1.63724	0.716	0.095	0	Schwann cell	CAVIN3	0.621
IGFBP42	0	1.617	0.744	0.148	0	Schwann cell	IGFBP4	0.596
VGLL3	0	1.6115	0.681	0.039	0	Schwann cell	VGLL3	0.642
EDIL3	0	1.59666	0.57	0.048	0	Schwann cell	EDIL3	0.522
NDRG2	0	1.58764	0.739	0.226	0	Schwann cell	NDRG2	0.513
LTBP41	0	1.57834	0.691	0.119	0	Schwann cell	LTBP4	0.572
CNP	0	1.57707	0.752	0.135	0	Schwann cell	CNP	0.617
NTRK2	0	1.57164	0.651	0.049	0	Schwann cell	NTRK2	0.602
AATK	0	1.56928	0.681	0.041	0	Schwann cell	AATK	0.64
CD591	0	1.56818	0.876	0.386	0	Schwann cell	CD59	0.49
AP002956.11	0	1.55751	0.593	0.047	0	Schwann cell	AP002956.1	0.546
ERBB3	0	1.54137	0.689	0.028	0	Schwann cell	ERBB3	0.661
HSPG21	0	1.54037	0.672	0.104	0	Schwann cell	HSPG2	0.568
TTYH1	0	1.50205	0.574	0.027	0	Schwann cell	TTYH1	0.547
PPDPF1	0	1.49803	0.863	0.389	0	Schwann cell	PPDPF	0.474
UCHL1	0	1.48943	0.622	0.061	0	Schwann cell	UCHL1	0.561
RDH10	0	1.47968	0.671	0.054	0	Schwann cell	RDH10	0.617
EHBP1	0	1.43844	0.684	0.089	0	Schwann cell	EHBP1	0.595
LGALS3BP1	0	1.43446	0.736	0.32	0	Schwann cell	LGALS3BP	0.416
NTM	0	1.42219	0.602	0.029	0	Schwann cell	NTM	0.573
NR2F22	0	1.41493	0.755	0.106	0	Schwann cell	NR2F2	0.649
ADIRF1	0	1.41387	0.508	0.094	0	Schwann cell	ADIRF	0.414
MT1E	0	1.40861	0.774	0.167	0	Schwann cell	MT1E	0.607
DKK31	0	1.40283	0.651	0.092	0	Schwann cell	DKK3	0.559
COL28A1	0	1.39507	0.616	0.059	0	Schwann cell	COL28A1	0.557
ABCA81	0	1.39405	0.749	0.103	0	Schwann cell	ABCA8	0.646
RDX1	0	1.39152	0.742	0.303	0	Schwann cell	RDX	0.439
LMNA2	0	1.38391	0.752	0.21	0	Schwann cell	LMNA	0.542
PDLIM4	0	1.35836	0.611	0.064	0	Schwann cell	PDLIM4	0.547
SPTBN12	0	1.35809	0.785	0.184	0	Schwann cell	SPTBN1	0.601
PRSS23	0	1.35167	0.583	0.038	0	Schwann cell	PRSS23	0.545
FSTL3	0	1.34674	0.509	0.058	0	Schwann cell	FSTL3	0.451
TMEM176A	0	1.34085	0.72	0.318	0	Schwann cell	TMEM176A	0.402
GFRA3	0	1.33459	0.546	0.025	0	Schwann cell	GFRA3	0.521
PROS1	0	1.32287	0.527	0.107	0	Schwann cell	PROS1	0.42
LGALS3	0	1.32265	0.916	0.47	0	Schwann cell	LGALS3	0.446
COL1A21	0	1.31467	0.8	0.153	0	Schwann cell	COL1A2	0.647
ARHGAP15	0	1.30461	0.733	0.315	0	Schwann cell	ARHGAP15	0.418
CADM4	0	1.30154	0.534	0.038	0	Schwann cell	CADM4	0.496
CSRP11	0	1.2802	0.688	0.181	0	Schwann cell	CSRP1	0.507
SNCA	0	1.27531	0.639	0.195	0	Schwann cell	SNCA	0.444
COL4A11	0	1.269	0.613	0.072	0	Schwann cell	COL4A1	0.541
APP2	0	1.26165	0.718	0.209	0	Schwann cell	APP	0.509
CMTM5	0	1.2568	0.582	0.024	0	Schwann cell	CMTM5	0.558
EMP21	0	1.25116	0.636	0.112	0	Schwann cell	EMP2	0.524
SBSPON	0	1.25005	0.593	0.022	0	Schwann cell	SBSPON	0.571
MATN21	0	1.24897	0.613	0.083	0	Schwann cell	MATN2	0.53
MT3	0	1.2354	0.465	0.028	0	Schwann cell	MT3	0.437
SLC22A17	0	1.22709	0.599	0.047	0	Schwann cell	SLC22A17	0.552
PHLDA3	0	1.21846	0.611	0.086	0	Schwann cell	PHLDA3	0.525
CLIC4	0	1.2184	0.66	0.153	0	Schwann cell	CLIC4	0.507
TMOD2	0	1.21749	0.639	0.107	0	Schwann cell	TMOD2	0.532
DAG1	0	1.21726	0.517	0.071	0	Schwann cell	DAG1	0.446
SCD	0	1.19661	0.606	0.166	0	Schwann cell	SCD	0.44
GAS71	0	1.19594	0.68	0.184	0	Schwann cell	GAS7	0.496
SOX10	0	1.19424	0.589	0.024	0	Schwann cell	SOX10	0.565
IFIT3	0	1.19045	0.576	0.166	0	Schwann cell	IFIT3	0.41
SGCB	0	1.19022	0.613	0.078	0	Schwann cell	SGCB	0.535
SORBS21	0	1.18918	0.525	0.033	0	Schwann cell	SORBS2	0.492
LAMA41	0	1.17925	0.546	0.062	0	Schwann cell	LAMA4	0.484
BEX32	0	1.17858	0.652	0.132	0	Schwann cell	BEX3	0.52
STARD13	0	1.17819	0.586	0.082	0	Schwann cell	STARD13	0.504
FEZ1	0	1.1708	0.585	0.058	0	Schwann cell	FEZ1	0.527
SYT11	0	1.16962	0.595	0.135	0	Schwann cell	SYT11	0.46
LAMC11	0	1.16261	0.576	0.084	0	Schwann cell	LAMC1	0.492
NDRG1	0	1.16239	0.665	0.189	0	Schwann cell	NDRG1	0.476
ENDOD1	0	1.15651	0.579	0.095	0	Schwann cell	ENDOD1	0.484
CADM2	0	1.14576	0.529	0.015	0	Schwann cell	CADM2	0.514
COL4A21	0	1.12896	0.582	0.067	0	Schwann cell	COL4A2	0.515
EPB41L4B	0	1.12814	0.54	0.023	0	Schwann cell	EPB41L4B	0.517
NRN1	0	1.1275	0.541	0.03	0	Schwann cell	NRN1	0.511
RRAS1	0	1.1246	0.626	0.168	0	Schwann cell	RRAS	0.458
SEMA5A	0	1.11867	0.47	0.039	0	Schwann cell	SEMA5A	0.431
PON2	0	1.1183	0.609	0.154	0	Schwann cell	PON2	0.455
SORCS1	0	1.11615	0.556	0.016	0	Schwann cell	SORCS1	0.54
CAB39L	0	1.1075	0.581	0.05	0	Schwann cell	CAB39L	0.531
MYL92	0	1.1042	0.606	0.109	0	Schwann cell	MYL9	0.497
LAMB11	0	1.0975	0.573	0.083	0	Schwann cell	LAMB1	0.49
PCSK1N	0	1.09739	0.463	0.028	0	Schwann cell	PCSK1N	0.435
SOX2	0	1.08687	0.497	0.01	0	Schwann cell	SOX2	0.487
XKR4	0	1.07284	0.47	0.014	0	Schwann cell	XKR4	0.456
FOXD3	0	1.07219	0.504	0.014	0	Schwann cell	FOXD3	0.49
GAS2L3	0	1.06696	0.544	0.095	0	Schwann cell	GAS2L3	0.449
MBNL2	0	1.05983	0.612	0.183	0	Schwann cell	MBNL2	0.429
SDC3	0	1.05807	0.535	0.128	0	Schwann cell	SDC3	0.407
SLC44A2	0	1.05596	0.567	0.09	0	Schwann cell	SLC44A2	0.477
FXYD1	0	1.03846	0.543	0.045	0	Schwann cell	FXYD1	0.498
AKAP121	0	1.0352	0.527	0.08	0	Schwann cell	AKAP12	0.447
DMD	0	1.03462	0.54	0.064	0	Schwann cell	DMD	0.476
TEAD1	0	1.03404	0.522	0.046	0	Schwann cell	TEAD1	0.476
MT1M	0	1.02554	0.496	0.034	0	Schwann cell	MT1M	0.462
SLIT2	0	1.02503	0.493	0.039	0	Schwann cell	SLIT2	0.454
IL34	0	1.01905	0.471	0.029	0	Schwann cell	IL34	0.442
THBS12	0	1.01724	0.507	0.066	0	Schwann cell	THBS1	0.441
PLAT1	0	1.00829	0.507	0.056	0	Schwann cell	PLAT	0.451
HSPA12A	0	1.00686	0.512	0.023	0	Schwann cell	HSPA12A	0.489
FLRT3	0	1.00595	0.45	0.016	0	Schwann cell	FLRT3	0.434
CALD12	0	0.996717	0.712	0.13	0	Schwann cell	CALD1	0.582
PDZD2	0	0.996681	0.496	0.027	0	Schwann cell	PDZD2	0.469
SCCPDH	0	0.992088	0.583	0.144	0	Schwann cell	SCCPDH	0.439
INF2	0	0.988426	0.528	0.068	0	Schwann cell	INF2	0.46
NRXN3	0	0.97383	0.469	0.014	0	Schwann cell	NRXN3	0.455
FGF2	0	0.972431	0.506	0.037	0	Schwann cell	FGF2	0.469
SCN9A	0	0.967237	0.482	0.018	0	Schwann cell	SCN9A	0.464
RELN	0	0.963647	0.425	0.014	0	Schwann cell	RELN	0.411
PCDH9	0	0.957507	0.444	0.03	0	Schwann cell	PCDH9	0.414
C2orf88	0	0.952301	0.476	0.023	0	Schwann cell	C2orf88	0.453
PLLP	0	0.934028	0.45	0.021	0	Schwann cell	PLLP	0.429
MARVELD1	0	0.905294	0.52	0.079	0	Schwann cell	MARVELD1	0.441
FLNA1	0	0.905106	0.597	0.188	0	Schwann cell	FLNA	0.409
KCNMB4	0	0.905015	0.473	0.068	0	Schwann cell	KCNMB4	0.405
ADD31	0	0.903663	0.575	0.161	0	Schwann cell	ADD3	0.414
MINDY2	0	0.890135	0.532	0.127	0	Schwann cell	MINDY2	0.405
MICALL2	0	0.889378	0.474	0.042	0	Schwann cell	MICALL2	0.432
ERBB2	0	0.88573	0.486	0.031	0	Schwann cell	ERBB2	0.455
FERMT21	0	0.884084	0.516	0.056	0	Schwann cell	FERMT2	0.46
FSTL11	0	0.88299	0.521	0.081	0	Schwann cell	FSTL1	0.44
CASC10	0	0.880212	0.447	0.016	0	Schwann cell	CASC10	0.431
PLEKHB1	0	0.878984	0.47	0.056	0	Schwann cell	PLEKHB1	0.414
DLC12	0	0.857101	0.501	0.072	0	Schwann cell	DLC1	0.429
GNG12	0	0.856906	0.47	0.058	0	Schwann cell	GNG12	0.412
IGFBP61	0	0.854052	0.582	0.131	0	Schwann cell	IGFBP6	0.451
FOXD3-AS1	0	0.84589	0.462	0.013	0	Schwann cell	FOXD3-AS1	0.449
TIMP11	0	0.835615	0.877	0.439	0	Schwann cell	TIMP1	0.438
CRIP21	0	0.787131	0.465	0.05	0	Schwann cell	CRIP2	0.415
NFIB1	0	0.784226	0.463	0.045	0	Schwann cell	NFIB	0.418
MXRA81	0	0.777433	0.513	0.085	0	Schwann cell	MXRA8	0.428
CAVIN12	0	0.673966	0.522	0.112	0	Schwann cell	CAVIN1	0.41
CCL5	0	4.10762	0.937	0.111	0	T cell	CCL5	0.826
IL32	0	3.79813	0.966	0.062	0	T cell	IL32	0.904
CD521	0	3.35059	0.939	0.066	0	T cell	CD52	0.873
GZMA	0	2.75961	0.823	0.015	0	T cell	GZMA	0.808
NKG7	0	2.53445	0.738	0.021	0	T cell	NKG7	0.717
CD2	0	2.50313	0.878	0.01	0	T cell	CD2	0.868
CD3D	0	2.45636	0.882	0.014	0	T cell	CD3D	0.868
TRBC2	0	2.28904	0.822	0.017	0	T cell	TRBC2	0.805
TRAC	0	2.14561	0.801	0.02	0	T cell	TRAC	0.781
CD3G	0	2.08929	0.831	0.007	0	T cell	CD3G	0.824
GZMK	0	2.02263	0.547	0.01	0	T cell	GZMK	0.537
GZMH	0	1.90623	0.63	0.008	0	T cell	GZMH	0.622
CD3E	0	1.90505	0.806	0.01	0	T cell	CD3E	0.796
CD691	0	1.86165	0.814	0.354	0	T cell	CD69	0.46
HCST	0	1.84959	0.941	0.493	0	T cell	HCST	0.448
CST7	0	1.78333	0.728	0.024	0	T cell	CST7	0.704
TRBC1	0	1.67995	0.467	0.009	0	T cell	TRBC1	0.458
LTB1	0	1.61815	0.546	0.052	0	T cell	LTB	0.494
RARRES3	0	1.54654	0.8	0.316	0	T cell	RARRES3	0.484
RAC21	0	1.48348	0.742	0.141	0	T cell	RAC2	0.601
GZMM	0	1.4714	0.666	0.006	0	T cell	GZMM	0.66
LCP1	0	1.46235	0.831	0.325	0	T cell	LCP1	0.506
CD8A	0	1.38007	0.544	0.006	0	T cell	CD8A	0.538
CTSW	0	1.36798	0.557	0.016	0	T cell	CTSW	0.541
APOBEC3G	0	1.32476	0.655	0.182	0	T cell	APOBEC3G	0.473
ACAP1	0	1.27347	0.653	0.05	0	T cell	ACAP1	0.603
CRIP11	0	1.26522	0.578	0.033	0	T cell	CRIP1	0.545
BCL11B	0	1.25196	0.591	0.005	0	T cell	BCL11B	0.586
LCK	0	1.2343	0.613	0.006	0	T cell	LCK	0.607
CD8B	0	1.21604	0.474	0.005	0	T cell	CD8B	0.469
TUBA4A	0	1.17621	0.515	0.027	0	T cell	TUBA4A	0.488
RUNX3	0	1.16072	0.546	0.098	0	T cell	RUNX3	0.448
GIMAP71	0	1.15624	0.607	0.158	0	T cell	GIMAP7	0.449
CD48	0	1.14086	0.708	0.258	0	T cell	CD48	0.45
IL2RG	0	1.09418	0.573	0.049	0	T cell	IL2RG	0.524
HOPX1	0	1.08156	0.438	0.013	0	T cell	HOPX	0.425
STK17B	0	1.06972	0.647	0.227	0	T cell	STK17B	0.42
STK17A	0	1.03827	0.68	0.272	0	T cell	STK17A	0.408
TBC1D10C	0	0.999993	0.544	0.051	0	T cell	TBC1D10C	0.493
SKAP1	0	0.995449	0.519	0.003	0	T cell	SKAP1	0.516
LINC01871	0	0.985706	0.436	0.005	0	T cell	LINC01871	0.431
CD247	0	0.965967	0.48	0.005	0	T cell	CD247	0.475
ETS11	0	0.95179	0.539	0.086	0	T cell	ETS1	0.453
ITM2A2	0	0.910108	0.489	0.073	0	T cell	ITM2A	0.416
CD96	0	0.865595	0.444	0.004	0	T cell	CD96	0.44
IKZF3	0	0.822949	0.414	0.008	0	T cell	IKZF3	0.406
ICAM3	0	0.815432	0.492	0.081	0	T cell	ICAM3	0.411
SIT1	0	0.797122	0.411	0.004	0	T cell	SIT1	0.407

## Sheet: supplementary table 2
Supplementary Table2 KEGG pathway of DEGs
	Term	Count	%	PValue	Genes	List Total	Pop Hits	Pop Total	Fold Enrichment	Bonferroni	Benjamini	FDR
KEGG_PATHWAY	hsa04145:Phagosome	12	9.23077	6.77993e-08	C3, MSR1, HLA-DMA, FCGR3A, HLA-DMB, HLA-DPB1, CYBB, OLR1, CD14, THBS4, TUBA4A, HLA-DPA1	72	152	8112	8.89474	1.22716e-05	1.14669e-05	9.75633e-06
KEGG_PATHWAY	hsa05150:Staphylococcus aureus infection	10	7.69231	1.26706e-07	C1QB, C3, C1QA, HLA-DMA, FCGR3A, HLA-DMB, CFI, HLA-DPB1, C3AR1, HLA-DPA1	72	96	8112	11.7361	2.29334e-05	1.14669e-05	9.75633e-06
KEGG_PATHWAY	hsa04514:Cell adhesion molecules	10	7.69231	5.27502e-06	CD86, HLA-DMA, CADM3, CD4, HLA-DMB, ALCAM, ICAM2, HLA-DPB1, ITGB8, HLA-DPA1	72	149	8112	7.56152	0.000954325	0.000318259	0.000270784
KEGG_PATHWAY	hsa04610:Complement and coagulation cascades	8	6.15385	8.35644e-06	C1QB, C3, C1QA, PROS1, CFI, C3AR1, VSIG4, TFPI	72	85	8112	10.6039	0.00151138	0.000378129	0.000321723
KEGG_PATHWAY	hsa05416:Viral myocarditis	7	5.38462	1.25119e-05	CD86, HLA-DMA, HLA-DMB, CCND1, CAV1, HLA-DPB1, HLA-DPA1	72		8112	13.1444	0.0022621	0.000452929	0.000385365
KEGG_PATHWAY	hsa05322:Systemic lupus erythematosus	9	6.92308	2.22162e-05	C1QB, CD86, C3, C1QA, HLA-DMA, FCGR3A, HLA-DMB, HLA-DPB1, HLA-DPA1	72	136	8112	7.45588	0.0040131	0.000670188	0.000570215
KEGG_PATHWAY	hsa05140:Leishmaniasis	7	5.38462	5.27153e-05	C3, HLA-DMA, FCGR3A, HLA-DMB, HLA-DPB1, CYBB, HLA-DPA1	72	77	8112	10.2424	0.00949635	0.00136307	0.00115974
KEGG_PATHWAY	hsa05323:Rheumatoid arthritis	7	5.38462	0.000151831	CD86, HLA-DMA, HLA-DMB, IL18, HLA-DPB1, CXCL2, HLA-DPA1	72	93	8112	8.48029	0.0271093	0.00326427	0.00277733
KEGG_PATHWAY	hsa05152:Tuberculosis	9	6.92308	0.000162312	TLR1, C3, HLA-DMA, FCGR3A, HLA-DMB, IL18, HLA-DPB1, CD14, HLA-DPA1	72	180	8112	5.63333	0.0289534	0.00326427	0.00277733
KEGG_PATHWAY	hsa04640:Hematopoietic cell lineage	7	5.38462	0.000214188	CSF1R, HLA-DMA, CD4, HLA-DMB, HLA-DPB1, CD14, HLA-DPA1	72	99	8112	7.96633	0.0380302	0.00373138	0.00317476
KEGG_PATHWAY	hsa04936:Alcoholic liver disease	8	6.15385	0.000226769	C1QB, C3, C1QA, CCND1, ADH1B, C3AR1, CD14, CXCL2	72	142	8112	6.34742	0.0402187	0.00373138	0.00317476
KEGG_PATHWAY	hsa05330:Allograft rejection	5	3.84615	0.000317704	CD86, HLA-DMA, HLA-DMB, HLA-DPB1, HLA-DPA1	72	38	8112	14.8246	0.0558909	0.00479203	0.0040772
KEGG_PATHWAY	hsa05332:Graft-versus-host disease	5	3.84615	0.000469221	CD86, HLA-DMA, HLA-DMB, HLA-DPB1, HLA-DPA1	72	42	8112	13.4127	0.0814408	0.006533	0.00555846
KEGG_PATHWAY	hsa04940:Type I diabetes mellitus	5	3.84615	0.00051395	CD86, HLA-DMA, HLA-DMB, HLA-DPB1, HLA-DPA1	72	43	8112	13.1008	0.088851	0.00664464	0.00565345
KEGG_PATHWAY	hsa04672:Intestinal immune network for IgA production	5	3.84615	0.000848208	CD86, HLA-DMA, HLA-DMB, HLA-DPB1, HLA-DPA1	72	49	8112	11.4966	0.142377	0.010235	0.00870827
KEGG_PATHWAY	hsa05320:Autoimmune thyroid disease	5	3.84615	0.00114184	CD86, HLA-DMA, HLA-DMB, HLA-DPB1, HLA-DPA1	72	53	8112	10.6289	0.186811	0.0129171	0.0109903
KEGG_PATHWAY	hsa04510:Focal adhesion	8	6.15385	0.00179527	COL1A1, PDGFRA, CCND1, CAV1, ITGB8, LAMC1, MET, THBS4	72	201	8112	4.48425	0.277644	0.0191144	0.0162631
KEGG_PATHWAY	hsa05310:Asthma	4	3.07692	0.00242289	HLA-DMA, HLA-DMB, HLA-DPB1, HLA-DPA1	72	31	8112	14.5376	0.355368	0.0223649	0.0190287
KEGG_PATHWAY	hsa05321:Inflammatory bowel disease	5	3.84615	0.00244008	HLA-DMA, HLA-DMB, IL18, HLA-DPB1, HLA-DPA1	72	65	8112	8.66667	0.357375	0.0223649	0.0190287
KEGG_PATHWAY	hsa04659:Th17 cell differentiation	6	4.61538	0.00247126	HLA-DMA, CD4, HLA-DMB, HLA-DPB1, TGFBR1, HLA-DPA1	72	108	8112	6.25926	0.361	0.0223649	0.0190287
KEGG_PATHWAY	hsa05166:Human T-cell leukemia virus 1 infection	8	6.15385	0.00314521	HLA-DMA, CD4, HLA-DMB, CCND1, SLC2A1, HLA-DPB1, TGFBR1, HLA-DPA1	72	222	8112	4.06006	0.434576	0.0271087	0.0230649
KEGG_PATHWAY	hsa05133:Pertussis	5	3.84615	0.00430254	C1QB, C3, C1QA, IRF8, CD14	72	76	8112	7.41228	0.541796	0.0353982	0.0301178
KEGG_PATHWAY	hsa04612:Antigen processing and presentation	5	3.84615	0.00472145	HLA-DMA, CD4, HLA-DMB, HLA-DPB1, HLA-DPA1	72	78	8112	7.22222	0.5754	0.0371558	0.0316132
KEGG_PATHWAY	hsa04380:Osteoclast differentiation	6	4.61538	0.00512753	CSF1R, FCGR3A, BLNK, TREM2, LILRB4, TGFBR1	72	128	8112	5.28125	0.605632	0.0386701	0.0329016
KEGG_PATHWAY	hsa04658:Th1 and Th2 cell differentiation	5	3.84615	0.0084409	HLA-DMA, CD4, HLA-DMB, HLA-DPB1, HLA-DPA1	72	92	8112	6.12319	0.784391	0.0611121	0.0519959
KEGG_PATHWAY	hsa04933:AGE-RAGE signaling pathway in diabetic complications	5	3.84615	0.0112444	COL1A1, CCND1, CYBB, TGFBR1, AGT	72	100	8112	5.63333	0.870848	0.0753792	0.0641348
KEGG_PATHWAY	hsa04061:Viral protein interaction with cytokine and cytokine receptor	5	3.84615	0.0112444	CX3CR1, CSF1R, IL18, CXCL2, CX3CL1	72	100	8112	5.63333	0.870848	0.0753792	0.0641348
KEGG_PATHWAY	hsa05134:Legionellosis	4	3.07692	0.0134159	C3, IL18, CD14, CXCL2	72	57	8112	7.90643	0.913249	0.0867244	0.0737876
KEGG_PATHWAY	hsa04060:Cytokine-cytokine receptor interaction	8	6.15385	0.014254	CX3CR1, IL1RL1, CSF1R, CD4, IL18, CXCL2, TGFBR1, CX3CL1	72	295	8112	3.05537	0.925618	0.0889646	0.0756937
KEGG_PATHWAY	hsa05145:Toxoplasmosis	5	3.84615	0.0164744	HLA-DMA, HLA-DMB, HLA-DPB1, LAMC1, HLA-DPA1	72	112	8112	5.02976	0.950545	0.0974746	0.0829342
KEGG_PATHWAY	hsa05164:Influenza A	6	4.61538	0.0166946	HLA-DMA, HLA-DMB, IL18, HLA-DPB1, TLR7, HLA-DPA1	72	171	8112	3.95322	0.952509	0.0974746	0.0829342
KEGG_PATHWAY	hsa05221:Acute myeloid leukemia	4	3.07692	0.0206483	CSF1R, CCND1, CD14, RUNX1T1	72	67	8112	6.72637	0.977096	0.116792	0.0993698
KEGG_PATHWAY	hsa05169:Epstein-Barr virus infection	6	4.61538	0.0315312	HLA-DMA, HLA-DMB, CCND1, BLNK, HLA-DPB1, HLA-DPA1	72	202	8112	3.34653	0.99697	0.172944	0.147146
KEGG_PATHWAY	hsa04151:PI3K-Akt signaling pathway	8	6.15385	0.0344929	COL1A1, PDGFRA, CSF1R, CCND1, ITGB8, LAMC1, MET, THBS4	72	354	8112	2.54614	0.998259	0.183624	0.156232
KEGG_PATHWAY	hsa04512:ECM-receptor interaction	4	3.07692	0.0415736	COL1A1, ITGB8, LAMC1, THBS4	72	88	8112	5.12121	0.999541	0.214995	0.182924
KEGG_PATHWAY	hsa05171:Coronavirus disease - COVID-19	6	4.61538	0.0520022	C1QB, C3, C1QA, C3AR1, CYBB, TLR7	72	232	8112	2.91379	0.999937	0.261456	0.222454
KEGG_PATHWAY	hsa05146:Amoebiasis	4	3.07692	0.0597233	COL1A1, CD14, LAMC1, CXCL2	72	102	8112	4.4183	0.999986	0.284471	0.242036
KEGG_PATHWAY	hsa05142:Chagas disease	4	3.07692	0.0597233	C1QB, C3, C1QA, TGFBR1	72	102	8112	4.4183	0.999986	0.284471	0.242036
KEGG_PATHWAY	hsa04620:Toll-like receptor signaling pathway	4	3.07692	0.0625765	TLR1, CD86, TLR7, CD14	72	104	8112	4.33333	0.999992	0.290419	0.247097
KEGG_PATHWAY	hsa05144:Malaria	3	2.30769	0.0707124	IL18, MET, THBS4	72	50	8112	6.76	0.999998	0.319974	0.272243
KEGG_PATHWAY	hsa05202:Transcriptional misregulation in cancer	5	3.84615	0.0870835	CD86, CSF1R, CD14, MET, RUNX1T1	72	192	8112	2.93403	1	0.379772	0.323121
KEGG_PATHWAY	hsa05020:Prion disease	6	4.61538	0.0902012	C1QB, C1QA, CAV1, CYBB, LAMC1, TUBA4A	72	273	8112	2.47619	1	0.379772	0.323121
KEGG_PATHWAY	hsa05200:Pathways in cancer	9	6.92308	0.091177	PDGFRA, CSF1R, CCND1, SLC2A1, LAMC1, MET, TGFBR1, AGT, RUNX1T1	72	531	8112	1.9096	1	0.379772	0.323121
KEGG_PATHWAY	hsa05130:Pathogenic Escherichia coli infection	5	3.84615	0.0935767	MYO1B, IL18, MYH11, NCKAP1L, TUBA4A	72	197	8112	2.85956	1	0.379772	0.323121
KEGG_PATHWAY	hsa04611:Platelet activation	4	3.07692	0.0944185	APBB1IP, COL1A1, TBXAS1, PRKG1	72	124	8112	3.63441	1	0.379772	0.323121
KEGG_PATHWAY	hsa00590:Arachidonic acid metabolism	3	2.30769	0.099443	GGT5, HPGDS, TBXAS1	72	61	8112	5.54098	1	0.391287	0.332918

## Sheet: supplementary table 3 
Supplementary table 3 GO-term of DEGs
Category	Term	Count	%	PValue	Genes	List Total	Pop Hits	Pop Total	Fold Enrichment	Bonferroni	Benjamini	FDR
GOTERM_MF_FAT	GO:0004872~receptor activity	31	23.8462	3.64459e-06	CD86, CX3CR1, LGALS3BP, CSF1R, NRP2, GPR65, CFI, TREM2, PTPRK, IL1RL1, HLA-DMA, FCGR3A, C3AR1, S1PR1, OLR1, ITGB8, CD14, HLA-DPA1, MSR1, P2RY13, PDGFRA, GPR34, GFRA1, GFRA3, TGFBR1, TLR1, CD4, GPRC5B, HLA-DPB1, TLR7, MET	119	1769	16739	2.465	0.00171513	0.000760158	0.000735949
GOTERM_MF_FAT	GO:0060089~molecular transducer activity	31	23.8462	3.64459e-06	CD86, CX3CR1, LGALS3BP, CSF1R, NRP2, GPR65, CFI, TREM2, PTPRK, IL1RL1, HLA-DMA, FCGR3A, C3AR1, S1PR1, OLR1, ITGB8, CD14, HLA-DPA1, MSR1, P2RY13, PDGFRA, GPR34, GFRA1, GFRA3, TGFBR1, TLR1, CD4, GPRC5B, HLA-DPB1, TLR7, MET	119	1769	16739	2.465	0.00171513	0.000760158	0.000735949
GOTERM_MF_FAT	GO:0032403~protein complex binding	19	14.6154	4.84177e-06	TAGLN, ICAM2, GFRA1, TGFBR1, CX3CL1, THBS4, HLA-DMA, FCGR3A, MYO1B, CD4, SCIN, HLA-DMB, HLA-DPB1, ITGB8, MYH11, NCKAP1L, EDIL3, CTNNAL1, HLA-DPA1	119	748	16739	3.57301	0.00227788	0.000760158	0.000735949
GOTERM_MF_FAT	GO:0044877~macromolecular complex binding	25	19.2308	2.66613e-05	TAGLN, ICAM2, TREM2, THBS4, CX3CL1, HLA-DMA, FCGR3A, SCIN, HLA-DMB, CCND1, ITGB8, MYH11, NCKAP1L, CTNNAL1, EDIL3, HLA-DPA1, MSR1, PDGFRA, CAV1, GFRA1, TGFBR1, MYO1B, CD4, PLP1, HLA-DPB1	119	1374	16739	2.55939	0.0124791	0.00285189	0.00276107
GOTERM_MF_FAT	GO:0004871~signal transducer activity	29	22.3077	3.45547e-05	CD86, CX3CR1, CSF1R, NRP2, GPR65, TREM2, PTPRK, IL1RL1, HLA-DMA, FCGR3A, BLNK, C3AR1, S1PR1, ITGB8, CD14, HLA-DPA1, P2RY13, PDGFRA, GPR34, GFRA1, GFRA3, TGFBR1, AGT, TLR1, CD4, GPRC5B, HLA-DPB1, TLR7, MET	119	1782	16739	2.28914	0.0161438	0.00285189	0.00276107
GOTERM_MF_FAT	GO:0023026~MHC class II protein complex binding	5	3.84615	3.63298e-05	HLA-DMA, CD4, HLA-DMB, HLA-DPB1, HLA-DPA1	119	27	16739	26.0489	0.0169661	0.00285189	0.00276107
GOTERM_MF_FAT	GO:0038023~signaling receptor activity	27	20.7692	4.84211e-05	CD86, CX3CR1, CSF1R, NRP2, GPR65, TREM2, PTPRK, IL1RL1, HLA-DMA, FCGR3A, C3AR1, S1PR1, ITGB8, CD14, HLA-DPA1, P2RY13, PDGFRA, GPR34, GFRA1, GFRA3, TGFBR1, TLR1, CD4, GPRC5B, HLA-DPB1, TLR7, MET	119	1618	16739	2.3473	0.0225488	0.00325805	0.00315429
GOTERM_MF_FAT	GO:0004888~transmembrane signaling receptor activity	25	19.2308	5.67043e-05	CX3CR1, CSF1R, NRP2, GPR65, TREM2, PTPRK, IL1RL1, HLA-DMA, FCGR3A, C3AR1, S1PR1, CD14, HLA-DPA1, P2RY13, PDGFRA, GPR34, GFRA1, GFRA3, TGFBR1, TLR1, CD4, GPRC5B, HLA-DPB1, TLR7, MET	119	1440	16739	2.44208	0.026355	0.00333847	0.00323215
GOTERM_MF_FAT	GO:0099600~transmembrane receptor activity	25	19.2308	9.79955e-05	CX3CR1, CSF1R, NRP2, GPR65, TREM2, PTPRK, IL1RL1, HLA-DMA, FCGR3A, C3AR1, S1PR1, CD14, HLA-DPA1, P2RY13, PDGFRA, GPR34, GFRA1, GFRA3, TGFBR1, TLR1, CD4, GPRC5B, HLA-DPB1, TLR7, MET	119	1491	16739	2.35855	0.0451091	0.00512843	0.00496511
GOTERM_MF_FAT	GO:0023023~MHC protein complex binding	5	3.84615	0.000116114	HLA-DMA, CD4, HLA-DMB, HLA-DPB1, HLA-DPA1	119	36	16739	19.5366	0.0532241	0.00546897	0.0052948
GOTERM_MF_FAT	GO:0004857~enzyme inhibitor activity	12	9.23077	0.000139713	C3, ANXA3, TESC, PROS1, SPOCK2, APOC1, PHACTR1, FRY, TFPI, MT3, LILRB4, AGT	119	406	16739	4.15755	0.0636907	0.00598225	0.00579173
GOTERM_MF_FAT	GO:0019955~cytokine binding	7	5.38462	0.00052623	CX3CR1, IL1RL1, CSF1R, CD4, NRP2, LRRC32, TGFBR1	119	143	16739	6.88564	0.219577	0.0206545	0.0199967
GOTERM_MF_FAT	GO:0030234~enzyme regulator activity	19	14.6154	0.00105639	ANXA3, TESC, CAV1, PROS1, TREM2, ARHGAP15, FRY, TFPI, MT3, LILRB4, AGT, C3, GPRC5B, CCND1, SPOCK2, RCAN2, APOC1, PHACTR1, NCKAP1L	119	1143	16739	2.33824	0.392147	0.0382737	0.0370548
GOTERM_MF_FAT	GO:0019911~structural constituent of myelin sheath	3	2.30769	0.00213691	PLLP, PLP1, MBP	119	10	16739	42.1992	0.634893	0.0718919	0.0696024
GOTERM_MF_FAT	GO:0005102~receptor binding	24	18.4615	0.00232456	CX3CR1, PDGFRA, CAV1, SEMA3B, IL18, ICAM2, GFRA1, GFRA3, CXCL2, TGFBR1, CX3CL1, THBS4, AGT, C3, TLR1, CD4, GPRC5B, ALCAM, FABP4, FLRT3, BLNK, S1PR1, ITGB8, EDIL3	119	1748	16739	1.93131	0.665842	0.0729911	0.0706665
GOTERM_MF_FAT	GO:0032395~MHC class II receptor activity	3	2.30769	0.00365313	HLA-DMA, HLA-DPB1, HLA-DPA1	119	13	16739	32.4609	0.821608	0.107539	0.104114
GOTERM_MF_FAT	GO:0004896~cytokine receptor activity	5	3.84615	0.00566661	CX3CR1, IL1RL1, CD4, GFRA1, GFRA3	119	101	16739	6.96356	0.931201	0.155906	0.150941
GOTERM_MF_FAT	GO:0005178~integrin binding	6	4.61538	0.00595821	ICAM2, ITGB8, GFRA1, EDIL3, THBS4, CX3CL1	119	163	16739	5.17781	0.940078	0.155906	0.150941
GOTERM_MF_FAT	GO:0061134~peptidase regulator activity	7	5.38462	0.00681514	C3, CAV1, PROS1, SPOCK2, TFPI, MT3, AGT	119	238	16739	4.13717	0.960082	0.168944	0.163563
GOTERM_MF_FAT	GO:0019207~kinase regulator activity	7	5.38462	0.0076622	GPRC5B, CCND1, TESC, TREM2, NCKAP1L, MT3, LILRB4	119	244	16739	4.03544	0.973292	0.180445	0.174698
GOTERM_MF_FAT	GO:0005507~copper ion binding	4	3.07692	0.00997495	MOXD1, SNCG, MT3, CP	119	63	16739	8.93104	0.991101	0.223724	0.216599
GOTERM_MF_FAT	GO:0004866~endopeptidase inhibitor activity	6	4.61538	0.0104556	C3, PROS1, SPOCK2, TFPI, MT3, AGT	119	187	16739	4.51328	0.99292	0.223846	0.216717
GOTERM_MF_FAT	GO:0098772~molecular function regulator	20	15.3846	0.012064	ANXA3, TESC, CAV1, PROS1, TREM2, ARHGAP15, FRY, TFPI, MT3, LILRB4, AGT, C3, GPRC5B, CCND1, SPOCK2, RCAN2, APOC1, PHACTR1, NCKAP1L, PRKG1	119	1551	16739	1.81385	0.996709	0.237727	0.230156
GOTERM_MF_FAT	GO:0030414~peptidase inhibitor activity	6	4.61538	0.0121135	C3, PROS1, SPOCK2, TFPI, MT3, AGT	119	194	16739	4.35043	0.996786	0.237727	0.230156
GOTERM_MF_FAT	GO:0061135~endopeptidase regulator activity	6	4.61538	0.0134015	C3, PROS1, SPOCK2, TFPI, MT3, AGT	119	199	16739	4.24112	0.998262	0.252485	0.244444
GOTERM_MF_FAT	GO:0005509~calcium ion binding	12	9.23077	0.0159569	HPGDS, SCIN, ANXA3, TESC, PROS1, SPOCK2, EFHD1, EDIL3, THBS4, CDH19, MATN2, TGM2	119	744	16739	2.26877	0.999488	0.2883	0.279118
GOTERM_MF_FAT	GO:0003953~NAD+ nucleosidase activity	3	2.30769	0.0165267	TLR1, IL1RL1, TLR7	119	28	16739	15.0711	0.99961	0.2883	0.279118
GOTERM_MF_FAT	GO:0019887~protein kinase regulator activity	6	4.61538	0.0178133	GPRC5B, CCND1, TESC, NCKAP1L, MT3, LILRB4	119	214	16739	3.94385	0.999789	0.290847	0.281584
GOTERM_MF_FAT	GO:0038024~cargo receptor activity	4	3.07692	0.0183198	LGALS3BP, MSR1, CFI, OLR1	119	79	16739	7.12222	0.999835	0.290847	0.281584
GOTERM_MF_FAT	GO:0019838~growth factor binding	5	3.84615	0.0185253	COL1A1, PDGFRA, NRP2, LRRC32, TGFBR1	119	143	16739	4.91832	0.99985	0.290847	0.281584
GOTERM_MF_FAT	GO:0019199~transmembrane receptor protein kinase activity	5	3.84615	0.0198287	PDGFRA, CSF1R, NRP2, MET, TGFBR1	119	146	16739	4.81726	0.99992	0.299738	0.290192
GOTERM_MF_FAT	GO:0001664~G-protein coupled receptor binding	7	5.38462	0.020423	CX3CR1, C3, GPRC5B, S1PR1, CXCL2, AGT, CX3CL1	119	303	16739	3.24966	0.99994	0.299738	0.290192
GOTERM_MF_FAT	GO:0031737~CX3C chemokine receptor binding	2	1.53846	0.0210007	CX3CR1, CX3CL1	119	3	16739	93.7759	0.999954	0.299738	0.290192
GOTERM_MF_FAT	GO:0005539~glycosaminoglycan binding	6	4.61538	0.0271273	NRP2, CRISPLD2, ADAMTS1, SPOCK2, TREM2, THBS4	119	239	16739	3.53131	0.999998	0.366568	0.354894
GOTERM_MF_FAT	GO:0042277~peptide binding	7	5.38462	0.0286908	TLR1, MSR1, C1QA, HLA-DPB1, TREM2, CD14, HLA-DPA1	119	328	16739	3.00197	0.999999	0.366568	0.354894
GOTERM_MF_FAT	GO:0042802~identical protein binding	24	18.4615	0.0287177	PDGFRA, CSF1R, CD84, CADM3, NRP2, OLFML2B, APOBEC3G, TESC, CAV1, SLC2A1, SORBS2, SAMHD1, TLR1, COL1A1, HPGDS, CD4, ALCAM, FLRT3, PLP1, MFSD1, OLR1, MET, PRKG1, TGM2	119	2171	16739	1.55501	0.999999	0.366568	0.354894
GOTERM_MF_FAT	GO:0009055~electron carrier activity	4	3.07692	0.0287962	STEAP4, CYBB, PHGDH, DHRS3	119	94	16739	5.9857	0.999999	0.366568	0.354894
GOTERM_MF_FAT	GO:0005201~extracellular matrix structural constituent	5	3.84615	0.0322901	COL1A1, CD4, LAMC1, EDIL3, MATN2	119	170	16739	4.13717	1	0.400227	0.387481
GOTERM_MF_FAT	GO:0070891~lipoteichoic acid binding	2	1.53846	0.0347577	TREM2, CD14	119	5	16739	56.2655	1	0.409272	0.396237
GOTERM_MF_FAT	GO:0016167~glial cell-derived neurotrophic factor receptor activity	2	1.53846	0.0347577	GFRA1, GFRA3	119	5	16739	56.2655	1	0.409272	0.396237
GOTERM_MF_FAT	GO:0050839~cell adhesion molecule binding	9	6.92308	0.0358861	MYO1B, ICAM2, ITGB8, GFRA1, EDIL3, CTNNAL1, THBS4, CX3CL1, CDH19	119	536	16739	2.36189	1	0.412252	0.399123
GOTERM_MF_FAT	GO:0030674~protein binding, bridging	5	3.84615	0.0412757	FLRT3, SYNPO2, CAV1, BLNK, SORBS2	119	184	16739	3.82239	1	0.45674	0.442194
GOTERM_MF_FAT	GO:0016799~hydrolase activity, hydrolyzing N-glycosyl compounds	3	2.30769	0.0416981	TLR1, IL1RL1, TLR7	119	46	16739	9.17373	1	0.45674	0.442194
GOTERM_MF_FAT	GO:0003779~actin binding	8	6.15385	0.0442519	TAGLN, MYO1B, SCIN, SYNPO2, FAM107A, MYH11, PHACTR1, CTNNAL1	119	460	16739	2.44633	1	0.473697	0.458611
GOTERM_MF_FAT	GO:0005044~scavenger receptor activity	3	2.30769	0.0467411	LGALS3BP, MSR1, CFI	119	49	16739	8.61207	1	0.48179	0.466446
GOTERM_MF_FAT	GO:0019209~kinase activator activity	4	3.07692	0.0477562	GPRC5B, TREM2, NCKAP1L, MT3	119	115	16739	4.89266	1	0.48179	0.466446
GOTERM_MF_FAT	GO:0033218~amide binding	7	5.38462	0.0480767	TLR1, MSR1, C1QA, HLA-DPB1, TREM2, CD14, HLA-DPA1	119	372	16739	2.6469	1	0.48179	0.466446
GOTERM_MF_FAT	GO:0004222~metalloendopeptidase activity	4	3.07692	0.0508617	ADAMTS4, ADAM28, ADAMTS1, PAPPA	119	118	16739	4.76827	1	0.49908	0.483186
GOTERM_MF_FAT	GO:0005198~structural molecule activity	11	8.46154	0.0523433	COL1A1, CD4, PLLP, PLP1, MYH11, SORBS2, MBP, LAMC1, EDIL3, TUBA4A, MATN2	119	790	16739	1.95861	1	0.503137	0.487113
GOTERM_MF_FAT	GO:0005021~vascular endothelial growth factor-activated receptor activity	2	1.53846	0.0550345	PDGFRA, NRP2	119	8	16739	35.166	1	0.518425	0.501914
GOTERM_MF_FAT	GO:0004714~transmembrane receptor protein tyrosine kinase activity	4	3.07692	0.0607489	PDGFRA, CSF1R, NRP2, MET	119	127	16739	4.43036	1	0.55031	0.532785
GOTERM_MF_FAT	GO:0008289~lipid binding	11	8.46154	0.0607561	TLR1, MYO1B, SCIN, FABP4, ANXA3, CAV1, APOC1, S1PR1, TREM2, APOD, CD14	119	812	16739	1.90554	1	0.55031	0.532785
GOTERM_MF_FAT	GO:0003823~antigen binding	5	3.84615	0.0648377	HLA-DMA, CD4, HLA-DMB, HLA-DPB1, HLA-DPA1	119	214	16739	3.28654	1	0.5762	0.557849
GOTERM_MF_FAT	GO:0071723~lipopeptide binding	2	1.53846	0.0683171	TLR1, CD14	119	10	16739	28.1328	1	0.595877	0.5769
GOTERM_MF_FAT	GO:0051015~actin filament binding	5	3.84615	0.0702443	TAGLN, MYO1B, SCIN, MYH11, CTNNAL1	119	220	16739	3.19691	1	0.601547	0.582389
GOTERM_MF_FAT	GO:0048407~platelet-derived growth factor binding	2	1.53846	0.0748889	COL1A1, PDGFRA	119	11	16739	25.5752	1	0.629869	0.609809
GOTERM_MF_FAT	GO:0004713~protein tyrosine kinase activity	4	3.07692	0.0869661	PDGFRA, CSF1R, NRP2, MET	119	148	16739	3.80173	1	0.689974	0.668
GOTERM_MF_FAT	GO:0045028~G-protein coupled purinergic nucleotide receptor activity	2	1.53846	0.0878948	P2RY13, GPR34	119	13	16739	21.6406	1	0.689974	0.668
GOTERM_MF_FAT	GO:0004859~phospholipase inhibitor activity	2	1.53846	0.0878948	ANXA3, APOC1	119	13	16739	21.6406	1	0.689974	0.668
GOTERM_MF_FAT	GO:0001608~G-protein coupled nucleotide receptor activity	2	1.53846	0.0878948	P2RY13, GPR34	119	13	16739	21.6406	1	0.689974	0.668
GOTERM_MF_FAT	GO:0042379~chemokine receptor binding	3	2.30769	0.0938024	CX3CR1, CXCL2, CX3CL1	119	73	16739	5.78071	1	0.7166	0.693779
GOTERM_MF_FAT	GO:0017154~semaphorin receptor activity	2	1.53846	0.0943296	NRP2, MET	119	14	16739	20.0948	1	0.7166	0.693779
