# Supplementary material for: Single-cell sequencing reveals the cell map and transcriptional network of sporadic vestibular schwannoma
Source: Front Mol Neurosci. 2022 Oct 11;15:984529. doi: 10.3389/fnmol.2022.984529 (PMC9592810; doi:10.3389/fnmol.2022.984529)
Supplement: Supplementary file 2 [file Data_Sheet_1.csv]

Processed data
	orig.ident	nCount_RNA	nFeature_RNA	nCount_RNA_S	ident	scDblFinder.sample	scDblFinder.cluster	scDblFinder.class	scDblFinder.score	scDblFinder.weighted	scDblFinder.difficulty	scDblFinder.cxds_score	scDblFinder.mostLikelyOrigin	scDblFinder.originAmbiguous	percent.mt	percent.HB	percent.ribo	percent.HSP	log10GenesPerUMI	nCount_SCT	nFeature_SCT	SCT_snn_res.0.4	SCT_snn_res.0.8	SCT_snn_res.1.2	SCT_snn_res.1.6	SCT_snn_res.2	seurat_clusters	cell_type	S.Score	G2M.Score	Phase	cell_type_sub
AN1_AAACCCAGTGAGTTGG-1	AN1	7662	2737	5K	AN1	AN1	6	singlet	0.19796893	0.169082729	0.21176299	0.077060462	2+3	FALSE	14.56538763	0	4.541895067	0.495954059	0.88490526	6788	2736	2	0	4	8	5	0	Schwann cell	-0.073676769	0.027656507	G2M	SC-C1
AN1_AAAGGGCAGAATACAC-1	AN1	11918	3707	10K	AN1	AN1	6	singlet	0.031141026	0.255813884	0.215069934	0.070017496	3+8	FALSE	13.13978856	0	6.066454103	0.495049505	0.875575199	7382	3463	2	0	4	8	5	0	Schwann cell	-0.057397596	-0.048157753	G1	SC-C1
AN1_AAAGGTATCGTCCTTG-1	AN1	11008	3715	10K	AN1	AN1	6	singlet	0.025582979	0.160367778	0.21176299	0.044532749	2+3	FALSE	11.38263081	0	3.115915698	0.926598837	0.883279655	7323	3564	2	0	4	11	5	0	Schwann cell	0.03388171	-0.012554744	S	SC-C2
AN1_AAAGTCCAGCTAGCCC-1	AN1	9014	2663	5K	AN1	AN1	4	singlet	0.139109507	0.028702385	0.107316856	0.054507221	2+11	FALSE	19.93565565	0	1.508764145	0.366097182	0.866104317	7054	2625	2	0	5	9	17	0	Schwann cell	-0.024108656	-0.012167349	G1	SC-C4
AN1_AAAGTCCTCCTTCAGC-1	AN1	8402	3021	5K	AN1	AN1	6	singlet	0.088521779	0.114747148	0.21176299	0.038947855	2+3	FALSE	16.94834563	0	3.094501309	0.523684837	0.886802081	6994	3011	2	0	5	11	6	0	Schwann cell	-0.041742316	-0.014734904	G1	SC-C6_FBXW7
AN1_AAAGTGACAGGACAGT-1	AN1	3789	1894	500	AN1	AN1	9	singlet	0.03220506	0.228880525	0.215069934	0.03957492	3+8	FALSE	9.422011085	0	5.700712589	0.791765637	0.915846707	5301	1899	2	0	5	9	17	0	Schwann cell	-0.02858238	-0.028682283	G1	SC-C3
AN1_AAAGTGAGTATCTCGA-1	AN1	7980	2917	5K	AN1	AN1	9	singlet	0.038144991	0.143258622	0.085811543	0.049372591	5+11	FALSE	13.0075188	0	7.894736842	0.513784461	0.887989201	6876	2915	2	0	4	8	5	0	Schwann cell	-0.027649086	-0.053587706	G1	SC-C2
AN1_AAATGGATCCATCACC-1	AN1	13137	4280	10K	AN1	AN1	4	singlet	0.065171719	0.235392478	0.107795904	0.132186074	4+5	FALSE	7.162974804	0	5.594884677	0.639415392	0.881740226	7590	3876	2	0	4	11	18	0	Schwann cell	-0.018535317	-0.010585617	G1	SC-C2
AN1_AACAAAGTCTCCATAT-1	AN1	4544	2071	500	AN1	AN1	4	singlet	0.009788359	0.080821949	0.075684453	0.013685096	5+8	TRUE	3.521126761	0	2.860915493	0.572183099	0.906694743	5406	2071	2	0	5	11	6	0	Schwann cell	-0.043532528	0.011511639	G2M	SC-C4
AN1_AACAACCAGCTGGCTC-1	AN1	10145	3477	10K	AN1	AN1	4	singlet	0.210710004	0.264924397	0.21176299	0.085491654	2+3	FALSE	11.93691474	0.009857072	7.619517003	0.689995071	0.883919595	7196	3425	2	0	4	11	18	0	Schwann cell	-0.003083231	0.002162348	G2M	SC-C6_FBXW7
AN1_AACAACCCACTTGTCC-1	AN1	1319	800	500	AN1	AN1	2	singlet	0.000529156	0	0.924183533	0.03029922	NA	NA	7.505686126	0	6.444275967	0.454890068	0.93040456	4563	1195	2	0	13	16	21	0	Schwann cell	-0.044001216	-0.011201862	G1	SC-C2
AN1_AACAAGAAGATCCAAA-1	AN1	7874	2577	5K	AN1	AN1	4	singlet	0.275820971	0.256609926	0.090514899	0.055849391	1+4	FALSE	8.115316231	0	5.88011176	0.825501651	0.875498803	6796	2577	2	0	4	8	5	0	Schwann cell	-0.045302408	-0.019068643	G1	SC-C3
AN1_AACCACACAAATCGGG-1	AN1	11248	3615	10K	AN1	AN1	4	singlet	0.185735062	0.225264067	0.215069934	0.123168451	3+8	FALSE	8.659317212	0	6.623399716	0.684566145	0.878312061	7295	3447	2	0	4	11	18	0	Schwann cell	-0.007235916	-0.027783115	G1	SC-C2
AN1_AACCATGAGCCTCACG-1	AN1	7514	3108	5K	AN1	AN1	4	singlet	0.04354633	0.201667338	0.215069934	0.031871869	3+8	FALSE	6.121905776	0	5.908969923	0.97151983	0.901082837	6833	3108	2	0	4	8	5	0	Schwann cell	0.261874066	0.028472812	S	SC-C3
AN1_AACCTGAAGAGAGCAA-1	AN1	5456	2399	5K	AN1	AN1	9	singlet	0.367114663	0.265984935	0.177429315	0.066135237	5+7	FALSE	11.12536657	0	8.541055718	0.439882698	0.904507329	5740	2399	2	0	5	9	18	0	Schwann cell	-0.067069546	0.011714889	G2M	SC-C3
AN1_AACCTGAGTTCCATTT-1	AN1	6421	2984	5K	AN1	AN1	4	singlet	0.02248528	0.036198652	0.094885157	0.046008326	3+11	TRUE	2.94346675	0	2.694284379	0.529512537	0.912594911	6362	2983	2	0	5	11	6	0	Schwann cell	-0.03838494	0.010696539	G2M	SC-C1
AN1_AACGTCAAGTGGTTGG-1	AN1	8339	3106	5K	AN1	AN1	6	singlet	0.08170101	0.26777348	0.134993904	0.075542972	3+5	FALSE	15.0857417	0	4.664827917	0.479673822	0.890614625	6991	3101	2	0	4	11	18	0	Schwann cell	-0.065582968	-0.031417259	G1	SC-C2
AN1_AACGTCACAAGGCAAC-1	AN1	9715	3387	5K	AN1	AN1	4	singlet	0.157574326	0.19961329	0.215069934	0.051128325	3+8	FALSE	4.148224395	0	6.875965003	0.761708698	0.885232809	7191	3349	2	0	4	8	5	0	Schwann cell	-0.044235394	0.016885522	G2M	SC-C2
AN1_AACTTCTAGCCAGACA-1	AN1	2859	1437	500	AN1	AN1	2	singlet	0.02748346	0.151210944	0.353498013	0.065322122	6+7	TRUE	10.21336132	0	4.547044421	0.73452256	0.913559353	5259	1509	2	0	4	8	5	0	Schwann cell	-0.029292937	-0.052248776	G1	SC-C1
AN1_AAGAACAAGATGGCGT-1	AN1	14265	4238	10K	AN1	AN1	6	singlet	0.080292672	0.149583236	0.215069934	0.116818572	3+8	TRUE	15.59761654	0	2.937259026	0.462670873	0.873115951	7657	3611	2	0	4	11	18	0	Schwann cell	-0.051821653	-0.059305572	G1	SC-C2
AN1_AAGAACAGTATGGAAT-1	AN1	4983	2168	500	AN1	AN1	9	singlet	0.092098527	0.198122764	0.353498013	0.052745407	6+7	TRUE	6.983744732	0	7.886815172	0.481637568	0.902249493	5576	2168	2	0	5	9	6	0	Schwann cell	-0.046492269	-0.034549388	G1	SC-C2
AN1_AAGACAAAGAGATCGC-1	AN1	6911	2692	5K	AN1	AN1	4	singlet	0.214901596	0.242664307	0.107795904	0.062675537	4+5	TRUE	14.44074664	0	3.718709304	0.781363044	0.893355521	6574	2692	2	0	4	11	18	0	Schwann cell	-0.01575056	-0.026857868	G1	SC-C6_FBXW7
AN1_AAGACTCTCACTGTCC-1	AN1	6566	2382	5K	AN1	AN1	9	singlet	0.102180272	0.284821858	0.353498013	0.079726517	6+7	FALSE	13.79835516	0	7.554066403	0.624428876	0.884641233	6407	2382	2	0	4	11	18	0	Schwann cell	-0.038096709	-0.040120093	G1	SC-C2
AN1_AAGACTCTCTTGAGCA-1	AN1	5226	2145	5K	AN1	AN1	4	singlet	0.049288757	0.107447822	0.134993904	0.007684151	3+5	FALSE	12.8779181	0	3.635667815	0.363566781	0.895985883	5654	2144	2	0	5	9	17	0	Schwann cell	-0.008442355	-0.000326347	G1	SC-C4
AN1_AAGATAGCACTGAATC-1	AN1	11199	3975	10K	AN1	AN1	4	singlet	0.08993791	0.05986246	0.094885157	0.084684772	3+11	FALSE	1.482275203	0	4.848647201	0.401821591	0.88890536	7391	3777	2	0	4	8	5	0	Schwann cell	-0.099828206	-0.020395834	G1	SC-C1
AN1_AAGCATCAGGGCCTCT-1	AN1	26096	5491	10K	AN1	AN1	4	singlet	0.04996803	0.264164919	0.353498013	0.152959334	6+7	FALSE	6.092887799	0	12.76440834	0.670600858	0.846731311	6856	2721	2	0	4	11	18	0	Schwann cell	-0.016009382	-0.008370733	G1	SC-C1
AN1_AAGCATCAGGTTGACG-1	AN1	5197	2213	5K	AN1	AN1	4	singlet	0.14747262	0.143478278	0.085560377	0.054190716	9+11	FALSE	17.87569752	0	2.50144314	0.327111795	0.900216368	5642	2212	2	0	5	9	6	0	Schwann cell	-0.055473569	0.002182014	G2M	SC-C4
AN1_AAGCATCCAGCTTCGG-1	AN1	2394	1156	500	AN1	AN1	9	singlet	0.019485965	0.071648508	0.21176299	0.022867932	2+3	TRUE	19.21470343	0	6.056808688	0.584795322	0.906435426	5287	1266	2	0	4	8	5	0	Schwann cell	0.008797988	-0.038865061	S	SC-C2
AN1_AAGCGTTCAGCGTGCT-1	AN1	8327	2825	5K	AN1	AN1	4	singlet	0.05754913	0.149159851	0.21176299	0.068857501	2+3	FALSE	12.06917257	0	9.691365438	0.396301189	0.880252141	6898	2819	2	0	4	8	5	0	Schwann cell	-0.040517056	-0.042448165	G1	SC-C1
AN1_AAGGAATAGTAGACCG-1	AN1	8869	3078	5K	AN1	AN1	4	singlet	0.032323297	0.275628558	0.21176299	0.038612038	2+3	FALSE	9.7530725	0	7.430375465	0.54121096	0.8835814	7042	3071	2	0	4	8	5	0	Schwann cell	-0.072885681	-0.044024249	G1	SC-C1
AN1_AAGTACCAGAGGTCAC-1	AN1	5922	2493	5K	AN1	AN1	4	singlet	0.031269193	0.094812702	0.107795904	0.03476192	4+5	FALSE	9.101654846	0	3.698074975	0.472813239	0.900397807	5982	2493	2	0	4	8	5	0	Schwann cell	0.002370431	0.003846862	G2M	SC-C1
AN1_AAGTACCGTATCGTTG-1	AN1	9684	3320	5K	AN1	AN1	4	singlet	0.080057628	0.197499399	0.21176299	0.063688712	2+3	FALSE	4.316398183	0	5.008261049	0.774473358	0.883364198	7181	3291	2	0	4	11	18	0	Schwann cell	-0.011350097	-0.017971432	G1	SC-C2
AN1_AAGTTCGGTACCGCGT-1	AN1	22108	5616	10K	AN1	AN1	6	singlet	0.020521007	0.122421753	0.107795904	0.092229182	4+5	FALSE	11.55237923	0	3.148181654	0.81418491	0.863018625	6949	2993	2	0	4	11	18	0	Schwann cell	-0.049707137	0.021622258	G2M	SC-C2
AN1_AATAGAGGTCTTACAG-1	AN1	18064	4598	10K	AN1	AN1	4	singlet	0.212982699	0.32659606	0.215069934	0.097565664	3+8	FALSE	7.318423384	0	8.674712135	0.525907883	0.860401472	7201	3133	2	0	4	8	5	0	Schwann cell	-0.013332177	0.002751008	G2M	SC-C1
AN1_AATCACGCAGTCGCTG-1	AN1	17423	4898	10K	AN1	AN1	9	singlet	0.006723982	0.06866685	0.107795904	0.112060706	4+5	FALSE	8.741318946	0	4.712162085	1.044596223	0.870057019	7486	3527	2	0	4	11	18	0	Schwann cell	-0.063347678	-0.036363159	G1	SC-C2
AN1_AATCACGGTATGATCC-1	AN1	15533	4522	10K	AN1	AN1	4	singlet	0.085128605	0.131703722	0.215069934	0.13007131	3+8	FALSE	6.045194103	0	7.487285135	0.55365995	0.872132633	7600	3656	2	0	4	11	18	0	Schwann cell	0.012407881	-0.08168577	S	SC-C6_FBXW7
AN1_AATCGACGTCCGGCAT-1	AN1	7314	2650	5K	AN1	AN1	4	singlet	0.035748325	0.150080803	0.21176299	0.032318762	2+3	FALSE	8.941755537	0	5.961170358	0.232430954	0.88589767	6689	2650	2	0	4	8	5	0	Schwann cell	-0.046825308	-0.032305615	G1	SC-C1
AN1_AATCGTGCAGATCCTA-1	AN1	8772	3185	5K	AN1	AN1	4	singlet	0.027966516	0.094060892	0.107795904	0.066045259	4+5	FALSE	12.57409941	0	3.226174191	0.672594619	0.888415374	7094	3171	2	0	4	11	18	0	Schwann cell	-0.035089441	-0.023594117	G1	SC-C2
AN1_AATCGTGGTGTGACCC-1	AN1	12629	4270	10K	AN1	AN1	6	singlet	0.023684707	0.127996546	0.107795904	0.078536728	4+5	FALSE	12.78010927	0	2.834745427	0.554279832	0.885174659	7589	3870	2	0	4	11	18	0	Schwann cell	-0.029644937	-0.061765649	G1	SC-C2
AN1_AATGAAGAGTCACAGG-1	AN1	16969	4952	10K	AN1	AN1	6	singlet	0.116621032	0.242792096	0.107795904	0.359428485	4+5	FALSE	11.33832282	0	3.588897401	0.583416819	0.873541588	7600	3627	2	0	4	11	18	0	Schwann cell	-0.023610226	0.018709635	G2M	SC-C2
AN1_AATGAAGGTGTGTGGA-1	AN1	7901	2896	5K	AN1	AN1	9	singlet	0.066986233	0.174361965	0.215069934	0.035873505	3+8	FALSE	6.049867105	0	5.53094545	1.012530059	0.888168533	6862	2894	2	0	4	8	5	0	Schwann cell	-0.062482569	-0.027558307	G1	SC-C2
AN1_AATGACCCATCCAACA-1	AN1	2013	990	500	AN1	AN1	9	singlet	0.00043953	0	0.924183533	0.006117645	NA	NA	22.40437158	0	3.874813711	0.298062593	0.90671212	5035	1190	2	0	4	8	5	0	Schwann cell	-0.047878924	-0.001711542	G1	SC-C1
AN1_AATGACCGTTGACTAC-1	AN1	6163	2562	5K	AN1	AN1	4	singlet	0.235481754	0.378075014	0.21176299	0.087597514	2+3	FALSE	12.07204284	0	5.240954081	0.454324193	0.899410568	6159	2560	2	0	4	11	18	0	Schwann cell	-0.003168768	-0.063074481	G1	SC-C6_FBXW7
AN1_AATGCCAAGTTGAAAC-1	AN1	6376	2399	5K	AN1	AN1	4	singlet	0.068775482	0.201042501	0.080863972	0.046446647	10+11	FALSE	4.767879548	0	3.983688833	1.521329987	0.888418276	6302	2398	2	0	4	8	5	0	Schwann cell	-0.066066759	-0.014072693	G1	SC-C3
AN1_AATGCCACAAACGTGG-1	AN1	7951	3080	5K	AN1	AN1	6	singlet	0.082578667	0.145074486	0.107795904	0.088920578	4+5	FALSE	16.65199346	0	3.244874859	0.490504339	0.894403461	6962	3075	2	0	4	11	18	0	Schwann cell	-0.063394123	-0.008609945	G1	SC-C2
AN1_AATGGCTCATCACAGT-1	AN1	5973	2629	5K	AN1	AN1	4	singlet	0.099459261	0.252072481	0.094885157	0.05027462	3+11	FALSE	14.14699481	0	4.520341537	0.251130085	0.905618708	6013	2628	2	0	4	8	5	0	Schwann cell	-0.073636215	-0.045046755	G1	SC-C1
AN1_AATGGCTTCGGCACTG-1	AN1	13039	4208	10K	AN1	AN1	4	singlet	0.350250632	0.159375022	0.215069934	0.13894027	3+8	TRUE	9.302860649	0	5.368509855	0.529181686	0.880646562	7558	3787	2	0	4	11	18	0	Schwann cell	-0.054223974	-0.046696497	G1	SC-C6_FBXW7
AN1_AATTTCCCAAGAGGTC-1	AN1	12929	3562	10K	AN1	AN1	4	singlet	0.077811666	0.167878718	0.353498013	0.083324249	6+7	TRUE	10.41070462	0	7.943383092	0.595560368	0.863830189	7348	3170	2	0	4	11	18	0	Schwann cell	0.002747818	-0.02888491	S	SC-C6_FBXW7
AN1_AATTTCCTCGAGGCAA-1	AN1	20848	5199	10K	AN1	AN1	4	singlet	0.258803964	0.230379413	0.107795904	0.151102444	4+5	TRUE	12.82617038	0	4.623944743	0.446085955	0.860352955	7079	2949	2	0	4	11	18	0	Schwann cell	-0.048895734	-0.049976917	G1	SC-C2
AN1_ACAAAGATCTCCTGCA-1	AN1	4930	2048	500	AN1	AN1	4	singlet	0.023189342	0.093109678	0.21176299	0.028722932	2+3	FALSE	16.89655172	0	1.257606491	0.588235294	0.896687576	5521	2047	2	0	5	9	6	0	Schwann cell	0.007454915	-0.001799496	S	SC-C2
AN1_ACAAGCTGTACGCGTC-1	AN1	1520	854	500	AN1	AN1	2	singlet	0.007981777	0.020365723	0.0193701	0.022985953	2+4	FALSE	7.894736842	0	7.105263158	0.263157895	0.921307974	4654	1165	2	0	4	8	5	0	Schwann cell	-0.013412837	-0.022373128	G1	SC-C1
AN1_ACACGCGCACCTAAAC-1	AN1	11714	3800	10K	AN1	AN1	6	singlet	0.159081727	0.217351833	0.21176299	0.083540873	2+3	TRUE	13.00153662	0	2.808605088	0.751237835	0.879833609	7409	3556	2	0	4	8	5	0	Schwann cell	0.213735763	0.00386303	S	SC-C3
AN1_ACAGAAACAGAACGCA-1	AN1	11419	3971	10K	AN1	AN1	9	singlet	0.016495693	0.103246518	0.107795904	0.114691956	4+5	FALSE	7.513792801	0	3.266485682	0.542954725	0.886946714	7363	3740	2	0	4	11	18	0	Schwann cell	-0.053991333	-0.07920028	G1	SC-C2
AN1_ACAGAAAGTTGTGCAT-1	AN1	1718	1003	500	AN1	AN1	2	singlet	0.01051208	0.035486006	0.094885157	0.050101476	3+11	TRUE	7.159487776	0	10.1862631	0.640279395	0.927752534	4806	1233	2	0	5	9	17	0	Schwann cell	-0.044576656	0.024917582	G2M	SC-C1
AN1_ACAGAAATCAAAGACA-1	AN1	5595	2412	5K	AN1	AN1	4	singlet	0.051644612	0.130043939	0.134993904	0.046897708	3+5	TRUE	9.651474531	0	4.664879357	0.536193029	0.902496724	5800	2412	2	0	5	9	6	0	Schwann cell	-0.016369457	-0.071657321	G1	SC-C2
AN1_ACAGAAATCATAGACC-1	AN1	2242	1109	500	AN1	AN1	2	singlet	0.005858997	0.070025555	0.121359652	0.034527474	6+11	TRUE	10.43710972	0	14.00535236	1.471900089	0.908762367	5129	1230	2	0	5	9	17	0	Schwann cell	0.007693299	-0.036717469	S	SC-C1
AN1_ACAGGGAGTGACTATC-1	AN1	1808	915	500	AN1	AN1	2	singlet	0.002470652	0.064972958	0.080863972	0.034381272	10+11	FALSE	21.73672566	0	4.480088496	0.276548673	0.909192719	4927	1164	2	0	5	9	17	0	Schwann cell	-0.041136922	-0.025332452	G1	SC-C2
AN1_ACATCGAAGCATCTTG-1	AN1	23775	5536	10K	AN1	AN1	4	singlet	0.059616745	0.186086088	0.107795904	0.162022821	4+5	FALSE	11.23869611	0	3.768664564	0.954784437	0.855368599	7003	2799	2	0	4	11	18	0	Schwann cell	-0.03454471	-0.035578466	G1	SC-C2
AN1_ACATGCATCACAATGC-1	AN1	12815	4194	10K	AN1	AN1	4	singlet	0.038540263	0.153951567	0.094885157	0.096032228	3+11	FALSE	7.787748732	0	3.074522044	0.772532189	0.88190764	7637	3791	2	0	4	11	18	0	Schwann cell	-0.086847786	-0.021473518	G1	SC-C2
AN1_ACCAACATCTCCTGCA-1	AN1	2669	1389	500	AN1	AN1	2	singlet	0.011276499	0.112536503	0.0193701	0.016016685	2+4	TRUE	7.75571375	0	6.931434994	0.78681154	0.91721615	5366	1466	2	0	4	8	5	0	Schwann cell	-0.011904877	-0.057279672	G1	SC-C1
AN1_ACCATTTGTCATTCCC-1	AN1	4505	1965	500	AN1	AN1	3	singlet	0.011793382	0.146693757	0.080863972	0.022968488	10+11	FALSE	3.884572697	0	5.615982242	1.02108768	0.90137867	5453	1967	2	0	5	9	17	0	Schwann cell	-0.008860302	-0.056641704	G1	SC-C3
AN1_ACCCTCAAGCTGACTT-1	AN1	1277	794	500	AN1	AN1	2	singlet	0.001719457	0.025742152	0.10439927	0.027250337	4+11	FALSE	13.07752545	0	4.385277995	0.313234143	0.933561587	4462	1257	2	0	5	9	17	0	Schwann cell	-0.039779878	-0.011760781	G1	SC-C4
AN1_ACCCTCACAGACAAGC-1	AN1	5045	1985	5K	AN1	AN1	9	singlet	0.046353023	0.104088289	0.134993904	0.064450013	3+5	FALSE	16.11496531	0	2.794846383	0.614469772	0.890597935	5590	1985	2	0	4	11	18	0	Schwann cell	-0.021923735	-0.059285789	G1	SC-C2
AN1_ACCTACCGTATCTCTT-1	AN1	10807	3511	10K	AN1	AN1	6	singlet	0.047259532	0.266692678	0.21176299	0.039431364	2+3	FALSE	13.62080133	0	8.494494309	0.601462015	0.87895141	7202	3395	2	0	4	11	18	0	Schwann cell	-0.016519898	-0.003505449	G1	SC-C3
AN1_ACGCACGGTGTCCGGT-1	AN1	11163	3528	10K	AN1	AN1	4	singlet	0.136551395	0.168238533	0.21176299	0.025547438	2+3	FALSE	13.06100511	0	4.846367464	0.743527726	0.876413186	7283	3371	2	0	4	8	5	0	Schwann cell	-0.058662592	-0.034568861	G1	SC-C1
AN1_ACGGTCGGTGTACAGG-1	AN1	8710	2997	5K	AN1	AN1	6	singlet	0.353202254	0.280390726	0.134993904	0.10196655	3+5	FALSE	13.92652124	0	4.362801378	0.539609644	0.882403737	7031	2986	2	0	4	11	18	0	Schwann cell	-0.069454333	-0.019465039	G1	SC-C2
AN1_ACGGTCGTCCGTGCGA-1	AN1	12810	3964	10K	AN1	AN1	4	singlet	0.037463199	0.268548213	0.21176299	0.056279689	2+3	FALSE	12.10772834	0	4.683840749	0.460577674	0.875980672	7536	3606	2	0	4	11	18	0	Schwann cell	-0.0611144	-0.036906157	G1	SC-C2
AN1_ACGGTTAAGCGCTGAA-1	AN1	13561	4195	10K	AN1	AN1	6	singlet	0.196680039	0.186360655	0.21176299	0.06826797	2+3	FALSE	12.77929356	0	6.201607551	0.966005457	0.87668834	7548	3670	2	0	4	11	18	0	Schwann cell	-0.006254604	-0.065049356	G1	SC-C2
AN1_ACGGTTACAAGATGGC-1	AN1	3835	1832	500	AN1	AN1	9	singlet	0.071689874	0.143938268	0.094885157	0.066975015	3+11	FALSE	17.28813559	0	3.233376793	0.417209909	0.910474078	5291	1847	2	0	5	8	6	0	Schwann cell	-0.03307957	-0.010398271	G1	SC-C1
AN1_ACGTACATCGACTCCT-1	AN1	16852	4754	10K	AN1	AN1	4	singlet	0.204129919	0.431574949	0.21176299	0.217029456	2+3	FALSE	7.221694754	0	7.714217897	0.516259198	0.869969814	7510	3564	2	0	4	8	5	0	Schwann cell	0.011653255	-0.054031258	S	SC-C1
AN1_ACGTCCTAGGTGCAGT-1	AN1	11631	3542	10K	AN1	AN1	6	singlet	0.029689036	0.156870223	0.134993904	0.072671213	3+5	FALSE	19.92090104	0	4.006534262	0.404092511	0.872991359	7259	3281	2	0	4	8	5	0	Schwann cell	-0.027418412	-0.023527038	G1	SC-C2
AN1_ACTATGGGTTGCCAAT-1	AN1	3864	1751	500	AN1	AN1	9	singlet	0.02382219	0.162588858	0.079855942	0.048631499	8+11	FALSE	10.66252588	0	7.065217391	0.517598344	0.904168549	5326	1758	2	0	5	9	17	0	Schwann cell	-0.04231315	-0.042888451	G1	SC-C2
AN1_ACTATGGTCCTGTAAG-1	AN1	22146	5620	10K	AN1	AN1	4	singlet	0.198521018	0.225974157	0.107795904	0.187229963	4+5	FALSE	10.16436377	0	3.770432584	0.690869683	0.862941655	6893	2909	2	0	4	11	18	0	Schwann cell	-0.066490453	-0.061047704	G1	SC-C2
AN1_ACTATTCAGACTAGAT-1	AN1	8420	3468	5K	AN1	AN1	4	singlet	0.040550701	0.209702365	0.094885157	0.099232741	3+11	FALSE	4.548693587	0	2.814726841	0.890736342	0.901859268	7116	3450	2	0	4	8	5	0	Schwann cell	-0.008774212	0.012129373	G2M	SC-C3
AN1_ACTCCCACAAGATGGC-1	AN1	48862	7388	10K	AN1	AN1	4	singlet	0.047138963	0.254094448	0.107795904	0.215735787	4+5	FALSE	8.532192706	0	4.670295935	0.458433957	0.825026789	7821	3187	2	0	4	11	18	0	Schwann cell	-0.031611038	-0.059115001	G1	SC-C2
AN1_ACTGTGAGTGACTAAA-1	AN1	7529	2823	5K	AN1	AN1	9	singlet	0.161093786	0.273719535	0.085560377	0.080490281	9+11	FALSE	12.20613627	0	10.37322354	1.102404038	0.890106967	6779	2823	2	0	4	11	18	0	Schwann cell	-0.018268136	0.024325421	G2M	SC-C3
AN1_ACTTATCAGGGTTAAT-1	AN1	13937	4326	10K	AN1	AN1	4	singlet	0.213550031	0.29031142	0.21176299	0.08875213	2+3	FALSE	8.825428715	0	4.391188922	0.387457846	0.877398159	7658	3752	2	0	5	11	6	0	Schwann cell	-0.049166757	0.00239313	G2M	SC-C4
AN1_ACTTTCAAGCCGGAAT-1	AN1	5339	2316	5K	AN1	AN1	4	singlet	0.051113311	0.096122713	0.134993904	0.0579022	3+5	FALSE	10.75107698	0.018730099	1.873009927	0.355871886	0.902689399	5676	2316	2	0	5	11	6	0	Schwann cell	-0.062607175	0.009094084	G2M	SC-C2
AN1_ACTTTCACACGGCACT-1	AN1	6120	2646	5K	AN1	AN1	9	singlet	0.021709286	0.124339876	0.107795904	0.040297306	4+5	FALSE	7.516339869	0	5.294117647	0.800653595	0.903832721	6121	2646	2	0	4	11	18	0	Schwann cell	-0.003613588	-0.022842684	G1	SC-C2
AN1_AGAACAAAGAGTGTGC-1	AN1	16196	4333	10K	AN1	AN1	6	singlet	0.026645495	0.133637461	0.21176299	0.086403335	2+3	FALSE	16.38676216	0	5.038281057	0.438379847	0.863966831	7477	3270	2	0	4	8	5	0	Schwann cell	-0.055335923	-0.030450993	G1	SC-C1
AN1_AGAACCTGTAGCTGCC-1	AN1	11380	3893	10K	AN1	AN1	6	singlet	0.190410122	0.173907751	0.094885157	0.08105688	3+11	FALSE	10.99297012	0	3.646748682	0.579964851	0.885147554	7356	3695	2	0	4	8	5	0	Schwann cell	0.005697024	-0.052593782	S	SC-C3
AN1_AGAAGCGCAACCGTAT-1	AN1	17786	5042	10K	AN1	AN1	6	singlet	0.116447039	0.241189793	0.107795904	0.361977434	4+5	FALSE	9.355673001	0	5.048914877	0.94456314	0.871184621	7491	3584	2	0	4	11	18	0	Schwann cell	-0.072468364	-0.069163292	G1	SC-C2
AN1_AGAAGCGGTACGGTTT-1	AN1	18231	4691	10K	AN1	AN1	4	singlet	0.185882896	0.178887993	0.21176299	0.115725639	2+3	FALSE	6.549284186	0	5.775876255	0.433327848	0.861635466	7361	3182	2	0	4	8	5	0	Schwann cell	-0.016826976	-0.062062426	G1	SC-C1
AN1_AGACAAAGTCTTGTCC-1	AN1	5439	2389	5K	AN1	AN1	9	singlet	0.038223188	0.127027751	0.134993904	0.041415866	3+5	FALSE	18.05478948	0	2.757859901	0.478029049	0.904349863	5718	2386	2	0	5	11	6	0	Schwann cell	-0.035341598	-0.052180393	G1	SC-C2
AN1_AGACACTGTACCAGAG-1	AN1	5409	2190	5K	AN1	AN1	9	singlet	0.21622397	0.292349464	0.177429315	0.055154405	5+7	FALSE	8.615270845	0	7.949713441	0.776483638	0.894813672	5741	2189	2	0	4	8	5	0	Schwann cell	0.011673474	-0.027387201	S	SC-C1
AN1_AGACAGGCAGTTAAAG-1	AN1	5635	2184	5K	AN1	AN1	9	singlet	0.097591273	0.159398995	0.177429315	0.041437832	5+7	FALSE	16.3797693	0	10.00887311	0.443655723	0.890255151	5862	2183	2	0	5	9	13	0	Schwann cell	-0.016428592	0.000239649	G2M	SC-C3
AN1_AGACCATCACTGAATC-1	AN1	2269	1128	500	AN1	AN1	9	singlet	0.004491637	0.069953138	0.353498013	0.022171232	6+7	FALSE	15.68973116	0	6.03790216	0.837373292	0.90955293	5176	1272	2	0	5	11	18	0	Schwann cell	-0.041804176	-0.017939717	G1	SC-C2
AN1_AGACCATTCGTACACA-1	AN1	13967	4369	10K	AN1	AN1	4	singlet	0.057300255	0.137584316	0.21176299	0.113001529	2+3	TRUE	7.152573924	0	2.806615594	0.651535763	0.878236784	7735	3832	2	0	4	11	18	0	Schwann cell	-0.051280496	-0.026078875	G1	SC-C2
AN1_AGACCCGAGTCAGCCC-1	AN1	4786	1971	500	AN1	AN1	4	singlet	0.08063449	0.134365415	0.215069934	0.042069311	3+8	FALSE	9.151692436	0	3.593815295	0.564145424	0.895301922	5542	1969	2	0	5	11	6	0	Schwann cell	-0.044592607	-0.01971534	G1	SC-C3
AN1_AGACCCGTCGTCAGAT-1	AN1	4136	1960	500	AN1	AN1	3	singlet	0.055165958	0.312190807	0.134993904	0.078340451	3+5	FALSE	7.422630561	0	4.1827853	0.82205029	0.910322899	5315	1963	2	0	5	9	6	0	Schwann cell	-0.036637206	-0.026138646	G1	SC-C2
AN1_AGAGAATGTTCCTAAG-1	AN1	21371	5423	10K	AN1	AN1	4	singlet	0.026107853	0.21982903	0.215069934	0.086534956	3+8	FALSE	5.970707969	0	6.298254644	1.207243461	0.862445881	6959	2904	2	0	4	11	18	0	Schwann cell	-0.041323828	-0.018059072	G1	SC-C2
AN1_AGAGAATTCCGTGTGG-1	AN1	8825	3423	5K	AN1	AN1	4	singlet	0.017878287	0.091716807	0.21176299	0.047228091	2+3	TRUE	7.025495751	0	3.433427762	0.464589235	0.895758349	7159	3399	2	0	4	11	18	0	Schwann cell	-0.067817923	-0.044564137	G1	SC-C2
AN1_AGAGAGCAGTCGTCTA-1	AN1	19663	4916	10K	AN1	AN1	4	singlet	0.039098725	0.205963229	0.21176299	0.133346444	2+3	FALSE	7.247113869	0	12.75492041	0.727254234	0.859784115	7121	3006	2	0	4	11	18	0	Schwann cell	-0.05227201	-0.018056236	G1	SC-C2
AN1_AGAGCCCTCTACTTCA-1	AN1	6974	2592	5K	AN1	AN1	6	singlet	0.078310989	0.117452452	0.21176299	0.052366684	2+3	FALSE	14.98422713	0	2.839116719	0.544880987	0.888162101	6594	2591	2	0	4	8	5	0	Schwann cell	-0.016746919	0.034559289	G2M	SC-C1
AN1_AGATAGAAGTTGCGAG-1	AN1	26394	5795	10K	AN1	AN1	9	singlet	0.02390972	0.134126019	0.215069934	0.231235554	3+8	FALSE	4.243388649	0	11.2336137	1.034325983	0.851079725	7033	2969	2	0	4	11	18	0	Schwann cell	-0.041492493	-0.008398622	G1	SC-C2
AN1_AGATCCAAGGAGAATG-1	AN1	13320	3895	10K	AN1	AN1	6	singlet	0.080616504	0.221256656	0.085811543	0.112260091	5+11	FALSE	12.46996997	0	6.831831832	0.585585586	0.870530679	7415	3443	2	0	4	8	5	0	Schwann cell	-0.045624401	-0.050554284	G1	SC-C2
AN1_AGATCCACACATATGC-1	AN1	8952	3266	5K	AN1	AN1	6	singlet	0.085599914	0.077139306	0.21176299	0.053733297	2+3	TRUE	16.61081323	0	1.373994638	0.435656836	0.889192118	7186	3220	2	0	5	11	6	0	Schwann cell	-0.03184464	-0.080288554	G1	SC-C3
AN1_AGATCCACAGAGGACT-1	AN1	28272	5894	10K	AN1	AN1	9	singlet	0.010323338	0.151781449	0.215069934	0.182166948	3+8	FALSE	3.657328806	0	10.2893322	0.746321449	0.84702497	7180	2974	2	0	4	11	18	0	Schwann cell	-0.069013354	-0.068425637	G1	SC-C2
AN1_AGATGAACAGCGGTCT-1	AN1	3469	1608	500	AN1	AN1	9	singlet	0.018486511	0.191238403	0.134993904	0.043110237	3+5	TRUE	10.06053618	0	4.814067455	0.663015278	0.905678253	5236	1632	2	0	4	8	5	0	Schwann cell	-0.030262076	-0.008808021	G1	SC-C3
AN1_AGATGAAGTTTGTTGG-1	AN1	4026	1836	500	AN1	AN1	4	singlet	0.026622124	0.134000173	0.085560377	0.038762563	9+11	TRUE	10.30799801	0	3.651266766	0.372578241	0.905405538	5302	1839	2	0	5	9	6	0	Schwann cell	-0.052038178	0.045472133	G2M	SC-C2
AN1_AGATGAATCGGTCGGT-1	AN1	21050	5501	10K	AN1	AN1	9	singlet	0.018137323	0.280085024	0.107795904	0.230934101	4+5	TRUE	9.752969121	0	5.320665083	0.684085511	0.865191656	6902	2985	2	0	4	11	18	0	Schwann cell	-0.029147484	0.19852775	G2M	SC-C2
AN1_AGATGCTGTCACAGAG-1	AN1	1318	805	500	AN1	AN1	2	singlet	0.001209625	0.022816817	0.080863972	0.027725788	10+11	FALSE	14.94688923	0	5.690440061	0.606980273	0.931370085	4574	1196	2	0	5	9	17	0	Schwann cell	-0.041982509	0.019400469	G2M	SC-C1
AN1_AGCATCATCGCGATCG-1	AN1	4894	2153	500	AN1	AN1	4	singlet	0.11429178	0.179780978	0.21176299	0.122673858	2+3	FALSE	3.964037597	0.020433183	6.5590519	0.46996322	0.903346229	5537	2153	2	0	5	9	17	0	Schwann cell	-0.046637958	-0.028563047	G1	SC-C1
AN1_AGCCAATCATCATCTT-1	AN1	2697	1383	500	AN1	AN1	2	singlet	0.050129592	0.136823455	0.161286354	0.035921618	1+8	TRUE	9.195402299	0	6.674082314	0.444938821	0.915456476	5433	1455	2	0	4	8	5	0	Schwann cell	0.009887209	0.019118072	G2M	SC-C1
AN1_AGCCAATGTCTGATCA-1	AN1	5725	2393	5K	AN1	AN1	4	singlet	0.184060469	0.150634752	0.353498013	0.035414094	6+7	TRUE	11.86026201	0	5.676855895	0.593886463	0.899186954	5868	2392	2	0	5	9	17	0	Schwann cell	-0.004922303	0.018284677	G2M	SC-C3
AN1_AGCCAATTCGTTACCC-1	AN1	6525	2481	5K	AN1	AN1	4	singlet	0.237137064	0.124522961	0.094885157	0.063316582	3+11	TRUE	6.666666667	0	4.505747126	0.475095785	0.889908274	6387	2480	2	0	4	8	5	0	Schwann cell	-0.033878813	-0.03210773	G1	SC-C3
AN1_AGCCACGTCACCTACC-1	AN1	12382	3668	10K	AN1	AN1	4	singlet	0.104279093	0.349812375	0.21176299	0.102092678	2+3	FALSE	8.843482475	0	11.93668228	0.82377645	0.870904354	7385	3348	2	0	4	11	18	0	Schwann cell	-0.012423281	-0.067438761	G1	SC-C2
AN1_AGCCAGCCAACGCCCA-1	AN1	10368	3650	10K	AN1	AN1	6	singlet	0.233263582	0.364906319	0.107795904	0.242247282	4+5	FALSE	12.19135802	0	7.523148148	0.713734568	0.88709249	7233	3559	2	0	4	8	5	0	Schwann cell	-0.041009619	-0.071498601	G1	SC-C1
AN1_AGCGATTGTTTAGACC-1	AN1	22890	5864	10K	AN1	AN1	6	singlet	0.076241411	0.207948872	0.085811543	0.173483682	5+11	TRUE	17.37876802	0	4.167758847	0.637833115	0.864334889	6916	2980	2	0	5	11	6	0	Schwann cell	-0.052594582	-0.029367574	G1	SC-C2
AN1_AGCTCAAAGATGTTGA-1	AN1	8254	3356	5K	AN1	AN1	4	singlet	0.170427307	0.201814692	0.21176299	0.100953903	2+3	FALSE	8.529197965	0	6.118245699	0.339229465	0.900210366	7057	3355	2	0	4	11	18	0	Schwann cell	0.003017907	-0.009639983	S	SC-C3
AN1_AGCTCAAGTAGAGACC-1	AN1	7895	2881	5K	AN1	AN1	6	singlet	0.08741425	0.158341878	0.134993904	0.070093388	3+5	TRUE	16.50411653	0	2.634578847	0.607979734	0.887665045	6889	2876	2	0	4	11	18	0	Schwann cell	-0.048330402	-0.023413626	G1	SC-C2
AN1_AGCTCAAGTCGTTCAA-1	AN1	3443	1654	500	AN1	AN1	4	singlet	0.003224407	0	0.924183533	0.053727886	NA	NA	9.090909091	0	2.439732791	0.58088876	0.909978177	5161	1697	2	0	5	9	6	0	Schwann cell	-0.04424171	0.021040724	G2M	SC-C4
AN1_AGCTCAATCGCCGTGA-1	AN1	7990	3260	5K	AN1	AN1	4	singlet	0.019811681	0.1358475	0.107795904	0.062214073	4+5	FALSE	2.590738423	0	4.91864831	0.538172716	0.900237152	6998	3255	2	0	4	8	5	0	Schwann cell	-0.041191446	-0.023796725	G1	SC-C1
AN1_AGCTTCCTCTGCATGA-1	AN1	8854	3248	5K	AN1	AN1	6	singlet	0.172687203	0.098737598	0.21176299	0.059404268	2+3	FALSE	13.16918907	0	4.032075898	0.779308787	0.889660982	7080	3234	2	0	4	11	18	0	Schwann cell	-0.071874547	-0.010692024	G1	SC-C2
AN1_AGGAATAAGGCACTCC-1	AN1	8368	2924	5K	AN1	AN1	9	singlet	0.029694695	0.28384978	0.215069934	0.047376932	3+8	FALSE	8.962715105	0	12.53585086	0.633365201	0.883586963	6937	2918	2	0	4	8	5	0	Schwann cell	-0.038161815	0.0028856	G2M	SC-C1
AN1_AGGAATACACAAGCAG-1	AN1	11366	3704	10K	AN1	AN1	6	singlet	0.040063858	0.118724784	0.134993904	0.090806375	3+5	FALSE	13.6283653	0	4.135139891	0.571881049	0.879934965	7313	3507	2	0	4	11	18	0	Schwann cell	0.007254047	0.010440197	G2M	SC-C1
AN1_AGGAATAGTGAGAGGG-1	AN1	23611	5778	10K	AN1	AN1	9	singlet	0.057487655	0.302973416	0.215069934	0.241572224	3+8	FALSE	6.014145949	0	6.560501461	0.559061454	0.860205613	6925	2968	2	0	4	11	18	0	Schwann cell	-0.06895462	-0.034874667	G1	SC-C1
AN1_AGGAATATCTTGGATG-1	AN1	7823	2950	5K	AN1	AN1	4	singlet	0.008002548	0.200099111	0.107795904	0.034907619	4+5	FALSE	8.717883165	0	2.978397034	0.396267417	0.891212253	6877	2948	2	0	4	11	18	0	Schwann cell	-0.017923549	-0.018257948	G1	SC-C2
AN1_AGGACGAAGCTGAAAT-1	AN1	4106	1943	500	AN1	AN1	9	singlet	0.023584314	0.093889993	0.21176299	0.021542369	2+3	TRUE	9.35216756	0	4.773502192	0.511446663	0.910072386	5328	1950	2	0	5	9	6	0	Schwann cell	-0.019980647	-0.021036312	G1	SC-C3
AN1_AGGACGACACCCTATC-1	AN1	6500	2657	5K	AN1	AN1	4	singlet	0.196090698	0.270187802	0.215069934	0.056650553	3+8	FALSE	8.661538462	0	6.738461538	0.338461538	0.89810369	6379	2656	2	0	5	11	6	0	Schwann cell	-0.021932369	0.022349677	G2M	SC-C3
AN1_AGGACGAGTTGAATCC-1	AN1	9167	3349	5K	AN1	AN1	4	singlet	0.132480383	0.274491053	0.215069934	0.085710315	3+8	FALSE	9.665103087	0	5.628886222	0.5672521	0.889629731	7163	3335	2	0	4	8	18	0	Schwann cell	0.08539167	-0.066387036	S	SC-C2
AN1_AGGACTTTCAAGCCTA-1	AN1	6321	2564	5K	AN1	AN1	3	singlet	0.030027438	0.09975853	0.0193701	0.054792767	2+4	TRUE	2.040816327	0	5.410536308	0.901756051	0.896898223	6280	2564	2	0	4	8	5	0	Schwann cell	0.02440391	-0.028593603	S	SC-C2
AN1_AGGAGGTAGGGCATGT-1	AN1	3963	1881	500	AN1	AN1	9	singlet	0.052494429	0.313625913	0.090514899	0.033600852	1+4	FALSE	8.806459753	0	6.156951804	0.504668181	0.910051942	5308	1884	2	0	4	8	5	0	Schwann cell	0.014308006	0.007344469	S	SC-C1
AN1_AGGATAATCAGCGCGT-1	AN1	4300	2096	500	AN1	AN1	2	singlet	0.015696421	0.130314749	0.21176299	0.033538318	2+3	FALSE	4.465116279	0	5.790697674	0.302325581	0.914110393	5337	2097	2	0	4	8	5	0	Schwann cell	-0.009902466	-0.019978022	G1	SC-C2
AN1_AGGCATTGTTTACTTC-1	AN1	9141	3454	5K	AN1	AN1	4	singlet	0.097158283	0.239636898	0.062569953	0.126711046	4+8	TRUE	8.051635488	0	4.31025052	0.426649163	0.893291581	7177	3429	2	0	4	11	18	0	Schwann cell	-0.01325614	-0.03711647	G1	SC-C2
AN1_AGGCTGCGTAAGATCA-1	AN1	1879	1078	500	AN1	AN1	2	singlet	0.00018241	0	0.924183533	0.025132227	NA	NA	15.11442257	0	4.576902608	0.691857371	0.926294009	4881	1315	2	0	5	9	6	0	Schwann cell	-0.054082152	-0.031138021	G1	SC-C1
AN1_AGGGAGTGTCGCATTA-1	AN1	10885	3739	10K	AN1	AN1	4	singlet	0.033361964	0.30567	0.107795904	0.08128553	4+5	FALSE	11.29076711	0	5.70509876	0.422599908	0.885040205	7247	3586	2	0	4	11	18	0	Schwann cell	-0.026807988	-0.06937053	G1	SC-C2
AN1_AGGGCCTCAAATCAAG-1	AN1	7232	2465	5K	AN1	AN1	4	singlet	0.062579282	0.097202536	0.21176299	0.034149153	2+3	FALSE	11.98838496	0	6.056415929	0.677544248	0.878877897	6623	2465	2	0	4	8	5	0	Schwann cell	0.022980174	-0.040911237	S	SC-C1
AN1_AGGGCCTTCATTACCT-1	AN1	33647	6069	10K	AN1	AN1	6	singlet	0.042558376	0.324264814	0.215069934	0.181069004	3+8	FALSE	11.61173359	0	11.25806164	0.698427794	0.83568853	7308	2921	2	0	4	11	18	0	Schwann cell	-0.059029193	-0.032174015	G1	SC-C1
AN1_AGGGCTCTCTGCAGCG-1	AN1	6829	2600	5K	AN1	AN1	9	singlet	0.075766072	0.183840359	0.21176299	0.032601549	2+3	FALSE	7.761019183	0	7.512080832	0.410016108	0.890624751	6522	2598	2	0	4	8	5	0	Schwann cell	-0.004856584	0.003200852	G2M	SC-C1
AN1_AGGGTGACAGTTGCGC-1	AN1	1657	852	500	AN1	AN1	2	singlet	0.000787808	0.014112032	0.080863972	0.020851394	10+11	FALSE	18.16535908	0	4.103802052	0.724200362	0.910265929	4797	1150	2	0	5	11	18	0	Schwann cell	-0.039133379	-0.043360839	G1	SC-C2
AN1_AGGGTTTTCTCGAGTA-1	AN1	21666	5224	10K	AN1	AN1	6	singlet	0.005066939	0.125565988	0.107795904	0.093760517	4+5	FALSE	11.24342287	0	4.504753992	1.296962983	0.857516814	6826	2683	2	0	4	11	18	0	Schwann cell	0.008392002	-0.020796367	S	SC-C2
AN1_AGGTCATAGAGCAAGA-1	AN1	6998	2892	5K	AN1	AN1	9	singlet	0.037700213	0.327670686	0.215069934	0.038381822	3+8	FALSE	13.34667048	0.014289797	7.344955702	0.257216348	0.900187711	6622	2891	2	0	5	11	6	0	Schwann cell	-0.0104059	-0.016696087	G1	SC-C2
AN1_AGGTCATCAACTAGAA-1	AN1	8574	2947	5K	AN1	AN1	6	singlet	0.191538185	0.21584941	0.094885157	0.06759536	3+11	TRUE	14.31070679	0	4.327035223	0.548168883	0.882079403	6963	2933	2	0	4	8	5	0	Schwann cell	-0.038001889	-0.030001916	G1	SC-C1
AN1_AGGTCATCAGGTTTAC-1	AN1	5791	2501	5K	AN1	AN1	4	singlet	0.092042305	0.127341863	0.134993904	0.032122552	3+5	FALSE	14.60887584	0	2.745639786	0.569849767	0.903092279	5894	2501	2	0	5	11	6	0	Schwann cell	-0.036732955	-0.041792799	G1	SC-C2
AN1_AGGTTACTCCTGGGAC-1	AN1	7232	2988	5K	AN1	AN1	4	singlet	0.229253516	0.157675901	0.090514899	0.077072682	1+4	FALSE	11.44911504	0	3.92699115	0.414823009	0.900530676	6729	2987	2	0	4	8	5	0	Schwann cell	0.009454107	-0.045157665	S	SC-C1
AN1_AGGTTGTAGAAGTCTA-1	AN1	8476	3169	5K	AN1	AN1	4	singlet	0.049514644	0.154254302	0.21176299	0.090013741	2+3	FALSE	15.21944313	0	4.023124115	0.648890986	0.891230158	7030	3158	2	0	4	8	5	0	Schwann cell	-0.07914382	-0.066477923	G1	SC-C1
AN1_AGGTTGTCACATCCCT-1	AN1	8617	3198	5K	AN1	AN1	4	singlet	0.208925918	0.214275987	0.075684453	0.098560831	5+8	FALSE	6.858535453	0	3.237785772	0.533828479	0.890612787	7088	3182	2	0	4	11	5	0	Schwann cell	-0.073079642	-0.023405883	G1	SC-C4
AN1_AGGTTGTTCGATGCAT-1	AN1	10858	3869	10K	AN1	AN1	4	singlet	0.292093068	0.289237962	0.215069934	0.083109388	3+8	FALSE	8.473015288	0	6.419230061	0.543378154	0.888954686	7269	3735	2	0	4	8	5	0	Schwann cell	-0.030470438	-0.010724575	G1	SC-C1
AN1_AGTAACCTCCGTGGGT-1	AN1	11425	3610	10K	AN1	AN1	4	singlet	0.042182241	0.122936027	0.21176299	0.049006955	2+3	FALSE	5.934354486	0	4.971553611	0.542669584	0.876696221	7332	3415	2	0	4	8	5	0	Schwann cell	-0.092115909	0.009924938	G2M	SC-C1
AN1_AGTAGCTCAACCTATG-1	AN1	11310	3715	10K	AN1	AN1	4	singlet	0.076452449	0.309093242	0.094885157	0.067399301	3+11	TRUE	10.87533156	0	3.854995579	0.59239611	0.88071833	7326	3519	2	0	4	8	5	0	Schwann cell	-0.017030838	-0.030313881	G1	SC-C2
AN1_AGTCACATCCCAGCGA-1	AN1	9706	3578	5K	AN1	AN1	4	singlet	0.097444735	0.30748478	0.21176299	0.096078651	2+3	TRUE	12.71378529	0	3.348444261	0.793323717	0.891297825	7257	3527	2	0	5	11	6	0	Schwann cell	-0.061296377	-0.01382782	G1	SC-C3
AN1_AGTCATGGTACAAACA-1	AN1	3236	1481	500	AN1	AN1	4	singlet	0.014124047	0.041463591	0.080863972	0.033930716	10+11	TRUE	7.231149567	0	4.171817058	2.255871446	0.903289849	5228	1528	2	0	5	9	17	0	Schwann cell	-0.022420908	-0.025775226	G1	SC-C1
AN1_AGTCATGGTGAGAGGG-1	AN1	11844	3758	10K	AN1	AN1	4	singlet	0.040203411	0.21011298	0.21176299	0.060708887	2+3	FALSE	11.23775751	0	5.057413036	0.498142519	0.877613399	7433	3505	2	0	4	8	5	0	Schwann cell	-0.057045347	-0.060794639	G1	SC-C1
AN1_AGTCTCCGTTATTCTC-1	AN1	16961	4864	10K	AN1	AN1	4	singlet	0.039036121	0.215367786	0.107795904	0.15856341	4+5	FALSE	7.965332233	0	3.967926419	1.019987029	0.871742732	7592	3652	2	0	4	11	18	0	Schwann cell	-0.066448378	-0.060785059	G1	SC-C2
AN1_AGTGATCGTGCGACAA-1	AN1	19492	5424	10K	AN1	AN1	6	singlet	0.095038109	0.276552158	0.21176299	0.119044109	2+3	TRUE	10.89164786	0	3.878514262	0.507900677	0.870499926	7468	3501	2	0	4	11	18	0	Schwann cell	-0.069853344	-0.033888577	G1	SC-C2
AN1_AGTGCCGGTGATACAA-1	AN1	8426	2990	5K	AN1	AN1	4	singlet	0.139212072	0.264422377	0.21176299	0.074032219	2+3	TRUE	12.12912414	0	6.491811061	0.593401377	0.885381137	6962	2984	2	0	4	11	18	0	Schwann cell	0.013843602	0.060356662	G2M	SC-C6_FBXW7
AN1_AGTGCCGTCTACGCAA-1	AN1	10137	3543	10K	AN1	AN1	4	singlet	0.249209762	0.300878512	0.215069934	0.073516033	3+8	FALSE	12.70592878	0	6.727828746	0.631350498	0.886033796	7213	3478	2	0	4	11	18	0	Schwann cell	-0.003841546	-0.042192883	G1	SC-C6_FBXW7
AN1_AGTGTTGAGGAGTCTG-1	AN1	19321	4771	10K	AN1	AN1	9	singlet	0.015560854	0.145893741	0.215069934	0.136217518	3+8	FALSE	8.596863516	0	6.335075824	0.605558718	0.858279051	7223	3065	2	0	4	8	5	0	Schwann cell	-0.072418072	0.000371015	G2M	SC-C2
AN1_AGTGTTGGTCTGTGAT-1	AN1	2480	1237	500	AN1	AN1	3	singlet	0.007803164	0.055808925	0.0193701	0.019560183	2+4	TRUE	2.822580645	0	6.451612903	0.564516129	0.911007135	5267	1346	2	0	4	8	5	0	Schwann cell	0.001278247	0.009095406	G2M	SC-C1
AN1_AGTTAGCAGATGCTAA-1	AN1	6841	2845	5K	AN1	AN1	4	singlet	0.043812733	0.09740736	0.21176299	0.079850723	2+3	FALSE	11.84037421	0	2.338839351	0.453150124	0.900645257	6584	2845	2	0	4	11	18	0	Schwann cell	-0.05478801	-0.035002578	G1	SC-C2
AN1_AGTTAGCCAGCGTTTA-1	AN1	4185	1875	500	AN1	AN1	9	singlet	0.03475536	0.212119428	0.21176299	0.027410218	2+3	FALSE	11.23058542	0	6.642771804	0.669056153	0.903720731	5377	1879	2	0	4	8	5	0	Schwann cell	-0.054410084	-0.012767892	G1	SC-C2
AN1_AGTTAGCCAGTGTATC-1	AN1	5943	2584	5K	AN1	AN1	9	singlet	0.035343379	0.228838647	0.094885157	0.050146489	3+11	FALSE	9.860339896	0	3.701834091	0.437489483	0.904156685	5994	2584	2	0	4	8	5	0	Schwann cell	0.015004261	-0.017524581	S	SC-C1
AN1_AGTTCCCGTTACCCAA-1	AN1	41025	6619	10K	AN1	AN1	9	singlet	0.009503835	0.058847305	0.21176299	0.134697758	2+3	FALSE	5.618525289	0	8.190127971	1.016453382	0.828257563	7587	3093	2	0	4	11	18	0	Schwann cell	-0.022651318	-0.0040098	G1	SC-C2
AN1_AGTTCGAGTCTAGGTT-1	AN1	14095	4449	10K	AN1	AN1	4	singlet	0.082133368	0.147489795	0.21176299	0.119768585	2+3	TRUE	10.5640298	0	4.164597375	0.454061724	0.879297465	7713	3891	2	0	4	11	18	0	Schwann cell	-0.007392538	-0.009144377	G1	SC-C2
AN1_AGTTCGATCCAAACCA-1	AN1	3581	1706	500	AN1	AN1	4	singlet	0.008884248	0.188200204	0.10439927	0.013772444	4+11	TRUE	6.283161128	0	3.071767663	0.47472773	0.909390855	5201	1724	2	0	5	9	6	0	Schwann cell	0.0021941	0.012449515	G2M	SC-C3
AN1_ATACCGAAGGGCCAAT-1	AN1	5301	2279	5K	AN1	AN1	4	singlet	0.335701764	0.006975951	0.107316856	0.043028169	2+11	FALSE	9.828334277	0	2.320316921	0.207508017	0.901563303	5644	2277	2	0	5	9	17	0	Schwann cell	-0.062385322	-0.003223112	G1	SC-C4
AN1_ATACCGACAAAGGAGA-1	AN1	15031	4493	10K	AN1	AN1	9	singlet	0.022103082	0.13424535	0.107795904	0.155118462	4+5	FALSE	11.70913446	0	3.140176968	0.931408423	0.874442667	7643	3690	2	0	4	11	18	0	Schwann cell	-0.017310471	-0.027256119	G1	SC-C2
AN1_ATACCTTGTCGACTTA-1	AN1	24481	5647	10K	AN1	AN1	6	singlet	0.103298374	0.103859637	0.107795904	0.209833089	4+5	FALSE	12.16045096	0	3.512928393	1.004860913	0.854856194	6960	2740	2	0	4	11	18	0	Schwann cell	-0.065780453	-0.01803058	G1	SC-C2
AN1_ATCACAGGTCTGCGCA-1	AN1	9461	2752	5K	AN1	AN1	6	singlet	0.059257425	0.235318379	0.353498013	0.061721287	6+7	FALSE	23.52816827	0	9.840397421	0.782158334	0.865116422	6970	2725	2	0	4	11	18	0	Schwann cell	-0.059524061	-0.015792841	G1	SC-C2
AN1_ATCACAGTCATCTGTT-1	AN1	5888	2678	5K	AN1	AN1	4	singlet	0.024394073	0.029453523	0.094885157	0.048578535	3+11	FALSE	4.059103261	0	3.040081522	0.424592391	0.909241339	5942	2675	2	0	4	8	5	0	Schwann cell	-0.043008679	-0.020867053	G1	SC-C4
AN1_ATCACAGTCGTGTCAA-1	AN1	4837	2220	500	AN1	AN1	9	singlet	0.011865486	0.116210983	0.107795904	0.0213676	4+5	FALSE	7.235890014	0	5.664668183	0.70291503	0.908205692	5499	2220	2	0	4	8	5	0	Schwann cell	-0.013948827	-0.032197927	G1	SC-C1
AN1_ATCACGAAGCCTGACC-1	AN1	8233	2980	5K	AN1	AN1	4	singlet	0.164456099	0.239739453	0.134993904	0.105364046	3+5	FALSE	13.2394024	0	4.10542937	0.352240981	0.887285072	6966	2967	2	0	5	9	6	0	Schwann cell	-0.046641411	-0.016830674	G1	SC-C2
AN1_ATCACTTTCCACTTTA-1	AN1	16680	5089	10K	AN1	AN1	4	singlet	0.048502099	0.200822592	0.21176299	0.139104755	2+3	FALSE	2.428057554	0	4.736211031	0.833333333	0.877892076	7708	3873	2	0	4	11	18	0	Schwann cell	0.004360371	-0.020136437	S	SC-C2
AN1_ATCATTCAGGGCTGAT-1	AN1	5788	2064	5K	AN1	AN1	4	singlet	0.155293718	0.228176899	0.085168604	0.053520454	7+11	TRUE	16.86247408	0	10.9536973	0.742916379	0.880979286	5938	2064	2	0	4	8	5	0	Schwann cell	-0.038457273	-0.013039725	G1	SC-C3
AN1_ATCATTCTCTTACACT-1	AN1	38319	7395	10K	AN1	AN1	4	singlet	0.047884256	0.135392145	0.107795904	0.22540769	4+5	FALSE	9.139069391	0	4.264203137	0.83248519	0.844117079	7616	3493	2	0	4	11	18	0	Schwann cell	-0.038982556	-0.017255707	G1	SC-C2
AN1_ATCCACCCACGGTGTC-1	AN1	5796	2593	5K	AN1	AN1	4	singlet	0.061055388	0.104662176	0.21176299	0.033283084	2+3	TRUE	0.483091787	0	6.055900621	0.534851622	0.907171421	5888	2593	2	0	4	11	18	0	Schwann cell	-0.071706193	-0.038136472	G1	SC-C2
AN1_ATCCATTCAAGTGCAG-1	AN1	16074	4737	10K	AN1	AN1	6	singlet	0.089215308	0.235728894	0.094885157	0.067285437	3+11	FALSE	13.96665422	0	3.490108249	0.5101406	0.873845711	7693	3696	2	0	4	8	5	0	Schwann cell	-0.101711671	-0.015645067	G1	SC-C1
AN1_ATCCGTCCATCTTAGG-1	AN1	11238	3902	10K	AN1	AN1	4	singlet	0.027026061	0.122128739	0.21176299	0.058062636	2+3	FALSE	4.805125467	0	3.986474462	0.462715786	0.886586761	7347	3719	2	0	4	11	18	0	Schwann cell	-0.077055775	-0.048815257	G1	SC-C2
AN1_ATCCTATGTGTCTTGA-1	AN1	21977	5478	10K	AN1	AN1	6	singlet	0.094683215	0.226793729	0.107795904	0.12659989	4+5	FALSE	10.06961824	0	4.668517086	0.591527506	0.861043121	6850	2850	2	0	4	11	18	0	Schwann cell	-0.063025487	-0.047958806	G1	SC-C2
AN1_ATCGTAGGTTGGTAGG-1	AN1	15456	4273	10K	AN1	AN1	9	singlet	0.050223656	0.233527841	0.107795904	0.127913952	4+5	FALSE	9.782608696	0	6.127070393	0.582298137	0.866710128	7592	3443	2	0	4	11	18	0	Schwann cell	-0.034214798	-0.029674489	G1	SC-C2
AN1_ATCGTGACATTCTTCA-1	AN1	7620	3084	5K	AN1	AN1	4	singlet	0.032320954	0.078660615	0.107316856	0.048229611	2+11	TRUE	1.338582677	0	4.501312336	0.275590551	0.898803411	6867	3081	2	0	4	8	5	0	Schwann cell	-0.052129184	-0.049361583	G1	SC-C1
AN1_ATCTCTAAGCGCACAA-1	AN1	6404	2520	5K	AN1	AN1	4	singlet	0.136641875	0.243719843	0.090514899	0.044555721	1+4	FALSE	9.025608994	0	7.88569644	0.515302936	0.893588346	6325	2519	2	0	4	8	5	0	Schwann cell	-0.053206438	-0.020776862	G1	SC-C3
AN1_ATCTCTAGTCTGTGAT-1	AN1	17387	4866	10K	AN1	AN1	4	singlet	0.06955827	0.198728848	0.107795904	0.117576276	4+5	FALSE	7.350319204	0	5.090009777	0.891470639	0.869569989	7411	3495	2	0	4	11	18	0	Schwann cell	-0.073971096	-0.076760959	G1	SC-C2
AN1_ATCTTCAAGGAATGTT-1	AN1	6507	2581	5K	AN1	AN1	4	singlet	0.187390804	0.322785583	0.215069934	0.074774391	3+8	FALSE	6.884893192	0	10.60396496	0.47641002	0.894688513	6375	2580	2	0	4	8	5	0	Schwann cell	-0.005844371	-0.031141279	G1	SC-C1
AN1_ATGACCACATCCGCGA-1	AN1	11010	3510	10K	AN1	AN1	6	singlet	0.143079817	0.289733081	0.21176299	0.04319175	2+3	FALSE	12.06176203	0	2.833787466	0.862851953	0.877163204	7254	3362	2	0	5	11	6	0	Schwann cell	-0.038316916	-0.046873147	G1	SC-C3
AN1_ATGACCAGTACCGGAA-1	AN1	7405	2810	5K	AN1	AN1	4	singlet	0.124017119	0.203331961	0.215069934	0.082021645	3+8	FALSE	9.520594193	0	5.401755571	0.486158001	0.89124796	6728	2810	2	0	4	11	18	0	Schwann cell	0.056995629	-0.023077126	S	SC-C6_FBXW7
AN1_ATGAGTCCAGATGCGA-1	AN1	1267	794	500	AN1	AN1	2	singlet	0.0004847	0.031254043	0.134993904	0.013871636	3+5	FALSE	10.18153118	0	2.920284136	0.789265983	0.934588874	4490	1244	2	0	5	9	6	0	Schwann cell	-0.015390534	0.025873065	G2M	SC-C2
AN1_ATGAGTCCATCTATCT-1	AN1	7674	2586	5K	AN1	AN1	4	singlet	0.149471387	0.148464412	0.075684453	0.074437251	5+8	FALSE	17.31821736	0	1.91555903	0.833984884	0.878406532	6787	2586	2	0	5	11	6	0	Schwann cell	-0.044343177	0.013920495	G2M	SC-C3
AN1_ATGATCGCAGCGATTT-1	AN1	11676	3661	10K	AN1	AN1	6	singlet	0.053259537	0.175888079	0.215069934	0.077731325	3+8	TRUE	18.1397739	0	4.633436108	0.590955807	0.876159838	7358	3399	2	0	4	11	18	0	Schwann cell	-0.012486722	-0.046674082	G1	SC-C2
AN1_ATGATCGCATCATCTT-1	AN1	18919	5215	10K	AN1	AN1	4	singlet	0.115379848	0.120345685	0.107795904	0.209104131	4+5	FALSE	11.88223479	0	2.473703684	0.554997621	0.869147255	7564	3442	2	0	4	11	18	0	Schwann cell	-0.028856554	-0.057837916	G1	SC-C2
AN1_ATGCATGCAAAGGCAC-1	AN1	4147	1897	500	AN1	AN1	3	singlet	0.060912497	0.239031536	0.094885157	0.029722744	3+11	TRUE	6.510730649	0	6.751868821	0.675186882	0.906110648	5353	1901	2	0	4	8	5	0	Schwann cell	-0.005426947	0.000885721	G2M	SC-C1
AN1_ATGCGATCACGGTGCT-1	AN1	5238	2356	5K	AN1	AN1	4	singlet	0.016863823	0.099553434	0.094885157	0.014312878	3+11	FALSE	9.163802978	0	3.550973654	0.610920199	0.906702133	5616	2356	2	0	4	8	5	0	Schwann cell	-0.034494956	-0.02062449	G1	SC-C1
AN1_ATGGAGGGTTACACAC-1	AN1	26423	5835	10K	AN1	AN1	4	singlet	0.014386575	0.225030562	0.134993904	0.128591027	3+5	TRUE	8.072512584	0	4.234946827	0.900730424	0.85166352	7050	2876	2	0	4	11	18	0	Schwann cell	-0.048983818	-0.042473172	G1	SC-C2
AN1_ATGGATCTCAACTCTT-1	AN1	9134	3264	5K	AN1	AN1	4	singlet	0.045480616	0.304320111	0.107795904	0.061295009	4+5	FALSE	9.097876067	0	4.948543902	0.656886359	0.887162558	7141	3245	2	0	4	11	18	0	Schwann cell	-0.00496486	0.010953352	G2M	SC-C2
AN1_ATGGGTTCAACGCATT-1	AN1	5489	2289	5K	AN1	AN1	4	singlet	0.170956939	0.24724202	0.21176299	0.070151348	2+3	TRUE	8.034250319	0	4.008016032	0.564765895	0.89842275	5761	2289	2	0	5	11	6	0	Schwann cell	-0.028383032	-0.072460993	G1	SC-C2
AN1_ATGGTTGGTCTTTCAT-1	AN1	9151	3369	5K	AN1	AN1	6	singlet	0.029190909	0.257269427	0.134993904	0.063559235	3+5	FALSE	13.12424872	0	2.939569446	0.896076931	0.890452862	7186	3343	2	0	5	11	6	0	Schwann cell	-0.026847457	-0.015581568	G1	SC-C2
AN1_ATGTCCCCATTATGCG-1	AN1	5487	2279	5K	AN1	AN1	9	singlet	0.123528443	0.221102416	0.080863972	0.04583963	10+11	TRUE	13.55932203	0	5.048295972	0.382722799	0.897952273	5761	2278	2	0	5	11	6	0	Schwann cell	-0.022498229	-0.006767481	G1	SC-C3
AN1_ATTACCTAGGTGGGTT-1	AN1	11336	3732	10K	AN1	AN1	6	singlet	0.19022958	0.175582354	0.215069934	0.085378887	3+8	FALSE	11.00035286	0	5.883909668	0.46753705	0.880990755	7325	3552	2	0	4	11	18	0	Schwann cell	-0.025285908	-0.046473431	G1	SC-C2
AN1_ATTACCTCAATGTTGC-1	AN1	4766	2156	500	AN1	AN1	4	singlet	0.073134609	0.108185262	0.080863972	0.053339299	10+11	TRUE	10.23919429	0	3.126311372	0.692404532	0.906337451	5437	2153	2	0	5	9	6	0	Schwann cell	-0.025711721	0.012072434	G2M	SC-C1
AN1_ATTACTCCATATACCG-1	AN1	3085	1557	500	AN1	AN1	2	singlet	0.014800418	0.187680282	0.177429315	0.014810394	5+7	TRUE	9.011345219	0	4.635332253	0.74554295	0.914891132	5213	1602	2	0	5	11	6	0	Schwann cell	0.03163885	0.042394882	G2M	SC-C2
AN1_ATTATCCAGCTACGTT-1	AN1	13032	4275	10K	AN1	AN1	6	singlet	0.121127255	0.140749739	0.107795904	0.099559755	4+5	FALSE	11.55616943	0	3.775322284	0.690607735	0.882363633	7570	3819	2	0	4	11	18	0	Schwann cell	-0.027308834	-0.026429182	G1	SC-C2
AN1_ATTCAGGTCACCATAG-1	AN1	6084	2402	5K	AN1	AN1	4	singlet	0.08370132	0.121099779	0.134993904	0.039477384	3+5	FALSE	16.09138725	0	2.087442472	0.509533202	0.893341432	6098	2402	2	0	5	11	6	0	Schwann cell	-0.044520869	-0.008857878	G1	SC-C2
AN1_ATTCCCGTCACGAGGA-1	AN1	18247	5249	10K	AN1	AN1	4	singlet	0.063935108	0.231096053	0.107795904	0.116336662	4+5	FALSE	8.88913246	0	4.504850112	0.569956705	0.87301324	7482	3635	2	0	4	11	18	0	Schwann cell	-0.050846161	-0.007511175	G1	SC-C2
AN1_ATTCCTACAGTAACGG-1	AN1	2057	1138	500	AN1	AN1	2	singlet	0.028999394	0.1214421	0.0193701	0.017332232	2+4	FALSE	6.708799222	0	8.021390374	0.486144871	0.922404513	4999	1316	2	0	5	9	17	0	Schwann cell	-0.053355652	-0.045429887	G1	SC-C2
AN1_ATTCGTTCAATTGAAG-1	AN1	5262	2039	5K	AN1	AN1	4	singlet	0.090368427	0.281779568	0.21176299	0.029709859	2+3	TRUE	11.42151273	0	6.499429875	1.178259217	0.88935315	5696	2039	2	0	4	8	5	0	Schwann cell	0.004670694	-0.029568883	S	SC-C3
AN1_ATTCGTTCATTACTCT-1	AN1	21760	5481	10K	AN1	AN1	6	singlet	0.061840095	0.242232837	0.215069934	0.147657812	3+8	FALSE	10.66176471	0	7.357536765	0.868566176	0.861953394	6853	2900	2	0	4	11	18	0	Schwann cell	-0.029882842	-0.081175568	G1	SC-C6_FBXW7
AN1_ATTCTACGTGAGTCAG-1	AN1	8809	3425	5K	AN1	AN1	4	singlet	0.30969736	0.395261592	0.134993904	0.074354474	3+5	FALSE	7.946418436	0	5.460324668	0.522193211	0.896001605	7138	3414	2	0	4	11	18	0	Schwann cell	-0.028911722	-0.007350726	G1	SC-C3
AN1_ATTCTTGGTATATGGA-1	AN1	15066	4404	10K	AN1	AN1	4	singlet	0.105789512	0.133298417	0.107795904	0.147195371	4+5	FALSE	8.774724545	0	2.953670516	1.035444046	0.872151529	7676	3565	2	0	4	11	18	0	Schwann cell	-0.037409951	0.00067754	G2M	SC-C2
AN1_ATTGGGTCACTTCCTG-1	AN1	6930	2701	5K	AN1	AN1	4	singlet	0.06902872	0.172840557	0.094885157	0.029615798	3+11	TRUE	10.50505051	0	4.574314574	0.490620491	0.893455592	6576	2700	2	0	4	8	5	0	Schwann cell	0.022945495	-0.018554245	S	SC-C1
AN1_ATTGTTCTCTTCTCAA-1	AN1	6518	2603	5K	AN1	AN1	4	singlet	0.067003801	0.194154679	0.21176299	0.090719229	2+3	TRUE	5.9834305	0	4.249769868	0.414237496	0.895482896	6389	2603	2	0	4	8	18	0	Schwann cell	-0.008178461	-0.002638443	G1	SC-C2
AN1_ATTTACCTCTATGCCC-1	AN1	1352	780	500	AN1	AN1	2	singlet	0.000478315	0	0.924183533	0.024195382	NA	NA	12.20414201	0	6.582840237	0.221893491	0.923703651	4600	1163	2	0	4	8	5	0	Schwann cell	0.011319301	-0.017070042	S	SC-C1
AN1_ATTTCACCATTCTCCG-1	AN1	9171	3427	5K	AN1	AN1	4	singlet	0.052606843	0.210482211	0.107795904	0.050960811	4+5	TRUE	9.224730128	0	4.20891942	0.556100752	0.892110643	7212	3401	2	0	5	11	6	0	Schwann cell	-0.03073084	0.003100125	G2M	SC-C2
AN1_ATTTCACGTGAGTTTC-1	AN1	9280	3531	5K	AN1	AN1	4	singlet	0.093251623	0.116139675	0.107795904	0.090363097	4+5	FALSE	4.752155172	0	3.146551724	0.581896552	0.894229317	7268	3504	2	0	4	11	18	0	Schwann cell	-0.049779808	-0.027075969	G1	SC-C2
AN1_ATTTCTGGTGTGTTTG-1	AN1	10034	3721	10K	AN1	AN1	9	singlet	0.03639793	0.375896017	0.21176299	0.049819162	2+3	FALSE	7.394857485	0	7.524416982	0.418576839	0.89233607	7265	3658	2	0	4	11	18	0	Schwann cell	-0.013178785	0.033395196	G2M	SC-C3
AN1_CAAAGAACAATTAGGA-1	AN1	2511	1239	500	AN1	AN1	2	singlet	0.00822735	0.10107601	0.353498013	0.01898421	6+7	TRUE	12.14655516	0	5.376344086	0.477897252	0.909767871	5295	1338	2	0	4	8	5	0	Schwann cell	-0.04443331	-0.013130095	G1	SC-C2
AN1_CAACCTCAGATTAGTG-1	AN1	3593	1869	500	AN1	AN1	9	singlet	0.006191957	0.031992932	0.107316856	0.044277364	2+11	TRUE	8.850542722	0	3.311995547	0.36181464	0.920165566	5109	1893	2	0	5	11	6	0	Schwann cell	-0.038933379	0.018668755	G2M	SC-C2
AN1_CAACCTCGTCGTCTCT-1	AN1	7449	2641	5K	AN1	AN1	6	singlet	0.115218051	0.115532924	0.21176299	0.043152833	2+3	FALSE	16.09612028	0	3.235333602	0.563834072	0.883698818	6742	2639	2	0	4	11	6	0	Schwann cell	-0.028547098	-0.015375833	G1	SC-C1
AN1_CAACGATTCACTTATC-1	AN1	27835	6033	10K	AN1	AN1	4	singlet	0.037845891	0.134479924	0.107795904	0.22883568	4+5	FALSE	3.804562601	0	5.069157535	0.657445662	0.850591907	7288	3023	2	0	4	11	18	0	Schwann cell	-0.091098991	-0.018878845	G1	SC-C2
AN1_CAACGGCCATCCGAGC-1	AN1	18304	5128	10K	AN1	AN1	4	singlet	0.069448084	0.317321334	0.107795904	0.091630189	4+5	FALSE	7.664991259	0	3.649475524	0.661057692	0.870359642	7537	3596	2	0	4	11	18	0	Schwann cell	-0.007903728	0.007077963	G2M	SC-C3
AN1_CAACGGCTCATTACGG-1	AN1	7491	2992	5K	AN1	AN1	4	singlet	0.036135159	0.238094013	0.107795904	0.037507995	4+5	FALSE	6.861567214	0	3.911360299	0.734214391	0.89712889	6798	2991	2	0	5	11	6	0	Schwann cell	-0.047597596	-0.024787847	G1	SC-C2
AN1_CAAGAGGTCTTTCGAT-1	AN1	5075	2249	5K	AN1	AN1	4	singlet	0.008481999	0.152726026	0.094885157	0.017878187	3+11	FALSE	6.384236453	0	6.600985222	0.532019704	0.904614036	5586	2248	2	0	4	8	5	0	Schwann cell	-0.019368777	0.009150567	G2M	SC-C2
AN1_CAAGCTACAGCACACC-1	AN1	7172	2447	5K	AN1	AN1	4	singlet	0.077265166	0.19071307	0.0193701	0.044821895	2+4	FALSE	9.383714445	0	7.431678751	0.585610708	0.878877105	6615	2447	2	0	4	8	5	0	Schwann cell	-0.038344751	-0.037799932	G1	SC-C1
AN1_CAATACGGTTCCGCGA-1	AN1	16784	4641	10K	AN1	AN1	6	singlet	0.264725357	0.111283295	0.21176299	0.098462121	2+3	TRUE	16.90300286	0	2.293851287	0.714966635	0.867858529	7629	3398	2	0	4	11	18	0	Schwann cell	-0.037192809	-0.038227662	G1	SC-C2
AN1_CAATTTCCACAAAGCG-1	AN1	21716	5194	10K	AN1	AN1	4	singlet	0.078072175	0.17271239	0.107795904	0.065715162	4+5	TRUE	11.26358445	0	4.268741941	0.432860564	0.856742119	6951	2610	2	0	4	11	18	0	Schwann cell	-0.038517901	-0.003833791	G1	SC-C2
AN1_CACAACACAGCGGATA-1	AN1	25089	5480	10K	AN1	AN1	6	singlet	0.028491285	0.175185569	0.134993904	0.208257735	3+5	FALSE	7.102714337	0	9.589860098	0.93267966	0.84982264	6937	2784	2	0	4	11	18	0	Schwann cell	-0.038902999	-0.038958863	G1	SC-C2
AN1_CACACAATCCAACTGA-1	AN1	3217	1346	500	AN1	AN1	2	singlet	0.048575487	0.095848017	0.177429315	0.055418635	5+7	FALSE	12.62045384	0	6.558905813	1.336649052	0.892113676	5338	1375	2	0	13	16	21	0	Schwann cell	-0.042630935	-0.042381818	G1	SC-C2
AN1_CACAGATCAAGTTCGT-1	AN1	4052	2034	500	AN1	AN1	2	singlet	0.008348168	0.288257161	0.080863972	0.026028765	10+11	TRUE	7.724580454	0	5.281342547	0.592300099	0.917032729	5269	2044	2	0	5	8	5	0	Schwann cell	-0.006331759	-0.013632642	G1	SC-C3
AN1_CACAGATGTACCATAC-1	AN1	10663	3699	10K	AN1	AN1	4	singlet	0.162653223	0.279347341	0.21176299	0.07992118	2+3	FALSE	6.583513083	0	5.308074651	0.637719216	0.885846861	7247	3597	2	0	4	11	18	0	Schwann cell	0.070352295	-0.038011544	S	SC-C6_FBXW7
AN1_CACAGATTCCGACATA-1	AN1	2070	1088	500	AN1	AN1	9	singlet	0.000673396	0.03353994	0.215069934	0.022340393	3+8	TRUE	19.66183575	0	5.748792271	0.724637681	0.915758761	5046	1272	2	0	5	9	6	0	Schwann cell	-0.044880434	-0.007340406	G1	SC-C1
AN1_CACATGAAGAGGCGTT-1	AN1	7228	2971	5K	AN1	AN1	9	singlet	0.186431348	0.21206598	0.21176299	0.1143169	2+3	FALSE	13.77974543	0	3.956834532	0.62257886	0.899944629	6729	2969	2	0	4	11	18	0	Schwann cell	0.0373437	-0.063794828	S	SC-C6_FBXW7
AN1_CACCAAAAGCCGAATG-1	AN1	1775	1079	500	AN1	AN1	2	singlet	0.022154044	0.106992112	0.062569953	0.052097778	4+8	FALSE	7.718309859	0	7.211267606	0.450704225	0.933467616	4748	1321	2	0	5	9	6	0	Schwann cell	-0.026062712	-0.007249205	G1	SC-C1
AN1_CACCAAAGTTCGTACA-1	AN1	4625	2177	500	AN1	AN1	3	singlet	0.029409058	0.130059561	0.080863972	0.031748694	10+11	TRUE	5.275675676	0	3.394594595	0.8	0.910711233	5422	2179	2	0	4	8	5	0	Schwann cell	-0.027121102	-0.045384268	G1	SC-C3
AN1_CACCGTTGTCCTTAAG-1	AN1	11194	3640	10K	AN1	AN1	4	singlet	0.099494755	0.316436111	0.094885157	0.089053915	3+11	TRUE	8.004288011	0	5.511881365	0.750402001	0.879504646	7312	3465	2	0	4	11	6	0	Schwann cell	-0.032619183	-0.038429436	G1	SC-C3
AN1_CACGGGTGTGAGAGGG-1	AN1	10384	3318	10K	AN1	AN1	9	singlet	0.030959165	0.104021544	0.21176299	0.071088942	2+3	FALSE	13.10670262	0	5.845531587	0.404468413	0.876632642	7158	3232	2	0	4	8	5	0	Schwann cell	-0.027935892	-0.026199138	G1	SC-C1
AN1_CACGTTCAGCCTTTCC-1	AN1	4069	2007	500	AN1	AN1	2	singlet	0.004988394	0.057263684	0.094885157	0.038708859	3+11	TRUE	6.021135414	0	4.964364709	0.516097321	0.914962913	5289	2015	2	0	4	8	5	0	Schwann cell	-0.008829887	-0.033710286	G1	SC-C1
AN1_CACTAAGGTATCCTTT-1	AN1	12877	4051	10K	AN1	AN1	6	singlet	0.358224034	0.423615945	0.085811543	0.097536125	5+11	FALSE	16.2149569	0	3.696513163	0.450415469	0.877791947	7544	3647	2	0	4	11	18	0	Schwann cell	-0.003638014	0.01047375	G2M	SC-C2
AN1_CACTGAAAGAGAGTGA-1	AN1	21166	5182	10K	AN1	AN1	4	singlet	0.03110313	0.107423635	0.094885157	0.135839695	3+11	TRUE	9.732590003	0	7.705754512	0.831522253	0.858716501	6834	2748	2	0	4	11	18	0	Schwann cell	-0.05402272	-0.040545237	G1	SC-C2
AN1_CACTTCGTCGCACGAC-1	AN1	2024	1210	500	AN1	AN1	2	singlet	0.019197609	0.075355921	0.21176299	0.023686402	2+3	FALSE	0.296442688	0	4.150197628	1.185770751	0.932422592	4865	1392	2	0	5	9	6	0	Schwann cell	-0.021346002	0.036793316	G2M	SC-C2
AN1_CAGATACCATGTGTCA-1	AN1	3841	1785	500	AN1	AN1	9	singlet	0.239051282	0.114112351	0.177429315	0.069227353	5+7	FALSE	14.21504816	0	4.113512106	0.546732622	0.907152669	5313	1797	2	0	5	9	6	0	Schwann cell	0.005897652	0.005471013	S	SC-C3
AN1_CAGATTGAGGTAGACC-1	AN1	12431	3756	10K	AN1	AN1	4	singlet	0.173055068	0.441904601	0.21176299	0.084358023	2+3	FALSE	12.83887057	0.008044405	11.39892205	0.555063953	0.873054167	7392	3453	2	0	4	11	18	0	Schwann cell	-0.026720326	-0.006629015	G1	SC-C2
AN1_CAGATTGCACATCCCT-1	AN1	23193	5519	10K	AN1	AN1	4	singlet	0.031057088	0.324856843	0.21176299	0.093460638	2+3	FALSE	7.937739835	0	5.428362006	0.45703445	0.857171694	6929	2832	2	0	4	8	5	0	Schwann cell	-0.046392136	-0.03201827	G1	SC-C1
AN1_CAGCAATGTGCAAGAC-1	AN1	9001	3508	5K	AN1	AN1	4	singlet	0.047196589	0.163627932	0.107795904	0.068492876	4+5	FALSE	6.499277858	0	3.766248195	0.499944451	0.896509589	7190	3480	2	0	5	11	6	0	Schwann cell	-0.039443045	-0.054641636	G1	SC-C2
AN1_CAGCACGGTAGGAAAG-1	AN1	2513	1380	500	AN1	AN1	9	singlet	0.000717129	0.027173663	0.134993904	0.046906678	3+5	FALSE	13.48985277	0	2.228412256	0.358137684	0.923441569	5223	1524	2	0	5	11	6	0	Schwann cell	-0.062511322	-0.033192088	G1	SC-C4
AN1_CAGCACGGTTCTCAGA-1	AN1	4564	2132	500	AN1	AN1	4	singlet	0.053873677	0.152304602	0.094885157	0.035476462	3+11	FALSE	8.676599474	0.021910605	3.330411919	0.679228747	0.909667337	5418	2134	2	0	5	11	6	0	Schwann cell	-0.014903787	-0.037105333	G1	SC-C3
AN1_CAGCCAGAGATGTTGA-1	AN1	16415	4940	10K	AN1	AN1	4	singlet	0.131785154	0.161863663	0.21176299	0.112337733	2+3	FALSE	7.19463905	0	2.698751142	1.181845873	0.876278971	7735	3812	2	0	4	11	18	0	Schwann cell	-0.08900373	-0.007041644	G1	SC-C2
AN1_CAGCGTGGTCTTGCTC-1	AN1	13203	4250	10K	AN1	AN1	6	singlet	0.071301237	0.20361914	0.107795904	0.090081881	4+5	FALSE	14.78451867	0	3.809740211	0.643793077	0.880533171	7608	3788	2	0	4	11	18	0	Schwann cell	-0.072617202	-0.095592767	G1	SC-C2
AN1_CAGGCCAAGTAACAGT-1	AN1	3541	1757	500	AN1	AN1	2	singlet	0.024346326	0.142519906	0.21176299	0.038822616	2+3	TRUE	4.8009037	0	4.99858797	0.73425586	0.914245318	5237	1779	2	0	5	9	17	0	Schwann cell	-0.039232545	0.016967137	G2M	SC-C3
AN1_CAGGTATCAGAGCTAG-1	AN1	4072	1895	500	AN1	AN1	9	singlet	0.014571372	0.174774753	0.215069934	0.054890589	3+8	FALSE	9.503929273	0	9.724950884	0.712180747	0.907973339	5342	1901	2	0	4	8	5	0	Schwann cell	-0.041035964	-0.039607067	G1	SC-C1
AN1_CAGTGCGCAGGGACTA-1	AN1	6662	2503	5K	AN1	AN1	6	singlet	0.118595809	0.095748324	0.134993904	0.061466849	3+5	FALSE	20.59441609	0	1.996397478	0.615430802	0.888810737	6449	2502	2	0	5	11	6	0	Schwann cell	-0.048002194	-0.041827449	G1	SC-C2
AN1_CAGTTAGGTCAGTCGC-1	AN1	7257	2794	5K	AN1	AN1	4	singlet	0.096866906	0.313657997	0.090514899	0.0403461	1+4	FALSE	13.55932203	0	5.167424556	0.496072757	0.892629682	6702	2792	2	0	4	8	5	0	Schwann cell	-0.01594847	-0.042000521	G1	SC-C3
AN1_CAGTTAGTCTTAGGAC-1	AN1	7653	2964	5K	AN1	AN1	4	singlet	0.062031947	0.266347011	0.21176299	0.041561202	2+3	TRUE	12.49183327	0	4.978439828	0.705605645	0.893931163	6842	2961	2	0	4	11	18	0	Schwann cell	0.038005034	-0.004987129	S	SC-C2
AN1_CATAAGCCAACAGATA-1	AN1	5842	2481	5K	AN1	AN1	9	singlet	0.346110553	0.422699909	0.353498013	0.093567981	6+7	TRUE	7.13796645	0	8.25059911	0.736049298	0.901253495	5931	2481	2	0	5	9	6	0	Schwann cell	0.007034458	-0.036924195	S	SC-C3
AN1_CATAAGCGTGAGATCG-1	AN1	3136	1748	500	AN1	AN1	2	singlet	0.074939795	0.181939563	0.353498013	0.048601873	6+7	FALSE	8.386479592	0	5.006377551	0.701530612	0.927400651	5065	1793	2	0	5	9	17	0	Schwann cell	0.001164089	-0.010311888	S	SC-C3
AN1_CATACAGTCTCTAGGA-1	AN1	2724	1421	500	AN1	AN1	3	singlet	0.0447735	0.163569704	0.353498013	0.066052884	6+7	TRUE	6.350954479	0	5.102790015	0.073421439	0.917730426	5347	1494	2	0	5	9	17	0	Schwann cell	-0.005299543	-0.019983926	G1	SC-C2
AN1_CATACCCAGGTACTGG-1	AN1	15636	4375	10K	AN1	AN1	4	singlet	0.046844106	0.26376287	0.21176299	0.0910911	2+3	FALSE	9.561268867	0	8.256587362	0.677922742	0.868113726	7468	3522	2	0	4	11	18	0	Schwann cell	0.037718813	-0.017605172	S	SC-C6_FBXW7
AN1_CATACCCTCCGTAGGC-1	AN1	1737	840	500	AN1	AN1	9	singlet	0.003853591	0.037463095	0.121359652	0.018394747	6+11	TRUE	24.92803685	0	5.18134715	0.690846287	0.902611103	4949	1120	2	0	4	8	5	0	Schwann cell	-0.033119187	-0.010848535	G1	SC-C1
AN1_CATAGACAGTATCTGC-1	AN1	18454	4734	10K	AN1	AN1	4	singlet	0.032524757	0.218153436	0.21176299	0.14061393	2+3	FALSE	7.564755609	0.005418879	6.34008887	0.541887938	0.861497955	7288	3180	2	0	4	8	5	0	Schwann cell	-0.057768592	-0.007371154	G1	SC-C1
AN1_CATCAAGGTAGGTAGC-1	AN1	15872	4560	10K	AN1	AN1	4	singlet	0.055454537	0.376046123	0.215069934	0.080208472	3+8	FALSE	7.573084677	0	6.067288306	0.396925403	0.871051105	7553	3602	2	0	4	8	5	0	Schwann cell	-0.06360219	-0.007895387	G1	SC-C3
AN1_CATCCACCAAATTAGG-1	AN1	7288	2910	5K	AN1	AN1	4	singlet	0.077352941	0.219952608	0.107795904	0.074325375	4+5	FALSE	9.13830955	0	4.239846323	1.056531284	0.896775614	6740	2909	2	0	5	11	18	0	Schwann cell	-0.092966604	-0.025992759	G1	SC-C2
AN1_CATCCCAGTGAACGGT-1	AN1	4020	1795	500	AN1	AN1	9	singlet	0.148916692	0.196244211	0.134993904	0.072799048	3+5	FALSE	19.70149254	0	3.631840796	0.671641791	0.902846937	5358	1805	2	0	5	11	6	0	Schwann cell	-0.014702233	-0.063324198	G1	SC-C2
AN1_CATCGCTGTCTTTCAT-1	AN1	28016	6339	10K	AN1	AN1	4	singlet	0.021843202	0.220824214	0.107795904	0.131686518	4+5	FALSE	8.537978298	0	4.222587093	0.567532838	0.854884992	7325	3139	2	0	4	11	18	0	Schwann cell	-0.06161805	-0.022781192	G1	SC-C2
AN1_CATCGTCTCACCTTGC-1	AN1	4208	1862	500	AN1	AN1	4	singlet	0.065139815	0.225772343	0.090514899	0.045976085	1+4	FALSE	10.71768061	0	4.538973384	0.641634981	0.902293417	5366	1871	2	0	5	8	6	0	Schwann cell	-0.020505728	0.017634241	G2M	SC-C1
AN1_CATCGTCTCCTGGTCT-1	AN1	3121	1438	500	AN1	AN1	9	singlet	0.001753507	0.0944531	0.080863972	0.017318582	10+11	TRUE	15.31560397	0	4.165331624	0.7689843	0.903690157	5276	1493	2	0	5	11	6	0	Schwann cell	-0.048746733	-0.002517075	G1	SC-C1
AN1_CATGAGTGTAGGAGGG-1	AN1	14260	4241	10K	AN1	AN1	6	singlet	0.11468596	0.3074773	0.134993904	0.10385329	3+5	FALSE	16.69004208	0	3.562412342	0.659186536	0.873221931	7559	3589	2	0	4	11	18	0	Schwann cell	0.000793505	-0.018707312	S	SC-C2
AN1_CATGAGTTCTTGGATG-1	AN1	15322	4408	10K	AN1	AN1	6	singlet	0.106713772	0.313622037	0.215069934	0.086485469	3+8	FALSE	11.46064482	0	5.364834878	0.509071923	0.870720886	7493	3517	2	0	4	8	5	0	Schwann cell	-0.017914155	-0.031513806	G1	SC-C3
AN1_CATGCAAGTGATTGGG-1	AN1	20234	5446	10K	AN1	AN1	4	singlet	0.016493797	0.162692562	0.107795904	0.146237178	4+5	FALSE	5.772462192	0	4.457843234	0.573292478	0.867628126	7281	3389	2	0	4	11	18	0	Schwann cell	-0.114174186	-0.063988586	G1	SC-C2
AN1_CATGCCTAGATCCTAC-1	AN1	16308	4804	10K	AN1	AN1	6	singlet	0.026569234	0.189295124	0.107795904	0.10317346	4+5	FALSE	8.351729213	0	4.34755948	0.692911455	0.87399164	7587	3699	2	0	4	11	18	0	Schwann cell	-0.023952406	-0.021706767	G1	SC-C2
AN1_CATGCGGCAAGAAACT-1	AN1	6166	2451	5K	AN1	AN1	4	singlet	0.094975784	0.309792344	0.215069934	0.062044225	3+8	FALSE	10.57411612	0	6.908855011	0.356795329	0.894285003	6163	2450	2	0	4	8	5	0	Schwann cell	0.015456735	-0.031652456	S	SC-C1
AN1_CATGGATCAGTTGGTT-1	AN1	12190	3940	10K	AN1	AN1	6	singlet	0.031537872	0.138305648	0.107795904	0.083940483	4+5	FALSE	13.77358491	0	3.625922888	0.746513536	0.879954224	7478	3650	2	0	4	11	18	0	Schwann cell	-0.041025196	-0.009592189	G1	SC-C2
AN1_CATGGTAGTGATACTC-1	AN1	6931	2823	5K	AN1	AN1	4	singlet	0.077228606	0.210693441	0.215069934	0.084814312	3+8	FALSE	9.277160583	0	6.189583033	0.375126244	0.89843641	6584	2821	2	0	4	8	5	0	Schwann cell	-0.045253222	0.00755119	G2M	SC-C1
AN1_CATTCATAGACTAAGT-1	AN1	14578	4601	10K	AN1	AN1	4	singlet	0.030187327	0.176211446	0.107795904	0.140123666	4+5	FALSE	4.774317465	0	4.465633146	0.610508986	0.879711324	7730	3877	2	0	4	11	18	0	Schwann cell	-0.045902145	-0.042442237	G1	SC-C2
AN1_CATTCATCAGTAGTTC-1	AN1	4358	2172	500	AN1	AN1	9	singlet	0.02270356	0.262083545	0.090514899	0.033878482	1+4	TRUE	10.32583754	0	3.487838458	0.619550252	0.916899276	5296	2172	2	0	5	11	6	0	Schwann cell	0.000793971	-0.026399949	S	SC-C4
AN1_CATTCTATCACATCAG-1	AN1	5494	2347	5K	AN1	AN1	9	singlet	0.019528797	0.160040672	0.215069934	0.051300944	3+8	FALSE	7.55369494	0	5.260283946	0.709865308	0.901233539	5747	2347	2	0	4	8	5	0	Schwann cell	-0.024285695	-0.027864107	G1	SC-C1
AN1_CATTGCCCAAGTACCT-1	AN1	19014	5318	10K	AN1	AN1	6	singlet	0.306004852	0.230846033	0.107795904	0.166982012	4+5	FALSE	11.58619964	0	4.060166193	0.525928263	0.870690429	7506	3587	2	0	4	8	5	0	Schwann cell	-0.069217386	-0.02095905	G1	SC-C1
AN1_CATTGCCGTCTAATCG-1	AN1	9165	3188	5K	AN1	AN1	4	singlet	0.036889527	0.213038922	0.134993904	0.056244728	3+5	FALSE	11.18385161	0	2.978723404	0.458265139	0.884250676	7133	3154	2	0	5	11	6	0	Schwann cell	-0.028822239	-0.04541956	G1	SC-C4
AN1_CATTGTTTCACCATCC-1	AN1	10028	3392	10K	AN1	AN1	6	singlet	0.144805148	0.184301598	0.094885157	0.048906063	3+11	FALSE	11.77702433	0	4.158356602	0.598324691	0.882346097	7242	3330	2	0	4	8	5	0	Schwann cell	0.029333902	-0.023674455	S	SC-C1
AN1_CATTTCAGTCCAGCGT-1	AN1	9925	3137	5K	AN1	AN1	6	singlet	0.177704245	0.364564766	0.134993904	0.096069231	3+5	FALSE	16.0302267	0	4.896725441	0.423173804	0.874843702	7130	3080	2	0	4	8	5	0	Schwann cell	0.003678121	-0.039055111	S	SC-C1
AN1_CCAAGCGCATCGGCCA-1	AN1	7529	2994	5K	AN1	AN1	4	singlet	0.049283363	0.159958753	0.21176299	0.064791367	2+3	TRUE	13.36166822	0	1.56727321	0.504715102	0.896695218	6843	2991	2	0	5	11	18	0	Schwann cell	-0.041926825	-0.009100565	G1	SC-C4
AN1_CCAAGCGGTGAATGAT-1	AN1	3631	1501	500	AN1	AN1	9	singlet	0.080388024	0.123680067	0.353498013	0.043705414	6+7	FALSE	22.85871661	0	5.838611953	0.68851556	0.892235189	5352	1515	2	0	5	9	6	0	Schwann cell	0.013239318	-0.043597245	S	SC-C2
AN1_CCAATGACAGAGAGGG-1	AN1	6834	2776	5K	AN1	AN1	4	singlet	0.059866391	0.351470525	0.21176299	0.063923523	2+3	FALSE	14.76441323	0	5.033655253	0.717003219	0.897969055	6543	2776	2	0	5	9	6	0	Schwann cell	0.023118366	-0.03148411	S	SC-C2
AN1_CCAATTTCACTGCATA-1	AN1	5362	2336	5K	AN1	AN1	9	singlet	0.034705907	0.236472792	0.215069934	0.066222147	3+8	FALSE	10.77955987	0	5.25923163	0.690041029	0.903238845	5703	2336	2	0	4	11	18	0	Schwann cell	0.000954998	0.038212241	G2M	SC-C2
AN1_CCACCATAGATTAGTG-1	AN1	17884	4394	10K	AN1	AN1	6	singlet	0.094058581	0.32456157	0.215069934	0.133434809	3+8	FALSE	11.67524044	0	11.01543279	0.788414225	0.856646755	7181	2944	2	0	4	8	5	0	Schwann cell	0.002480501	-0.029672996	S	SC-C1
AN1_CCATAAGCATCGGAGA-1	AN1	19053	5313	10K	AN1	AN1	9	singlet	0.290696919	0.198756667	0.215069934	0.115800677	3+8	FALSE	4.776150737	0	4.865375531	0.566839868	0.870413949	7427	3566	2	0	4	11	18	0	Schwann cell	-0.044644052	-0.020927763	G1	SC-C2
AN1_CCCATTGAGCACTAGG-1	AN1	20180	5528	10K	AN1	AN1	4	singlet	0.056936428	0.130945887	0.107795904	0.156297858	4+5	FALSE	5.525272547	0	2.92864222	1.005946482	0.869369704	7398	3408	2	0	4	11	18	0	Schwann cell	-0.049750126	-0.037956597	G1	SC-C2
AN1_CCCATTGGTTATAGAG-1	AN1	5739	2460	5K	AN1	AN1	4	singlet	0.02342141	0.150274158	0.094885157	0.02056963	3+11	FALSE	10.07144102	0	4.878898763	0.278794215	0.902123664	5866	2460	2	0	4	8	5	0	Schwann cell	-0.035422667	-0.030852157	G1	SC-C1
AN1_CCCATTGGTTCTGACA-1	AN1	37194	6671	10K	AN1	AN1	4	singlet	0.295736015	0.15286606	0.085168604	0.228289391	7+11	TRUE	7.439371942	0	6.363929666	0.852288003	0.836716689	7525	3232	2	0	4	11	18	0	Schwann cell	-0.047473887	0.004854665	G2M	SC-C2
AN1_CCCGAAGCAGAGGACT-1	AN1	4745	2094	500	AN1	AN1	4	singlet	0.037272036	0.065039693	0.134993904	0.044910675	3+5	FALSE	16.60695469	0	2.781875659	0.358271865	0.903363245	5476	2091	2	0	5	9	6	0	Schwann cell	-0.048540421	-0.033342684	G1	SC-C4
AN1_CCCGAAGGTGGAGGTT-1	AN1	42682	7162	10K	AN1	AN1	6	singlet	0.104067594	0.182002897	0.107795904	0.194336456	4+5	FALSE	11.31858863	0	5.573778173	0.852818518	0.832576789	7676	3368	2	0	4	11	18	0	Schwann cell	-0.064146331	-0.044710477	G1	SC-C2
AN1_CCCGAAGGTTCTATCT-1	AN1	986	677	500	AN1	AN1	2	singlet	0.000154965	0	0.924183533	0.010741143	NA	NA	6.186612576	0	4.868154158	0.912778905	0.945459265	4379	1217	2	0	5	9	17	0	Schwann cell	-0.002364347	0.07083256	G2M	SC-C2
AN1_CCCGGAACAACCTAAC-1	AN1	11207	3842	10K	AN1	AN1	6	singlet	0.065924332	0.316330492	0.134993904	0.033628246	3+5	FALSE	10.69867047	0	7.432854466	0.472918712	0.885187497	7312	3663	2	0	4	11	18	0	Schwann cell	0.005032924	-0.005830484	S	SC-C3
AN1_CCCTAACAGACATAGT-1	AN1	1910	1092	500	AN1	AN1	2	singlet	0.000941629	0.026539978	0.080863972	0.016150663	10+11	TRUE	13.87434555	0	5.078534031	0.890052356	0.925995654	4852	1326	2	0	5	9	6	0	Schwann cell	-0.024792825	-0.003502021	G1	SC-C1
AN1_CCCTAACCAAGAAACT-1	AN1	5923	2539	5K	AN1	AN1	2	singlet	0.010715744	0.176802657	0.107795904	0.055013304	4+5	TRUE	5.453317576	0.016883336	5.774100962	0.641566774	0.902485099	5970	2539	2	0	4	11	18	0	Schwann cell	0.019393174	-0.043757743	S	SC-C2
AN1_CCCTAACTCGTAGTGT-1	AN1	12796	3868	10K	AN1	AN1	4	singlet	0.040924743	0.166053989	0.134993904	0.084219088	3+5	FALSE	12.66802126	0	5.751797437	0.672085027	0.873489561	7471	3506	2	0	4	11	18	0	Schwann cell	-0.035133239	-0.061523265	G1	SC-C2
AN1_CCCTCTCTCGCCAGAC-1	AN1	23852	5709	10K	AN1	AN1	4	singlet	0.013766888	0.225542063	0.215069934	0.071155217	3+8	FALSE	5.265805802	0	4.850746269	0.519872547	0.858147061	6999	2967	2	0	4	8	5	0	Schwann cell	-0.030922799	-0.018729879	G1	SC-C1
AN1_CCCTGATAGTCGTCTA-1	AN1	7924	2947	5K	AN1	AN1	4	singlet	0.047240313	0.251068369	0.215069934	0.058746214	3+8	FALSE	5.363452802	0	6.33518425	0.567895003	0.889825481	6908	2944	2	0	4	8	5	0	Schwann cell	-0.024578516	-0.0155564	G1	SC-C3
AN1_CCCTTAGCAATACCCA-1	AN1	31406	6682	10K	AN1	AN1	4	singlet	0.158861637	0.177486096	0.107795904	0.163170248	4+5	FALSE	7.648220085	0	4.671081959	1.305483029	0.850543859	7464	3352	2	0	4	11	18	0	Schwann cell	-0.071403622	0.008028032	G2M	SC-C2
AN1_CCGGACACACAATCTG-1	AN1	6537	2662	5K	AN1	AN1	4	singlet	0.124471761	0.255631809	0.21176299	0.088097369	2+3	FALSE	7.69466116	0	10.06577941	0.504818724	0.897737424	6392	2661	2	0	4	8	5	0	Schwann cell	-0.046045545	-0.032382945	G1	SC-C1
AN1_CCGGACATCAGACAAA-1	AN1	8967	3120	5K	AN1	AN1	4	singlet	0.136961013	0.270469714	0.21176299	0.0614156	2+3	TRUE	7.795249247	0	4.349280696	0.490688079	0.884003667	7091	3104	2	0	5	11	6	0	Schwann cell	-0.021114024	-0.048414258	G1	SC-C2
AN1_CCGGGTAAGACCTCAT-1	AN1	11398	4037	10K	AN1	AN1	4	singlet	0.337263554	0.239163909	0.107795904	0.147264161	4+5	FALSE	8.483944552	0	5.474644675	0.693104053	0.888886137	7353	3828	2	0	5	11	6	0	Schwann cell	-0.027590794	-0.063284819	G1	SC-C3
AN1_CCGGGTATCCTTCACG-1	AN1	3415	1695	500	AN1	AN1	3	singlet	0.022855083	0.157391688	0.090514899	0.045745156	1+4	TRUE	5.32942899	0	4.333821376	0.46852123	0.913901114	5214	1723	2	0	5	9	17	0	Schwann cell	0.006778297	-0.002740017	S	SC-C3
AN1_CCGGTAGGTCCTCCAT-1	AN1	10358	3307	10K	AN1	AN1	6	singlet	0.024553047	0.235981934	0.21176299	0.030185051	2+3	TRUE	9.808843406	0	4.257578683	1.380575401	0.876511173	7212	3235	2	0	4	8	5	0	Schwann cell	0.002524043	-0.056948385	S	SC-C3
AN1_CCGGTAGGTGGTACAG-1	AN1	4554	2015	500	AN1	AN1	3	singlet	0.148062855	0.272318699	0.21176299	0.052200075	2+3	FALSE	4.96267018	0	4.347826087	0.878348704	0.903203955	5443	2015	2	0	5	9	6	0	Schwann cell	-0.040480633	-0.000407184	G1	SC-C3
AN1_CCGGTGAGTGTTTCTT-1	AN1	4275	1894	500	AN1	AN1	9	singlet	0.12852481	0.26423625	0.090514899	0.030617873	1+4	FALSE	12.88888889	0	4.98245614	0.584795322	0.902626724	5390	1896	2	0	4	8	5	0	Schwann cell	-0.006200655	0.042537605	G2M	SC-C3
AN1_CCGGTGATCAGCTGTA-1	AN1	5367	2142	5K	AN1	AN1	4	singlet	0.101028733	0.1766711	0.134993904	0.046023658	3+5	FALSE	6.446804546	0	4.359977641	0.223588597	0.893045352	5729	2140	2	0	4	8	5	0	Schwann cell	-0.046788812	-0.008756347	G1	SC-C1
AN1_CCGTGAGTCAGTGTGT-1	AN1	3541	1658	500	AN1	AN1	9	singlet	0.016272902	0.066785786	0.0193701	0.018412966	2+4	FALSE	9.093476419	0	5.958768709	0.39536854	0.907148575	5260	1689	2	0	4	8	5	0	Schwann cell	0.029660844	-0.012785344	S	SC-C1
AN1_CCGTTCACAACGATCT-1	AN1	4232	1865	500	AN1	AN1	4	singlet	0.163532466	0.160727844	0.080863972	0.068339741	10+11	TRUE	10.46786389	0	5.34026465	0.448960302	0.901871683	5357	1866	2	0	4	8	5	0	Schwann cell	-0.002404974	-0.022032478	G1	SC-C3
AN1_CCGTTCACAACTTCTT-1	AN1	7225	2960	5K	AN1	AN1	9	singlet	0.031589922	0.254300054	0.21176299	0.029270229	2+3	FALSE	4.30449827	0	6.588235294	1.21799308	0.899569208	6735	2960	2	0	4	8	5	0	Schwann cell	-0.047227153	0.01820896	G2M	SC-C1
AN1_CCGTTCATCCGAGTGC-1	AN1	1906	1118	500	AN1	AN1	2	singlet	0.000347261	0	0.924183533	0.034039528	NA	NA	12.9590766	0	3.043022036	0.524658972	0.929368167	4852	1359	2	0	5	9	6	0	Schwann cell	0.006794309	-0.008157901	S	SC-C2
AN1_CCTCAACAGAAACTGT-1	AN1	5858	2357	5K	AN1	AN1	4	singlet	0.051228657	0.162835854	0.080863972	0.044436391	10+11	TRUE	17.08774326	0	4.933424377	0.716968249	0.895059425	5951	2357	2	0	5	9	17	0	Schwann cell	0.0334861	0.033575989	G2M	SC-C3
AN1_CCTCAGTCACTATCCC-1	AN1	4170	1955	500	AN1	AN1	3	singlet	0.124807447	0.133250533	0.21176299	0.054178016	2+3	FALSE	6.954436451	0	3.429256595	0.743405276	0.909122395	5352	1963	2	0	5	9	6	0	Schwann cell	-0.04024707	-0.00134129	G1	SC-C3
AN1_CCTCCAAAGCAAATCA-1	AN1	7239	2909	5K	AN1	AN1	4	singlet	0.070382349	0.301432137	0.21176299	0.04733327	2+3	TRUE	6.188700097	0	4.489570383	0.400607819	0.897417661	6733	2909	2	0	4	8	5	0	Schwann cell	0.02452457	-0.08777972	S	SC-C2
AN1_CCTCCAAGTCTAATCG-1	AN1	8951	3347	5K	AN1	AN1	4	singlet	0.136258185	0.072985404	0.21176299	0.098951135	2+3	TRUE	8.680594347	0	2.044464306	0.71500391	0.891895311	7167	3316	2	0	5	11	6	0	Schwann cell	-0.028427051	-0.059433793	G1	SC-C4
AN1_CCTCCTCGTTCCTAGA-1	AN1	29885	6484	10K	AN1	AN1	4	singlet	0.076249339	0.212339915	0.215069934	0.152964888	3+8	TRUE	10.51698176	0	3.222352351	0.689309018	0.851722224	7490	3232	2	0	4	11	18	0	Schwann cell	-0.095344598	0.002525416	G2M	SC-C2
AN1_CCTCTAGAGGTTAGTA-1	AN1	16258	4844	10K	AN1	AN1	6	singlet	0.174574539	0.212067563	0.062569953	0.140311089	4+8	FALSE	10.71472506	0	2.835527125	0.750399803	0.87512358	7650	3753	2	0	4	11	18	0	Schwann cell	-0.05536728	-0.042621035	G1	SC-C2
AN1_CCTCTCCCACATTCGA-1	AN1	4326	1978	500	AN1	AN1	4	singlet	0.033483952	0.158688599	0.080863972	0.048278083	10+11	TRUE	7.1197411	0	4.484512252	0.416088766	0.906531314	5344	1981	2	0	5	9	6	0	Schwann cell	-0.009835052	0.031725868	G2M	SC-C3
AN1_CCTCTCCGTACTCGCG-1	AN1	9998	3483	5K	AN1	AN1	6	singlet	0.155126169	0.090097346	0.134993904	0.110464278	3+5	TRUE	16.42328466	0	2.970594119	0.850170034	0.885507599	7255	3408	2	0	4	11	18	0	Schwann cell	-0.100307034	-0.037852379	G1	SC-C2
AN1_CCTCTCCTCGGTAACT-1	AN1	29689	6645	10K	AN1	AN1	4	singlet	0.056446973	0.203407894	0.107795904	0.195174736	4+5	FALSE	7.349523393	0	3.038162282	0.825221462	0.854648028	7479	3197	2	0	4	11	18	0	Schwann cell	-0.005323745	-0.054800848	G1	SC-C2
AN1_CCTGTTGCACTTCAGA-1	AN1	6261	2746	5K	AN1	AN1	4	singlet	0.243791446	0.144112708	0.353498013	0.072829707	6+7	FALSE	8.385241974	0	3.417984348	0.686791247	0.905721158	6234	2743	2	0	5	11	6	0	Schwann cell	-0.039126087	-0.027774013	G1	SC-C3
AN1_CCTTCAGGTACCCGAC-1	AN1	42969	7033	10K	AN1	AN1	4	singlet	0.015616351	0.135064024	0.107795904	0.227471713	4+5	FALSE	10.59833834	0.002327259	5.23633317	0.530615095	0.830350034	7576	3113	2	0	4	11	18	0	Schwann cell	-0.059568598	-0.030897409	G1	SC-C2
AN1_CCTTTGGCACTTCAAG-1	AN1	6046	2548	5K	AN1	AN1	9	singlet	0.149844185	0.24683712	0.21176299	0.052371471	2+3	FALSE	9.063843864	0	4.66424082	1.025471386	0.900761105	6063	2547	2	0	5	11	6	0	Schwann cell	-0.043261167	-0.08691023	G1	SC-C3
AN1_CCTTTGGGTGTCATTG-1	AN1	7733	2688	5K	AN1	AN1	4	singlet	0.034178507	0.300211232	0.21176299	0.063766837	2+3	FALSE	11.40566404	0.012931592	12.33673865	0.698305961	0.881975907	6791	2687	2	0	4	8	5	0	Schwann cell	-0.053505302	-0.060492804	G1	SC-C1
AN1_CGAATTGAGCTACAAA-1	AN1	3537	1654	500	AN1	AN1	9	singlet	0.013159015	0.10733655	0.21176299	0.010912044	2+3	FALSE	7.548770144	0	5.484874187	0.42408821	0.906978444	5253	1680	2	0	4	8	5	0	Schwann cell	-0.009120019	0.037880829	G2M	SC-C2
AN1_CGACAGCGTCAGACTT-1	AN1	10825	3457	10K	AN1	AN1	4	singlet	0.102873094	0.365688815	0.134993904	0.048656859	3+5	TRUE	17.41339492	0	4.859122402	0.406466513	0.877125447	7192	3316	2	0	5	11	6	0	Schwann cell	-0.058088526	-0.044307954	G1	SC-C2
AN1_CGAGGAAAGCAATAAC-1	AN1	57781	8114	10K	AN1	AN1	6	singlet	0.189288065	0.329592549	0.215069934	0.375169075	3+8	FALSE	5.991588931	0.001730673	8.611827417	0.534777868	0.820959989	7671	3422	2	0	4	11	18	0	Schwann cell	-0.107065195	-0.059627621	G1	SC-C1
AN1_CGAGGCTGTTGCATTG-1	AN1	6224	2340	5K	AN1	AN1	4	singlet	0.1179903	0.115078249	0.21176299	0.05888087	2+3	TRUE	12.48393316	0	4.370179949	0.835475578	0.88802163	6207	2340	2	0	4	8	5	0	Schwann cell	-0.043378558	-0.002587759	G1	SC-C1
AN1_CGAGGCTTCAAGAGTA-1	AN1	48129	8090	10K	AN1	AN1	4	singlet	0.116453998	0.155722609	0.107795904	0.22782925	4+5	FALSE	9.559724906	0	4.332107461	1.030563693	0.834602515	8007	3821	2	0	4	11	18	0	Schwann cell	-0.029090876	-0.00162976	G1	SC-C2
AN1_CGATCGGCAACCGACC-1	AN1	11263	3537	10K	AN1	AN1	4	singlet	0.312511921	0.182825563	0.107795904	0.058428866	4+5	FALSE	7.600106544	0	5.646808133	0.568232265	0.875848477	7294	3378	2	0	4	11	18	0	Schwann cell	-0.031148394	-0.026349835	G1	SC-C2
AN1_CGATCGGCACAGCTGC-1	AN1	40241	7000	10K	AN1	AN1	4	singlet	0.048545204	0.200395752	0.215069934	0.253842636	3+8	TRUE	11.24723541	0	7.037598469	0.971645834	0.835043352	7677	3278	2	0	4	11	18	0	Schwann cell	-0.042799594	-0.036009462	G1	SC-C2
AN1_CGATCGGCACGAGGTA-1	AN1	22586	5595	10K	AN1	AN1	9	singlet	0.007822925	0.201461329	0.215069934	0.131072782	3+8	FALSE	5.959443903	0	6.738687683	0.637563092	0.860803491	6835	2951	2	0	4	11	18	0	Schwann cell	-0.01890164	-0.027293325	G1	SC-C2
AN1_CGATCGGGTATTGACC-1	AN1	9167	3372	5K	AN1	AN1	6	singlet	0.164379954	0.174976687	0.353498013	0.048004777	6+7	FALSE	22.66826661	0	3.098069161	0.64361296	0.89037992	7240	3338	2	0	4	11	18	0	Schwann cell	-0.101898818	-0.049342833	G1	SC-C2
AN1_CGCCATTCACGTACAT-1	AN1	8343	3060	5K	AN1	AN1	4	singlet	0.268861264	0.364792218	0.090514899	0.078575354	1+4	FALSE	10.55975069	0	4.938271605	0.503416037	0.888914812	6990	3052	2	0	4	11	18	0	Schwann cell	-0.046912525	-0.035631021	G1	SC-C2
AN1_CGCCATTCAGGATGAC-1	AN1	5074	2233	5K	AN1	AN1	4	singlet	0.202916518	0.082392575	0.094885157	0.084131311	3+11	FALSE	5.124162397	0	6.267244777	0.295624754	0.903798104	5584	2231	2	0	4	8	5	0	Schwann cell	-0.048381721	-0.054095915	G1	SC-C1
AN1_CGCCATTCATGGAATA-1	AN1	7520	2893	5K	AN1	AN1	9	singlet	0.053001512	0.213390648	0.094885157	0.04993297	3+11	FALSE	12.83244681	0	3.856382979	0.385638298	0.892970565	6792	2893	2	0	4	8	5	0	Schwann cell	-0.036456396	-0.012003034	G1	SC-C1
AN1_CGGAACCAGATAGCAT-1	AN1	10269	3692	10K	AN1	AN1	4	singlet	0.027127545	0.21671046	0.107795904	0.09730779	4+5	FALSE	10.11783036	0	4.216574155	0.360307722	0.889252563	7282	3605	2	0	4	11	18	0	Schwann cell	-0.016037731	-0.004038709	G1	SC-C2
AN1_CGGAACCAGCCTGGAA-1	AN1	8446	3035	5K	AN1	AN1	4	singlet	0.107914075	0.263968702	0.21176299	0.061221201	2+3	FALSE	7.636751125	0	4.238692872	0.663035757	0.886801151	6990	3025	2	0	4	8	5	0	Schwann cell	-0.011879002	-0.01744293	G1	SC-C3
AN1_CGGAACCGTGCTCCGA-1	AN1	26449	5990	10K	AN1	AN1	6	singlet	0.019349396	0.13278383	0.107795904	0.163238904	4+5	FALSE	10.4087111	0	5.402850769	0.627622973	0.854155869	7142	2992	2	0	4	11	18	0	Schwann cell	-0.074550365	-0.051643107	G1	SC-C2
AN1_CGGAATTAGAGGCCAT-1	AN1	27587	6350	10K	AN1	AN1	6	singlet	0.016114272	0.097167699	0.107795904	0.141218899	4+5	FALSE	10.52669736	0	3.349403705	1.210715192	0.856344696	7281	3169	2	0	4	11	18	0	Schwann cell	-0.086448482	-0.073891282	G1	SC-C2
AN1_CGGAATTGTGTTCGTA-1	AN1	4093	1927	500	AN1	AN1	4	singlet	0.013160872	0.137451909	0.121359652	0.018706615	6+11	TRUE	4.764231615	0	5.594918153	1.197165893	0.90942518	5303	1934	2	0	5	9	6	0	Schwann cell	-0.020578938	-0.029271235	G1	SC-C1
AN1_CGGAGAACATCCCACT-1	AN1	5147	2320	5K	AN1	AN1	4	singlet	0.124677867	0.254160406	0.21176299	0.048976221	2+3	TRUE	7.402370313	0	4.274334564	0.427433456	0.906759765	5597	2320	2	0	4	8	5	0	Schwann cell	-0.03822326	0.007466494	G2M	SC-C1
AN1_CGGAGAATCAAACGTC-1	AN1	5710	2478	5K	AN1	AN1	4	singlet	0.030706698	0.202247671	0.094885157	0.070028211	3+11	FALSE	11.48861646	0	2.364273205	0.455341506	0.90349483	5837	2478	2	0	4	11	5	0	Schwann cell	-0.039888089	-0.015375121	G1	SC-C3
AN1_CGGCAGTTCCGAGATT-1	AN1	6640	2759	5K	AN1	AN1	9	singlet	0.052653011	0.171744027	0.21176299	0.092237459	2+3	FALSE	6.114457831	0	5.015060241	0.63253012	0.900209418	6458	2758	2	0	4	11	18	0	Schwann cell	-0.059294131	-0.040267419	G1	SC-C2
AN1_CGGGCATGTTGGCCGT-1	AN1	41989	7622	10K	AN1	AN1	4	singlet	0.090447336	0.132613922	0.107795904	0.212244498	4+5	FALSE	10.10740908	0	2.881707114	0.585867727	0.839704767	8023	3582	2	0	4	11	18	0	Schwann cell	-0.103383128	-0.040645122	G1	SC-C2
AN1_CGGGCATTCGCGCTGA-1	AN1	23050	5951	10K	AN1	AN1	4	singlet	0.023363588	0.258943492	0.107795904	0.094963135	4+5	FALSE	7.054229935	0	4.63340564	0.594360087	0.865201619	6965	3119	2	0	4	11	18	0	Schwann cell	-0.036855024	-0.017952745	G1	SC-C2
AN1_CGTAAGTGTTCAGCTA-1	AN1	16346	4769	10K	AN1	AN1	6	singlet	0.061933681	0.234098618	0.107795904	0.139957895	4+5	FALSE	13.06741711	0	4.484277499	0.795301603	0.873028264	7593	3675	2	0	4	11	18	0	Schwann cell	0.005292477	-0.022852058	S	SC-C2
AN1_CGTAGTAGTCGTCATA-1	AN1	5204	2322	5K	AN1	AN1	3	singlet	0.027822824	0.22716688	0.21176299	0.024928743	2+3	FALSE	4.650269024	0	8.474250576	0.941583397	0.905693417	5638	2320	2	0	4	8	18	0	Schwann cell	-0.065252972	-0.003357653	G1	SC-C2
AN1_CGTAGTATCGACGTCG-1	AN1	3603	1812	500	AN1	AN1	9	singlet	0.18275702	0.232459451	0.353498013	0.072202682	6+7	FALSE	10.35248404	0	1.942825423	0.638356925	0.916071339	5181	1853	2	0	5	11	6	0	Schwann cell	-0.054858425	-0.004815196	G1	SC-C3
AN1_CGTCAAAAGAGTGTTA-1	AN1	4579	1987	500	AN1	AN1	9	singlet	0.049938373	0.287797216	0.215069934	0.057045246	3+8	TRUE	9.128630705	0	7.184974885	0.655164883	0.900957254	5515	1987	2	0	5	9	6	0	Schwann cell	-0.02073278	0.015270294	G2M	SC-C3
AN1_CGTCAAACAAGGGCAT-1	AN1	10257	3342	10K	AN1	AN1	6	singlet	0.049333286	0.352476965	0.134993904	0.074654973	3+5	TRUE	15.21887491	0.009749439	3.675538657	1.111436092	0.878581043	7189	3266	2	0	4	8	5	0	Schwann cell	0.012927489	0.034864756	G2M	SC-C2
AN1_CGTCAAACATAGCTGT-1	AN1	6782	2587	5K	AN1	AN1	4	singlet	0.199006066	0.281242668	0.107316856	0.152630461	2+11	TRUE	17.14833382	0	8.596284282	0.501327042	0.89075378	6494	2586	2	0	5	9	17	0	Schwann cell	0.039949876	-0.031976804	S	SC-C3
AN1_CGTGAATAGACAACTA-1	AN1	1695	977	500	AN1	AN1	2	singlet	0.001839899	0.047228802	0.134993904	0.005856858	3+5	TRUE	12.15339233	0	4.601769912	0.294985251	0.925901962	4758	1253	2	0	4	8	5	0	Schwann cell	-0.015718279	0.02998294	G2M	SC-C1
AN1_CGTGAATCATAGAGGC-1	AN1	3522	1695	500	AN1	AN1	9	singlet	0.129999533	0.21073088	0.21176299	0.030633513	2+3	FALSE	11.98182851	0	7.126632595	0.539466212	0.910448685	5228	1719	2	0	5	9	17	0	Schwann cell	-0.03200686	-0.012650946	G1	SC-C2
AN1_CGTGAATGTGATGGCA-1	AN1	4393	2335	500	AN1	AN1	2	singlet	0.004339453	0.033594086	0.094885157	0.026543481	3+11	TRUE	3.346232643	0	4.23400865	0.136580924	0.924652124	5263	2336	2	0	4	8	5	0	Schwann cell	-0.072836322	0.040082388	G2M	SC-C1
AN1_CGTGATAGTCTAGTGT-1	AN1	3652	1576	500	AN1	AN1	4	singlet	0.011487045	0.050493826	0.107316856	0.049515414	2+11	FALSE	21.82365827	0	1.533406353	1.150054765	0.897551887	5269	1627	2	0	5	9	6	0	Schwann cell	0.01275334	-0.002727979	S	SC-C4
AN1_CGTGTCTAGGAAAGAC-1	AN1	8598	3362	5K	AN1	AN1	4	singlet	0.048330903	0.160964284	0.21176299	0.093656686	2+3	FALSE	7.141195627	0	3.861363108	0.767620377	0.896350143	7088	3348	2	0	5	11	6	0	Schwann cell	-0.027718218	0.001166909	G2M	SC-C3
AN1_CGTGTCTAGTGAGTGC-1	AN1	4256	2077	500	AN1	AN1	9	singlet	0.005261648	0.043932629	0.094885157	0.006448839	3+11	FALSE	7.636278195	0	3.195488722	0.446428571	0.914145775	5295	2084	2	0	4	8	5	0	Schwann cell	-0.025464497	-0.028297986	G1	SC-C1
AN1_CGTTAGAAGTTCCTGA-1	AN1	5234	2204	5K	AN1	AN1	9	singlet	0.202610224	0.255678215	0.215069934	0.075110175	3+8	FALSE	10.20252197	0	6.324035155	0.68781047	0.898994643	5660	2203	2	0	4	8	5	0	Schwann cell	0.000395017	-0.064581678	S	SC-C3
AN1_CGTTCTGGTTACTCAG-1	AN1	8309	3115	5K	AN1	AN1	4	singlet	0.363661349	0.19565621	0.134993904	0.089395798	3+5	TRUE	12.7091106	0	4.838127332	0.577686846	0.891290877	6996	3111	2	0	4	11	18	0	Schwann cell	-0.020483991	-0.039569767	G1	SC-C2
AN1_CGTTCTGTCTCGAACA-1	AN1	10742	3378	10K	AN1	AN1	4	singlet	0.035346955	0.202889277	0.21176299	0.046738415	2+3	FALSE	12.14857568	0	6.926084528	0.558555204	0.87536222	7173	3255	2	0	4	8	5	0	Schwann cell	-0.022977536	-0.079723142	G1	SC-C1
AN1_CGTTGGGTCAGCGCAC-1	AN1	3429	1652	500	AN1	AN1	9	singlet	0.022079611	0.226453029	0.134993904	0.027326083	3+5	FALSE	12.56926218	0	5.016039662	0.379119277	0.910285031	5248	1681	2	0	5	8	6	0	Schwann cell	0.02449833	-0.014399939	S	SC-C3
AN1_CTAACCCTCTAGCCTC-1	AN1	9143	3325	5K	AN1	AN1	4	singlet	0.079802319	0.191861152	0.094885157	0.034045946	3+11	TRUE	7.94050093	0	4.75773816	0.470305151	0.889096887	7205	3311	2	0	4	11	6	0	Schwann cell	0.031408561	-0.124423142	S	SC-C1
AN1_CTACAGACAACTCATG-1	AN1	3286	1478	500	AN1	AN1	9	singlet	0.047420498	0.128300041	0.177429315	0.0377576	5+7	TRUE	12.87279367	0	8.764455265	0.730371272	0.901328994	5288	1508	2	0	4	11	18	0	Schwann cell	-0.013177689	-0.001187731	G1	SC-C2
AN1_CTACCTGTCGTGGTAT-1	AN1	26472	6017	10K	AN1	AN1	10	singlet	0.046839315	0.208721479	0.071500294	0.150785525	4+9	FALSE	4.113780598	0	6.289664551	0.551526141	0.854524584	7053	3035	2	0	4	11	18	0	Schwann cell	-0.070685607	-0.056584985	G1	SC-C2
AN1_CTACGGGGTGAGATTA-1	AN1	21461	5332	10K	AN1	AN1	6	singlet	0.176700771	0.428688623	0.215069934	0.1333234	3+8	FALSE	12.8838358	0	7.24104189	0.694282652	0.860385807	6739	2760	2	0	4	11	18	0	Schwann cell	0.023035576	-0.00180804	S	SC-C1
AN1_CTACTATAGCATCTTG-1	AN1	31275	6500	10K	AN1	AN1	4	singlet	0.358423054	0.287034536	0.107795904	0.187981495	4+5	FALSE	8.105515588	0	4.482813749	0.847322142	0.848219352	7185	2990	2	0	4	11	18	0	Schwann cell	-0.049041944	-0.034525311	G1	SC-C2
AN1_CTAGGTAAGGTAGCAC-1	AN1	22860	5699	10K	AN1	AN1	6	singlet	0.062685385	0.270906758	0.094885157	0.143474109	3+11	FALSE	12.03412073	0	3.289588801	0.603674541	0.861604263	6928	2824	2	0	4	8	5	0	Schwann cell	-0.046528108	0.022342908	G2M	SC-C3
AN1_CTAGGTAAGTTCATCG-1	AN1	1680	885	500	AN1	AN1	2	singlet	0.002835782	0.0406701	0.353498013	0.019738072	6+7	TRUE	13.21428571	0	8.035714286	0.357142857	0.913693235	4865	1137	2	0	13	16	21	0	Schwann cell	-0.016622231	-0.024925796	G1	SC-C1
AN1_CTAGGTACAGTTCCAA-1	AN1	4693	1880	500	AN1	AN1	4	singlet	0.086388208	0.064550953	0.134993904	0.032393665	3+5	FALSE	16.87619859	0	2.024291498	0.68186661	0.891788627	5505	1880	2	0	5	9	6	0	Schwann cell	-0.039509073	-0.017011486	G1	SC-C4
AN1_CTAGGTATCACTGCTC-1	AN1	6756	2525	5K	AN1	AN1	6	singlet	0.041505169	0.180539449	0.21176299	0.046634531	2+3	FALSE	19.03493191	0	2.309058615	0.695677916	0.888390888	6483	2525	2	0	5	11	6	0	Schwann cell	-0.038148125	0.01917407	G2M	SC-C3
AN1_CTATAGGAGCCTCACG-1	AN1	9145	3158	5K	AN1	AN1	6	singlet	0.205092281	0.101598779	0.21176299	0.119077321	2+3	TRUE	20.96227447	0	3.696008748	0.382722799	0.88342586	7146	3128	2	0	11	12	13	0	Schwann cell	0.001207746	0.043592567	G2M	SC-C1
AN1_CTATAGGGTCGCATCG-1	AN1	38568	7141	10K	AN1	AN1	4	singlet	0.084462792	0.235877721	0.107795904	0.228464853	4+5	FALSE	9.741236258	0	5.992014105	0.741547397	0.840289618	7607	3413	2	0	4	11	18	0	Schwann cell	-0.049973733	-0.016252918	G1	SC-C2
AN1_CTATCTACACTTGTGA-1	AN1	8728	3219	5K	AN1	AN1	4	singlet	0.202437878	0.169142076	0.215069934	0.049354834	3+8	FALSE	5.85472044	0	7.069202566	0.435380385	0.890077865	7027	3208	2	0	4	8	5	0	Schwann cell	-0.02252807	-0.055634427	G1	SC-C2
AN1_CTCAGGGAGAGTTCGG-1	AN1	9329	3456	5K	AN1	AN1	4	singlet	0.012167213	0.102981667	0.107795904	0.041925719	4+5	TRUE	2.647657841	0	5.15596527	0.964733626	0.891365422	7202	3429	2	0	4	8	5	0	Schwann cell	0.000115665	-0.020083777	S	SC-C2
AN1_CTCAGTCCACAAGCAG-1	AN1	1222	770	500	AN1	AN1	2	singlet	0.016988661	0.103880522	0.0193701	0.01556551	2+4	FALSE	7.937806874	0	7.36497545	0.572831424	0.935025638	4514	1171	2	0	5	9	17	0	Schwann cell	-0.0416978	0.006211534	G2M	SC-C2
AN1_CTCATTACAACTGCCG-1	AN1	10159	3637	10K	AN1	AN1	4	singlet	0.031835884	0.354377183	0.107795904	0.088805138	4+5	TRUE	10.66049808	0	4.62643961	1.112314204	0.888663775	7265	3571	2	0	5	11	6	0	Schwann cell	-0.024282773	0.051971732	G2M	SC-C3
AN1_CTCATTATCACGGGAA-1	AN1	52221	7936	10K	AN1	AN1	6	singlet	0.040582824	0.15308162	0.21176299	0.331843635	2+3	FALSE	7.71911683	0	6.648666245	0.714272036	0.826564143	7859	3679	2	0	4	11	18	0	Schwann cell	-0.072729241	-0.026853688	G1	SC-C2
AN1_CTCATTATCGCCTCTA-1	AN1	8923	3131	5K	AN1	AN1	4	singlet	0.03052048	0.262737695	0.177429315	0.028146536	5+7	TRUE	9.156113415	0	10.78112742	0.42586574	0.884868606	7062	3120	2	0	4	8	5	0	Schwann cell	-0.01902692	-0.023239705	G1	SC-C1
AN1_CTCATTATCTTACTGT-1	AN1	12836	4204	10K	AN1	AN1	4	singlet	0.123425819	0.171036703	0.21176299	0.054716049	2+3	TRUE	8.593019632	0	3.100654409	0.537550639	0.882006743	7641	3809	2	0	4	8	5	0	Schwann cell	-0.047540888	-0.057584177	G1	SC-C3
AN1_CTCCAACCAGTCTTCC-1	AN1	13562	4489	10K	AN1	AN1	4	singlet	0.117717482	0.110961083	0.107795904	0.105403102	4+5	FALSE	7.189205132	0	2.728211178	1.002801947	0.883800456	7719	3958	2	0	4	11	18	0	Schwann cell	-0.011107426	-0.009348699	G1	SC-C2
AN1_CTCCACAGTGTGTGTT-1	AN1	7115	2744	5K	AN1	AN1	9	singlet	0.023525199	0.18192126	0.215069934	0.064303776	3+8	FALSE	11.52494729	0	8.348559382	0.449754041	0.892582552	6657	2741	2	0	4	11	18	0	Schwann cell	-0.066202324	-0.036539233	G1	SC-C2
AN1_CTCCATGAGTCATCCA-1	AN1	5187	2425	5K	AN1	AN1	4	singlet	0.259668916	0.185222253	0.107795904	0.140215247	4+5	TRUE	9.311740891	0	3.21958743	0.674763833	0.911113876	5587	2425	2	0	5	9	13	0	Schwann cell	0.013726887	-0.054082469	S	SC-C4
AN1_CTCCATGGTCTGTAGT-1	AN1	8045	3126	5K	AN1	AN1	4	singlet	0.027398322	0.198333162	0.21176299	0.080758199	2+3	FALSE	6.824114357	0	5.605966439	0.559353636	0.894883027	6933	3126	2	0	5	11	6	0	Schwann cell	-0.060312625	-0.054748707	G1	SC-C2
AN1_CTCCCAACAGAGGTTG-1	AN1	15922	4229	10K	AN1	AN1	4	singlet	0.051424537	0.20991352	0.21176299	0.119914806	2+3	FALSE	6.330862957	0	8.893355106	0.659464891	0.862979472	7471	3263	2	0	4	11	18	0	Schwann cell	-0.072867663	0.022575624	G2M	SC-C6_FBXW7
AN1_CTCCCAATCGTTCTCG-1	AN1	55844	8397	10K	AN1	AN1	4	singlet	0.039438132	0.164038418	0.107795904	0.213603287	4+5	TRUE	6.407134159	0	4.104290524	0.916839768	0.826657587	8089	3793	2	0	4	11	18	0	Schwann cell	-0.036672122	-0.018877395	G1	SC-C2
AN1_CTCCCTCCACCCTGAG-1	AN1	5012	2208	5K	AN1	AN1	4	singlet	0.136486292	0.198189033	0.080863972	0.050901703	10+11	TRUE	5.766161213	0	4.469273743	0.638467678	0.90378083	5548	2207	2	0	5	9	17	0	Schwann cell	0.015546344	-0.022310168	S	SC-C3
AN1_CTCCCTCGTAATTAGG-1	AN1	5743	2352	5K	AN1	AN1	4	singlet	0.052012093	0.156139913	0.094885157	0.045802022	3+11	FALSE	13.42503918	0	3.778512972	0.313425039	0.896864277	5883	2350	2	0	4	8	5	0	Schwann cell	-0.03292492	-0.009289685	G1	SC-C1
AN1_CTCCGATGTAGGTCAG-1	AN1	12901	4024	10K	AN1	AN1	4	singlet	0.166240245	0.144837567	0.107795904	0.159528935	4+5	FALSE	10.47205643	0	4.015192621	0.976668475	0.876912731	7527	3588	2	0	4	11	18	0	Schwann cell	-0.046133883	-0.03381975	G1	SC-C2
AN1_CTCCTCCAGACATCCT-1	AN1	8436	3270	5K	AN1	AN1	4	singlet	0.028825218	0.061280211	0.094885157	0.046647377	3+11	FALSE	3.840682788	0	2.856804173	0.367472736	0.895166964	7055	3253	2	0	4	8	5	0	Schwann cell	0.006425595	-0.034573259	S	SC-C2
AN1_CTCCTCCGTCCTCAGG-1	AN1	18325	4655	10K	AN1	AN1	6	singlet	0.031406935	0.142256276	0.107795904	0.094891588	4+5	TRUE	18.2319236	0	3.279672578	0.671214188	0.860399212	7313	3051	2	0	4	11	18	0	Schwann cell	-0.016408434	-0.022962398	G1	SC-C2
AN1_CTCCTTTAGGCTGGAT-1	AN1	6770	2659	5K	AN1	AN1	4	singlet	0.090546086	0.217447936	0.094885157	0.077952813	3+11	FALSE	9.793205318	0	5.155096012	0.324963072	0.894044919	6513	2657	2	0	4	8	5	0	Schwann cell	-0.014873777	-0.012584356	G1	SC-C1
AN1_CTCCTTTGTATCTCTT-1	AN1	10065	3721	10K	AN1	AN1	4	singlet	0.090349726	0.164908586	0.21176299	0.091352619	2+3	FALSE	8.792846498	0	2.036761053	0.407352211	0.892037418	7339	3637	2	0	5	11	6	0	Schwann cell	-0.032997133	-0.04382469	G1	SC-C4
AN1_CTCTCAGAGTAGAATC-1	AN1	10807	4130	10K	AN1	AN1	6	singlet	0.066071264	0.332243238	0.215069934	0.057327833	3+8	FALSE	8.1336171	0	5.015267882	0.481169612	0.896433903	7344	4012	2	0	5	11	6	0	Schwann cell	0.396119712	-0.003369758	S	SC-C1
AN1_CTCTCAGGTCCACTCT-1	AN1	23395	5807	10K	AN1	AN1	4	singlet	0.019500559	0.230256589	0.107795904	0.153736499	4+5	FALSE	5.684975422	0	4.274417611	0.547125454	0.861489087	6985	3030	2	0	4	11	18	0	Schwann cell	-0.068393186	-0.014585375	G1	SC-C2
AN1_CTCTCAGGTCGTACTA-1	AN1	5548	2470	5K	AN1	AN1	4	singlet	0.023989601	0.185110281	0.090514899	0.036439566	1+4	FALSE	5.497476568	0	6.452775775	0.64888248	0.906136033	5767	2470	2	0	4	8	5	0	Schwann cell	-0.036119147	-0.01056708	G1	SC-C2
AN1_CTCTCGAGTGTGTGTT-1	AN1	2145	1123	500	AN1	AN1	2	singlet	0.002720715	0.038032931	0.353498013	0.015366252	6+7	FALSE	8.857808858	0	6.48018648	0.745920746	0.915637499	5057	1280	2	0	4	8	5	0	Schwann cell	-0.020319971	-0.025979528	G1	SC-C1
AN1_CTGATCCGTATGGGAC-1	AN1	8313	3301	5K	AN1	AN1	4	singlet	0.019684235	0.30033509	0.21176299	0.06327294	2+3	FALSE	5.437266931	0	5.858294238	0.81799591	0.897669122	7053	3301	2	0	4	8	5	0	Schwann cell	-0.051682235	-0.024112532	G1	SC-C2
AN1_CTGCAGGCATAATCCG-1	AN1	28369	6090	10K	AN1	AN1	4	singlet	0.029328033	0.088344438	0.107795904	0.156221193	4+5	FALSE	12.60883359	0	3.817547323	0.835418943	0.849932598	7337	3001	2	0	4	11	18	0	Schwann cell	-0.02318083	-0.065343825	G1	SC-C2
AN1_CTGCATCAGGGCTTCC-1	AN1	11877	3691	10K	AN1	AN1	4	singlet	0.071319036	0.093972099	0.134993904	0.052817608	3+5	FALSE	15.07114591	0	1.650248379	0.841963459	0.87543577	7435	3410	2	0	4	11	18	0	Schwann cell	-0.102370631	-0.040263283	G1	SC-C2
AN1_CTGCCATCAGCAGAAC-1	AN1	1415	830	500	AN1	AN1	2	singlet	0.00075756	0.020789886	0.353498013	0.025680643	6+7	FALSE	10.88339223	0	5.93639576	0.636042403	0.926468976	4606	1159	2	0	5	9	6	0	Schwann cell	-0.042108482	-0.007738174	G1	SC-C2
AN1_CTGCCATTCAAGTAAG-1	AN1	18740	4848	10K	AN1	AN1	6	singlet	0.099829212	0.187094701	0.085811543	0.134455257	5+11	FALSE	19.39701174	0	2.95090715	0.715048026	0.862569941	7425	3217	2	0	4	11	18	0	Schwann cell	-0.07650301	-0.034185877	G1	SC-C2
AN1_CTGCCATTCGACCAAT-1	AN1	7817	3130	5K	AN1	AN1	9	singlet	0.029402263	0.25470988	0.134993904	0.037715787	3+5	TRUE	6.383523091	0	10.28527568	0.35819368	0.897895793	6911	3127	2	0	4	8	5	0	Schwann cell	-0.012248296	-0.012381429	G1	SC-C1
AN1_CTGCCTACAACCGCTG-1	AN1	6757	2620	5K	AN1	AN1	9	singlet	0.051224217	0.29501146	0.21176299	0.064529137	2+3	FALSE	8.154506438	0	12.80153914	0.9027675	0.892564213	6491	2620	2	0	4	11	18	0	Schwann cell	-0.015055767	0.020315974	G2M	SC-C3
AN1_CTGGACGCAGCGTTTA-1	AN1	5367	2253	5K	AN1	AN1	4	singlet	0.201358736	0.116639245	0.107316856	0.037283896	2+11	TRUE	10.62045836	0	6.819452208	0.614868642	0.898928276	5716	2253	2	0	4	8	5	0	Schwann cell	-0.041043241	0.01498103	G2M	SC-C1
AN1_CTGGCAGTCTTTGCGC-1	AN1	12973	4094	10K	AN1	AN1	6	singlet	0.073572703	0.177427173	0.21176299	0.099040263	2+3	FALSE	15.86371695	0	3.915825175	0.547290526	0.878218415	7557	3676	2	0	5	11	6	0	Schwann cell	-0.050660834	-0.007372897	G1	SC-C2
AN1_CTGGTCTAGACCCTTA-1	AN1	6625	2411	5K	AN1	AN1	4	singlet	0.135059923	0.043835783	0.21176299	0.082655853	2+3	TRUE	16.86037736	0	1.6	0.543396226	0.885117164	6425	2409	2	0	5	11	6	0	Schwann cell	-0.044739434	-0.007525956	G1	SC-C4
AN1_CTGTACCAGTCAACAA-1	AN1	19936	4931	10K	AN1	AN1	4	singlet	0.086741604	0.16821403	0.215069934	0.112139851	3+8	FALSE	15.20866774	0	4.955858748	0.827648475	0.858894396	7261	2958	2	0	4	11	18	0	Schwann cell	-0.084417995	-0.042625939	G1	SC-C2
AN1_CTGTAGATCGATGCAT-1	AN1	10441	3456	10K	AN1	AN1	4	singlet	0.07381773	0.166299786	0.107795904	0.093069445	4+5	FALSE	13.65769562	0	3.562877119	0.766210133	0.880517746	7204	3351	2	0	4	11	18	0	Schwann cell	-0.050428232	-0.049218512	G1	SC-C2
AN1_CTGTCGTTCTGAGAAA-1	AN1	6118	2480	5K	AN1	AN1	4	singlet	0.023060909	0.17443737	0.21176299	0.033205243	2+3	FALSE	12.25890814	0	4.609349461	0.637463223	0.896435639	6122	2480	2	0	4	11	18	0	Schwann cell	-0.034603733	-0.06974071	G1	SC-C2
AN1_CTGTGGGAGGCCTAAG-1	AN1	12367	3394	10K	AN1	AN1	6	singlet	0.086950086	0.301250001	0.215069934	0.039584233	3+8	FALSE	10.72208296	0	14.95107949	0.679226975	0.862777066	7266	3093	2	0	4	8	5	0	Schwann cell	-0.01880409	-0.05218568	G1	SC-C1
AN1_CTTACCGAGTGGCCTC-1	AN1	7608	2877	5K	AN1	AN1	4	singlet	0.070125334	0.280332068	0.21176299	0.057198001	2+3	FALSE	10.05520505	0	3.29915878	0.420609884	0.891187527	6831	2876	2	0	5	11	6	0	Schwann cell	-0.065841144	0.016628622	G2M	SC-C3
AN1_CTTCCGAGTGGTTCTA-1	AN1	9658	3339	5K	AN1	AN1	4	singlet	0.098388925	0.21129305	0.21176299	0.087055771	2+3	FALSE	8.687098778	0	4.586870988	0.641954856	0.884244959	7216	3287	2	0	4	11	18	0	Schwann cell	-0.080291534	-0.044872393	G1	SC-C2
AN1_CTTCCGATCGCATAGT-1	AN1	9784	3335	5K	AN1	AN1	6	singlet	0.148254916	0.370847124	0.134993904	0.063551307	3+5	TRUE	13.736713	0	6.960343418	0.43949305	0.88286714	7141	3291	2	0	4	8	18	0	Schwann cell	-0.056875764	0.038813587	G2M	SC-C2
AN1_CTTCTCTAGCCTGAGA-1	AN1	4827	2166	500	AN1	AN1	4	singlet	0.030377859	0.103467662	0.080863972	0.041265407	10+11	TRUE	3.335405013	0	3.335405013	0.973689662	0.905524068	5475	2165	2	0	4	8	5	0	Schwann cell	-0.006583574	0.0001578	G2M	SC-C2
AN1_CTTCTCTCACTTGAGT-1	AN1	6802	2653	5K	AN1	AN1	4	singlet	0.022903996	0.115182107	0.21176299	0.029574802	2+3	FALSE	13.0990885	0.014701558	3.425463099	0.499852984	0.893311207	6541	2652	2	0	5	11	6	0	Schwann cell	-0.057443354	-0.040059988	G1	SC-C1
AN1_CTTGAGACATACGCAT-1	AN1	19240	5476	10K	AN1	AN1	4	singlet	0.019057883	0.102711281	0.107795904	0.206097784	4+5	FALSE	4.953222453	0	3.93970894	0.717255717	0.872615428	7503	3665	2	0	4	11	18	0	Schwann cell	-0.094265727	-0.070664733	G1	SC-C2
AN1_CTTGAGAGTGCATGAG-1	AN1	25903	5835	10K	AN1	AN1	6	singlet	0.019912468	0.108480827	0.107795904	0.150886139	4+5	FALSE	13.60846234	0	3.837393352	0.884067483	0.853329286	7135	2950	2	0	4	11	18	0	Schwann cell	-0.0479683	-0.009693667	G1	SC-C2
AN1_CTTTCGGCAAGGTCGA-1	AN1	4409	2027	500	AN1	AN1	9	singlet	0.012123076	0.118316213	0.107316856	0.041143615	2+11	TRUE	9.344522567	0	8.323882967	0.793830801	0.907394387	5397	2029	2	0	4	8	5	0	Schwann cell	0.00941872	-0.013630713	S	SC-C2
AN1_CTTTCGGCAGTCAGAG-1	AN1	4913	2031	500	AN1	AN1	9	singlet	0.0600559	0.257707472	0.085560377	0.069620362	9+11	TRUE	14.63464278	0	11.27620598	0.447791573	0.896071308	5581	2031	2	0	4	8	5	0	Schwann cell	-0.055367441	-0.014539674	G1	SC-C3
AN1_CTTTCGGGTAAGGTCG-1	AN1	8873	3366	5K	AN1	AN1	9	singlet	0.081948698	0.244510036	0.161286354	0.033488579	1+8	FALSE	8.339907585	0	5.172996732	0.405725234	0.893376683	7111	3343	2	0	4	8	5	0	Schwann cell	0.001899444	-0.057371446	S	SC-C2
AN1_GAAACCTGTGCAATAA-1	AN1	2857	1418	500	AN1	AN1	9	singlet	0.009838302	0.059243583	0.353498013	0.020957743	6+7	TRUE	10.22051103	0	5.740287014	0.455022751	0.91196704	5332	1475	2	0	5	9	17	0	Schwann cell	0.011520626	-0.060080631	S	SC-C3
AN1_GAAATGACATATACCG-1	AN1	4260	1780	500	AN1	AN1	4	singlet	0.030756639	0.088474819	0.21176299	0.022040203	2+3	TRUE	14.342723	0	9.366197183	0.492957746	0.895578169	5436	1785	2	0	5	9	17	0	Schwann cell	-0.022307446	-0.021361802	G1	SC-C3
AN1_GAAATGAGTTGACTAC-1	AN1	13353	3958	10K	AN1	AN1	4	singlet	0.291515857	0.285684051	0.21176299	0.15425857	2+3	FALSE	14.34883547	0	6.268254325	0.681494795	0.871992979	7429	3439	2	0	4	11	18	0	Schwann cell	0.006341808	-0.068265357	S	SC-C6_FBXW7
AN1_GAACACTTCTTTCCGG-1	AN1	4566	2190	500	AN1	AN1	9	singlet	0.025395406	0.222238128	0.085811543	0.017474778	5+11	TRUE	13.00919842	0	6.570302234	0.438020149	0.912805394	5410	2190	2	0	5	9	6	0	Schwann cell	0.016362248	0.002561118	S	SC-C3
AN1_GAACGTTAGTGCGTCC-1	AN1	10601	3743	10K	AN1	AN1	4	singlet	0.045398001	0.19795495	0.094885157	0.061622843	3+11	TRUE	12.18752948	0	2.933685501	0.80181115	0.887679987	7320	3637	2	0	5	11	6	0	Schwann cell	-0.020223667	-0.026482616	G1	SC-C2
AN1_GAACGTTCAACGACAG-1	AN1	10681	3428	10K	AN1	AN1	6	singlet	0.209055856	0.220418848	0.215069934	0.094176084	3+8	TRUE	14.61473645	0	6.525606217	0.683456605	0.877483582	7176	3315	2	0	4	11	18	0	Schwann cell	0.026197064	3.87E-05	S	SC-C2
AN1_GAACGTTCACTGGCGT-1	AN1	10261	3312	10K	AN1	AN1	6	singlet	0.158791646	0.292452488	0.134993904	0.055107544	3+5	TRUE	12.72780431	0	4.015203197	0.389825553	0.877567655	7200	3234	2	0	4	8	5	0	Schwann cell	-0.074044732	-0.007943241	G1	SC-C1
AN1_GAACGTTGTACGATTC-1	AN1	21022	5166	10K	AN1	AN1	6	singlet	0.036625057	0.247014582	0.094885157	0.164484157	3+11	FALSE	11.83046332	0	6.864237466	0.713538198	0.858994774	6893	2737	2	0	4	11	18	0	Schwann cell	-0.066556144	-0.062404789	G1	SC-C2
AN1_GAACGTTGTAGCACGA-1	AN1	3030	1577	500	AN1	AN1	2	singlet	0.012569646	0.120888883	0.107316856	0.041839763	2+11	TRUE	9.537953795	0	5.346534653	0.924092409	0.918536375	5200	1627	2	0	5	9	6	0	Schwann cell	-0.041755848	-0.006114536	G1	SC-C2
AN1_GAACTGTAGTCGAAAT-1	AN1	12856	4257	10K	AN1	AN1	4	singlet	0.096166871	0.194358472	0.21176299	0.158991325	2+3	FALSE	7.202862477	0	5.561605476	0.521157436	0.883185727	7584	3863	2	0	4	11	18	0	Schwann cell	-0.086563911	-0.053878424	G1	SC-C2
AN1_GAAGCGAAGCTAGAAT-1	AN1	3965	1862	500	AN1	AN1	9	singlet	0.013999512	0.156368559	0.094885157	0.021663822	3+11	FALSE	7.64186633	0	5.80075662	0.5296343	0.90877117	5306	1869	2	0	4	8	5	0	Schwann cell	-0.022481166	0.02610435	G2M	SC-C2
AN1_GAATAGAGTTATGTCG-1	AN1	6463	2348	5K	AN1	AN1	4	singlet	0.171909526	0.189097751	0.090514899	0.018119303	1+4	FALSE	13.33745938	0	3.930063438	0.43323534	0.884596861	6344	2348	2	0	4	8	5	0	Schwann cell	-0.039882582	-0.007217866	G1	SC-C3
AN1_GAATCACAGCACTCAT-1	AN1	17138	4428	10K	AN1	AN1	4	singlet	0.021336399	0.235878389	0.215069934	0.101590033	3+8	FALSE	7.188703466	0	7.859726923	0.548488738	0.861181375	7390	3220	2	0	4	11	18	0	Schwann cell	-0.056720009	0.02787862	G2M	SC-C2
AN1_GAATCACCAAGCTGTT-1	AN1	7961	2607	5K	AN1	AN1	9	singlet	0.110341422	0.179046159	0.353498013	0.084036171	6+7	FALSE	12.93807311	0	7.197588243	0.891847758	0.875716325	6817	2604	2	0	4	11	18	0	Schwann cell	-0.055398798	-0.05154165	G1	SC-C2
AN1_GAATCACCACTTACAG-1	AN1	5333	2404	5K	AN1	AN1	9	singlet	0.048341434	0.141934892	0.21176299	0.057187658	2+3	FALSE	9.019313707	0	7.369210576	0.843802738	0.907153271	5680	2404	2	0	4	8	5	0	Schwann cell	-0.042391349	-0.060119033	G1	SC-C2
AN1_GAATCGTAGGAACGAA-1	AN1	14332	3992	10K	AN1	AN1	6	singlet	0.114886373	0.386333228	0.075684453	0.092015354	5+8	FALSE	12.04995814	0	7.47976556	0.781468044	0.866440017	7451	3367	2	0	4	8	5	0	Schwann cell	-0.000891879	-0.049428814	G1	SC-C3
AN1_GACACGCGTAAGGTCG-1	AN1	8063	2816	5K	AN1	AN1	4	singlet	0.121375397	0.327864402	0.107316856	0.064202411	2+11	FALSE	14.23787672	0	8.359171524	0.446483939	0.883050198	6869	2816	2	0	5	9	6	0	Schwann cell	-0.048863868	0.044438815	G2M	SC-C3
AN1_GACATCACAAACGGCA-1	AN1	8005	2768	5K	AN1	AN1	4	singlet	0.071558006	0.230605527	0.215069934	0.054999945	3+8	FALSE	8.931917552	0	8.0324797	0.936914428	0.881846642	6859	2768	2	0	4	11	18	0	Schwann cell	0.000263585	-0.06535766	S	SC-C6_FBXW7
AN1_GACATCACATTGAGCT-1	AN1	1716	944	500	AN1	AN1	2	singlet	0.001633907	0.061660342	0.353498013	0.020865696	6+7	TRUE	17.30769231	0	4.254079254	0.524475524	0.919757643	4804	1221	2	0	5	9	17	0	Schwann cell	-0.01324045	-0.00798084	G1	SC-C3
AN1_GACATCATCATTTGTC-1	AN1	2818	1364	500	AN1	AN1	4	singlet	0.028009918	0.045165542	0.0193701	0.04259602	2+4	TRUE	7.274662881	0	5.819730305	0.709723208	0.908657389	5298	1448	2	0	5	9	17	0	Schwann cell	0.009019906	-0.016696673	S	SC-C1
AN1_GACCAATAGTTGCATC-1	AN1	11308	3808	10K	AN1	AN1	4	singlet	0.047587022	0.190006512	0.080863972	0.049910265	10+11	FALSE	9.736469756	0	2.652989034	0.486381323	0.883384192	7421	3612	2	0	4	8	5	0	Schwann cell	0.003843333	-0.022370075	S	SC-C1
AN1_GACCCAGAGTGATGGC-1	AN1	8837	3105	5K	AN1	AN1	6	singlet	0.017062031	0.175434084	0.134993904	0.034752945	3+5	FALSE	13.18320697	0	5.386443363	0.973180944	0.884894029	7029	3094	2	0	4	8	5	0	Schwann cell	0.024264545	-0.031895394	S	SC-C1
AN1_GACCCAGTCAGTCATG-1	AN1	27356	5644	10K	AN1	AN1	6	singlet	0.03478571	0.123587629	0.161286354	0.181123154	1+8	FALSE	11.32475508	0.003655505	4.671735634	0.716479017	0.845513305	7095	2682	2	0	4	11	18	0	Schwann cell	-0.076508013	-0.098179596	G1	SC-C2
AN1_GACCGTGTCTCGCAGG-1	AN1	9212	3208	5K	AN1	AN1	4	singlet	0.042044573	0.182481996	0.215069934	0.050558119	3+8	FALSE	10.06296135	0	5.807642206	0.586191924	0.884440295	7135	3190	2	0	4	11	18	0	Schwann cell	0.012856045	-0.063253126	S	SC-C2
AN1_GACCTTCAGTGAGTGC-1	AN1	6237	2251	5K	AN1	AN1	9	singlet	0.098060049	0.113488656	0.353498013	0.023031898	6+7	FALSE	23.72935706	0	7.054673721	0.881834215	0.883372048	6212	2251	2	0	5	9	6	0	Schwann cell	-0.061170609	-0.015403814	G1	SC-C2
AN1_GACGTTAAGACAGCGT-1	AN1	4440	2009	500	AN1	AN1	4	singlet	0.041658372	0.135874856	0.134993904	0.033591897	3+5	TRUE	10.33783784	0	2.86036036	0.765765766	0.905575303	5363	2011	2	0	5	11	6	0	Schwann cell	-0.026115901	-0.043620649	G1	SC-C2
AN1_GACGTTAAGACCCGCT-1	AN1	2369	1203	500	AN1	AN1	2	singlet	0.006272747	0.131292841	0.353498013	0.025096512	6+7	FALSE	9.962009287	0	7.893626003	1.181933305	0.912788929	5193	1318	2	0	5	11	6	0	Schwann cell	0.007236743	0.000146318	S	SC-C2
AN1_GACTATGCAGAGGGTT-1	AN1	16862	4796	10K	AN1	AN1	6	singlet	0.080476388	0.164585575	0.21176299	0.178941135	2+3	FALSE	20.63219072	0	4.210651168	0.563396987	0.870820522	7511	3472	2	0	4	11	18	0	Schwann cell	-0.071326053	0.013333392	G2M	SC-C2
AN1_GACTATGTCGGTAAGG-1	AN1	10169	3386	10K	AN1	AN1	6	singlet	0.030845733	0.295477456	0.107795904	0.0831428	4+5	FALSE	10.62051332	0.009833809	5.005408595	1.003048481	0.880819034	7169	3348	2	0	4	11	18	0	Schwann cell	-0.00359788	-0.033822988	G1	SC-C2
AN1_GACTCAAGTATGAGGC-1	AN1	4664	2185	500	AN1	AN1	9	singlet	0.126289114	0.181523326	0.353498013	0.061972748	6+7	FALSE	7.954545455	0	5.124356775	0.300171527	0.910240182	5428	2184	2	0	5	11	6	0	Schwann cell	-0.009901749	-0.030171561	G1	SC-C3
AN1_GACTCTCTCGCTGTCT-1	AN1	5364	2395	5K	AN1	AN1	4	singlet	0.046769146	0.105912637	0.094885157	0.036193686	3+11	FALSE	2.218493661	0	6.114839672	0.316927666	0.906104221	5686	2394	2	0	11	12	13	0	Schwann cell	-0.040802861	-0.063407954	G1	SC-C1
AN1_GAGAAATAGCGTTGTT-1	AN1	7394	2948	5K	AN1	AN1	9	singlet	0.012179547	0.316420386	0.215069934	0.020411601	3+8	FALSE	7.61428185	0	6.370029754	0.770895321	0.89677839	6774	2948	2	0	4	8	5	0	Schwann cell	-0.010186347	-0.066043501	G1	SC-C1
AN1_GAGAAATTCCTATGGA-1	AN1	10696	3667	10K	AN1	AN1	4	singlet	0.149946928	0.333839462	0.21176299	0.098036989	2+3	TRUE	4.562453254	0.009349289	8.90987285	1.112565445	0.884615304	7202	3545	2	0	4	11	18	0	Schwann cell	-0.021395313	0.013829677	G2M	SC-C2
AN1_GAGAAATTCCTGGGTG-1	AN1	4010	2013	500	AN1	AN1	4	singlet	0.018242335	0.090243257	0.21176299	0.017031654	2+3	FALSE	7.780548628	0	3.6159601	0.72319202	0.916933498	5235	2031	2	0	5	9	17	0	Schwann cell	-0.041542642	0.013467564	G2M	SC-C2
AN1_GAGACCCTCGGCTGTG-1	AN1	5462	2362	5K	AN1	AN1	4	singlet	0.187131062	0.250571033	0.177429315	0.014136131	5+7	TRUE	8.495056756	0	6.938850238	0.695715855	0.902585619	5762	2362	2	0	4	8	5	0	Schwann cell	-0.002455761	-0.02874139	G1	SC-C1
AN1_GAGACTTTCATCTACT-1	AN1	7660	2759	5K	AN1	AN1	4	singlet	0.079733141	0.106908741	0.080863972	0.045203541	10+11	TRUE	12.37597911	0	3.877284595	0.417754569	0.885826223	6834	2755	2	0	4	8	5	0	Schwann cell	-0.037729734	0.009469981	G2M	SC-C3
AN1_GAGATGGCAAGGGCAT-1	AN1	9476	3272	5K	AN1	AN1	6	singlet	0.097516246	0.188546786	0.107795904	0.107542241	4+5	FALSE	15.16462642	0	4.052342761	0.474883917	0.883868418	7176	3234	2	0	4	11	18	0	Schwann cell	-0.052584005	-0.077668596	G1	SC-C2
AN1_GAGGCCTCACACTTAG-1	AN1	12675	4038	10K	AN1	AN1	4	singlet	0.085316852	0.119031577	0.107795904	0.074049255	4+5	FALSE	12.72583826	0	3.147928994	0.536489152	0.878920801	7562	3658	2	0	4	11	18	0	Schwann cell	-0.054087316	-0.043385728	G1	SC-C2
AN1_GAGGCCTCATTGAGCT-1	AN1	18362	5078	10K	AN1	AN1	4	singlet	0.034706522	0.170586119	0.107795904	0.143205064	4+5	FALSE	10.24942817	0	3.098790981	0.599063283	0.8690812	7563	3492	2	0	4	11	18	0	Schwann cell	-0.033184432	-0.027250797	G1	SC-C2
AN1_GAGGCCTGTTATAGAG-1	AN1	4580	1777	500	AN1	AN1	9	singlet	0.028260944	0.104097757	0.0193701	0.021767637	2+4	TRUE	19.51965066	0	7.925764192	0.436681223	0.88768283	5529	1777	2	0	4	8	5	0	Schwann cell	-0.048596922	0.022425014	G2M	SC-C1
AN1_GAGGGATAGGGTCAAC-1	AN1	7922	3104	5K	AN1	AN1	9	singlet	0.148358777	0.249500142	0.107795904	0.122368026	4+5	TRUE	8.886644787	0	4.670537743	1.338045948	0.89563212	6922	3104	2	0	5	11	6	0	Schwann cell	-0.052847645	-0.010148188	G1	SC-C3
AN1_GAGGGATAGTTCCGTA-1	AN1	2547	1447	500	AN1	AN1	2	singlet	0.004031477	0.068294177	0.353498013	0.009189055	6+7	TRUE	7.89163722	0	6.007067138	0.628190027	0.927904191	5310	1542	2	0	5	9	17	0	Schwann cell	-0.032327018	-0.072939148	G1	SC-C3
AN1_GAGTCATCAGGGCTTC-1	AN1	16634	4899	10K	AN1	AN1	6	singlet	0.025091976	0.068832723	0.107795904	0.123716619	4+5	FALSE	9.817241794	0	3.059997595	0.865696766	0.874226564	7685	3758	2	0	4	11	18	0	Schwann cell	-0.071683601	-0.046700887	G1	SC-C2
AN1_GAGTGAGTCGTCTCAC-1	AN1	6353	2290	5K	AN1	AN1	9	singlet	0.151690826	0.303935149	0.215069934	0.035974462	3+8	FALSE	7.980481662	0	5.918463718	1.086101055	0.883474668	6290	2289	2	0	4	8	5	0	Schwann cell	-0.022070899	-0.035998451	G1	SC-C3
AN1_GAGTGTTAGAAGGATG-1	AN1	7434	2362	5K	AN1	AN1	9	singlet	0.103159808	0.115959295	0.085560377	0.056454968	9+11	TRUE	21.3882163	0	8.138283562	0.457358084	0.871373279	6665	2362	2	0	4	11	18	0	Schwann cell	-0.035653937	-0.074101137	G1	SC-C2
AN1_GAGTTGTCAGGAGACT-1	AN1	7743	2800	5K	AN1	AN1	4	singlet	0.232382849	0.191106174	0.177429315	0.063674892	5+7	FALSE	16.16944337	0	8.975849154	0.413276508	0.886407422	6795	2797	2	0	4	8	5	0	Schwann cell	-0.035457886	0.024739677	G2M	SC-C3
AN1_GAGTTTGCATAATGCC-1	AN1	5570	2374	5K	AN1	AN1	4	singlet	0.160030603	0.176461933	0.090514899	0.049326161	1+4	FALSE	7.378815081	0	4.73967684	0.448833034	0.901124186	5796	2373	2	0	4	8	5	0	Schwann cell	0.01095737	-0.020356648	S	SC-C3
AN1_GATAGAAGTACTTGTG-1	AN1	4503	1845	500	AN1	AN1	4	singlet	0.041138854	0.167433361	0.215069934	0.031053679	3+8	FALSE	12.14745725	0	4.841216966	0.222074173	0.893935851	5468	1845	2	0	4	8	5	0	Schwann cell	-0.031623291	-0.048273887	G1	SC-C3
AN1_GATAGAATCTACTGCC-1	AN1	7502	3109	5K	AN1	AN1	4	singlet	0.308839619	0.222714509	0.21176299	0.135237507	2+3	FALSE	10.57051453	0	3.572380698	0.253265796	0.901280295	6832	3107	2	0	5	11	6	0	Schwann cell	-0.024736153	-0.073911664	G1	SC-C2
AN1_GATAGCTAGACATAAC-1	AN1	24457	5940	10K	AN1	AN1	4	singlet	0.236254364	0.348844147	0.215069934	0.313346465	3+8	FALSE	3.639039948	0	5.646645132	0.4579466	0.859945244	6993	2991	2	0	4	11	18	0	Schwann cell	-0.06916915	0.004042616	G2M	SC-C2
AN1_GATCACAGTATCACGT-1	AN1	30947	6125	10K	AN1	AN1	4	singlet	0.036478914	0.285734797	0.215069934	0.163243275	3+8	FALSE	6.381878696	0	8.201118041	0.772288105	0.843337292	7265	2988	2	0	4	11	18	0	Schwann cell	-0.065403151	-0.04013989	G1	SC-C2
AN1_GATCAGTAGAGAAGGT-1	AN1	4332	1974	500	AN1	AN1	4	singlet	0.049794834	0.119130017	0.21176299	0.054688555	2+3	FALSE	7.663896584	0	5.078485688	0.507848569	0.906139527	5370	1976	2	0	4	8	5	0	Schwann cell	-0.020686818	-0.042781103	G1	SC-C1
AN1_GATCATGAGTCACTCA-1	AN1	4589	2225	500	AN1	AN1	4	singlet	0.003051615	0	0.924183533	0.048865569	NA	NA	1.547178034	0	2.76748747	0.610154718	0.914141931	5350	2223	2	0	5	9	17	0	Schwann cell	-0.014674476	-0.048072123	G1	SC-C4
AN1_GATCCCTCATAAGCGG-1	AN1	5543	2315	5K	AN1	AN1	4	singlet	0.027280495	0.103080005	0.21176299	0.024508795	2+3	FALSE	10.77034097	0	6.458596428	0.324733899	0.898712681	5784	2315	2	0	5	9	17	0	Schwann cell	-0.031062265	-0.041945705	G1	SC-C2
AN1_GATCCCTTCACAGAGG-1	AN1	4914	2096	500	AN1	AN1	4	singlet	0.050737854	0.16854327	0.134993904	0.052281363	3+5	FALSE	14.97761498	0	3.785103785	0.59015059	0.899756095	5526	2096	2	0	5	11	6	0	Schwann cell	-0.03029438	0.005042228	G2M	SC-C3
AN1_GATCGTAGTAACACCT-1	AN1	13509	4236	10K	AN1	AN1	6	singlet	0.104154497	0.354586932	0.21176299	0.086774718	2+3	FALSE	11.99200533	0	5.233548005	0.414538456	0.87806507	7573	3709	2	0	4	11	18	0	Schwann cell	-0.042215911	-0.016620975	G1	SC-C2
AN1_GATGACTTCTCGGTCT-1	AN1	14751	4439	10K	AN1	AN1	4	singlet	0.059330013	0.218544714	0.107795904	0.067785681	4+5	FALSE	11.45007118	0	4.460714528	0.806724968	0.874895981	7666	3732	2	0	4	11	18	0	Schwann cell	-0.089957806	-0.071423561	G1	SC-C2
AN1_GATGATCGTAGACAGC-1	AN1	7424	2709	5K	AN1	AN1	4	singlet	0.080150791	0.214123883	0.215069934	0.042481635	3+8	FALSE	8.620689655	0	8.028017241	0.498383621	0.886884549	6715	2707	2	0	4	11	18	0	Schwann cell	-0.034147076	-0.030986862	G1	SC-C2
AN1_GATGCTAAGTCATCCA-1	AN1	7029	2485	5K	AN1	AN1	9	singlet	0.062701777	0.113947259	0.21176299	0.062290713	2+3	TRUE	12.14966567	0	7.141840945	0.483710343	0.882615117	6577	2483	2	0	4	11	18	0	Schwann cell	-0.011973171	-0.042006883	G1	SC-C6_FBXW7
AN1_GATGGAGGTACAAACA-1	AN1	2636	1494	500	AN1	AN1	9	singlet	0.001775942	0.079987726	0.10439927	0.028230395	4+11	TRUE	14.03641882	0	3.224582701	0.569044006	0.927916181	5336	1595	2	0	5	9	6	0	Schwann cell	0.01450298	0.055765155	G2M	SC-C3
AN1_GATGTTGCACATGAAA-1	AN1	11958	3868	10K	AN1	AN1	4	singlet	0.161663398	0.104513724	0.062569953	0.07102322	4+8	TRUE	11.91670848	0	2.734570998	0.451580532	0.879790797	7446	3540	2	0	4	11	18	0	Schwann cell	-0.041861061	-0.078876885	G1	SC-C2
AN1_GATGTTGCATAAGATG-1	AN1	18089	4858	10K	AN1	AN1	6	singlet	0.032897443	0.245267721	0.215069934	0.08963872	3+8	TRUE	9.165791365	0	6.921333407	0.630217259	0.865891132	7378	3330	2	0	4	11	18	0	Schwann cell	-0.062636742	-0.068329923	G1	SC-C2
AN1_GATTCTTTCGTCGGGT-1	AN1	9636	3547	5K	AN1	AN1	9	singlet	0.01749352	0.23808618	0.107795904	0.044886852	4+5	FALSE	11.38439186	0	4.296388543	0.840597758	0.891052498	7237	3516	2	0	4	11	18	0	Schwann cell	-0.04481434	-0.070842254	G1	SC-C2
AN1_GATTGGTAGCAGCGAT-1	AN1	35042	6417	10K	AN1	AN1	6	singlet	0.125934511	0.284684726	0.21176299	0.130174575	2+3	FALSE	12.80463444	0	10.25626391	0.496547001	0.837772598	7275	2964	2	0	4	8	5	0	Schwann cell	-0.055437927	-0.04184274	G1	SC-C1
AN1_GATTGGTCACCAAATC-1	AN1	9905	2874	5K	AN1	AN1	9	singlet	0.046722963	0.126809223	0.353498013	0.054533844	6+7	FALSE	6.138313983	0.010095911	12.72084806	0.504795558	0.865518697	7005	2837	2	0	4	8	5	0	Schwann cell	-0.027118361	0.024974565	G2M	SC-C1
AN1_GATTGGTTCTACCAGA-1	AN1	6219	2611	5K	AN1	AN1	4	singlet	0.023638414	0.131382158	0.134993904	0.026283567	3+5	TRUE	11.85077987	0	3.312429651	0.418073645	0.90064801	6203	2611	2	0	4	8	5	0	Schwann cell	-0.048078667	-0.025209326	G1	SC-C2
AN1_GCACGTGGTGACAGGT-1	AN1	5188	2056	5K	AN1	AN1	9	singlet	0.039748151	0.284232358	0.215069934	0.056482819	3+8	FALSE	9.926754048	0.019275251	6.649961449	0.616808019	0.891796269	5675	2056	2	0	4	8	5	0	Schwann cell	0.009809061	0.007363441	S	SC-C2
AN1_GCACTAACAACTCATG-1	AN1	3630	1623	500	AN1	AN1	4	singlet	0.008911009	0.136618011	0.134993904	0.033802596	3+5	FALSE	17.41046832	0	2.479338843	0.41322314	0.901798518	5246	1668	2	0	5	9	6	0	Schwann cell	-0.032900719	0.000869247	G2M	SC-C2
AN1_GCAGCCAGTTGGGATG-1	AN1	1596	900	500	AN1	AN1	2	singlet	0.004234144	0.031198938	0.353498013	0.054790078	6+7	FALSE	11.15288221	0	5.827067669	0.626566416	0.922326624	4693	1206	2	0	5	9	6	0	Schwann cell	-0.03441489	-0.022244115	G1	SC-C2
AN1_GCAGCTGAGATGCAGC-1	AN1	1457	908	500	AN1	AN1	2	singlet	0.000207502	0	0.924183533	0.018914031	NA	NA	11.53054221	0	5.490734386	1.098146877	0.935079396	4497	1256	2	0	5	9	6	0	Schwann cell	-0.051385539	-0.022389154	G1	SC-C2
AN1_GCAGCTGTCAGTGATC-1	AN1	6585	2427	5K	AN1	AN1	4	singlet	0.026841635	0.100053182	0.080863972	0.013159226	10+11	TRUE	10.55429005	0	3.553530752	0.637813212	0.88647907	6408	2426	2	0	4	8	5	0	Schwann cell	-0.053148214	-0.074272209	G1	SC-C3
AN1_GCAGGCTTCACACCGG-1	AN1	11038	3701	10K	AN1	AN1	4	singlet	0.102110647	0.20213585	0.21176299	0.077947796	2+3	TRUE	9.784381228	0	2.500452981	0.634172857	0.882615837	7299	3528	2	0	5	11	6	0	Schwann cell	-0.029685543	-0.020062109	G1	SC-C4
AN1_GCATCGGGTCATCCGG-1	AN1	9264	3459	5K	AN1	AN1	6	singlet	0.245726228	0.225614273	0.21176299	0.106060926	2+3	FALSE	11.77677029	0	2.191278066	1.43566494	0.89214275	7230	3425	2	0	5	11	6	0	Schwann cell	-0.090052457	-0.04480335	G1	SC-C3
AN1_GCATGATTCTATCGTT-1	AN1	12252	4295	10K	AN1	AN1	6	singlet	0.306436718	0.398053108	0.134993904	0.082468689	3+5	FALSE	11.72053542	0	5.199151159	0.41625857	0.888644626	7607	4003	2	0	4	11	18	0	Schwann cell	-0.068980051	0.038201438	G2M	SC-C3
AN1_GCCAACGAGTTCCGGC-1	AN1	28933	5830	10K	AN1	AN1	4	singlet	0.029069766	0.162377209	0.215069934	0.190866836	3+8	FALSE	7.745480939	0	7.192479176	1.05415961	0.84405659	7225	2841	2	0	4	11	18	0	Schwann cell	-0.029952858	-0.017597434	G1	SC-C1
AN1_GCCAGTGGTAGCTGAG-1	AN1	2956	1331	500	AN1	AN1	9	singlet	0.012618354	0.031234676	0.353498013	0.025463154	6+7	TRUE	24.932341	0	4.668470907	0.778078484	0.90015676	5355	1392	2	0	4	8	5	0	Schwann cell	0.024335954	0.002661086	S	SC-C1
AN1_GCCATGGAGGCTATCT-1	AN1	3927	1760	500	AN1	AN1	4	singlet	0.029947661	0.120089412	0.134993904	0.051849382	3+5	TRUE	10.3132162	0	3.666921314	0.662083015	0.903021055	5325	1778	2	0	4	8	5	0	Schwann cell	-0.037593852	0.00737158	G2M	SC-C1
AN1_GCCATTCTCGAACACT-1	AN1	3171	1546	500	AN1	AN1	2	singlet	0.007421092	0.079205728	0.353498013	0.007272081	6+7	FALSE	6.275622832	0	8.640807316	0.50457269	0.910891384	5236	1582	2	0	4	8	5	0	Schwann cell	-0.047288083	-0.024476698	G1	SC-C1
AN1_GCCCAGAGTACAAACA-1	AN1	953	636	500	AN1	AN1	2	singlet	0.000416418	0	0.924183533	0.005992514	NA	NA	9.968520462	0	5.246589717	0.419727177	0.941043871	4413	1191	2	0	5	9	17	0	Schwann cell	-0.033401893	-0.010144041	G1	SC-C2
AN1_GCCCGAACAACCGATT-1	AN1	7355	2661	5K	AN1	AN1	6	singlet	0.106410533	0.21077083	0.107316856	0.059507314	2+11	TRUE	17.23997281	0	6.063902107	0.367097213	0.885806709	6685	2659	2	0	5	9	6	0	Schwann cell	0.006547113	-0.072729072	S	SC-C3
AN1_GCCCGAAGTCGAACGA-1	AN1	19982	5483	10K	AN1	AN1	6	singlet	0.198819682	0.428358368	0.21176299	0.184599893	2+3	FALSE	10.83975578	0	6.440796717	0.885797217	0.869409938	7204	3388	2	0	4	11	18	0	Schwann cell	-0.028707505	-0.011580186	G1	SC-C3
AN1_GCCGTGACATCATTTC-1	AN1	8317	3004	5K	AN1	AN1	6	singlet	0.019485703	0.165573153	0.094885157	0.027187441	3+11	FALSE	11.59071781	0	5.158109895	0.697366839	0.887175885	6987	2998	2	0	4	8	5	0	Schwann cell	-0.010222041	0.013224806	G2M	SC-C1
AN1_GCGGAAAGTGACTCGC-1	AN1	13263	4440	10K	AN1	AN1	9	singlet	0.013839263	0.213987387	0.107795904	0.120562169	4+5	FALSE	7.290959813	0	6.680238257	0.414687476	0.884719841	7665	3986	2	0	4	11	18	0	Schwann cell	-0.021187112	-0.038895204	G1	SC-C2
AN1_GCGGATCGTAGAGATT-1	AN1	10012	3593	10K	AN1	AN1	4	singlet	0.079436712	0.220723937	0.215069934	0.096310853	3+8	FALSE	11.61606073	0	2.976428286	0.47942469	0.88874858	7271	3521	2	0	4	11	18	0	Schwann cell	-0.070949024	-0.069128698	G1	SC-C2
AN1_GCGTGCACAAGTTTGC-1	AN1	34643	6836	10K	AN1	AN1	4	singlet	0.06381233	0.266564463	0.107795904	0.197092555	4+5	FALSE	8.425944635	0	5.057298733	1.14308807	0.8447416	7456	3218	2	0	4	11	18	0	Schwann cell	-0.063507428	0.001953894	G2M	SC-C2
AN1_GCGTTTCTCAGACCTA-1	AN1	11004	3720	10K	AN1	AN1	4	singlet	0.045336023	0.137255879	0.134993904	0.079158075	3+5	FALSE	12.79534715	0	2.699018539	0.46346783	0.883458679	7298	3535	2	0	5	11	6	0	Schwann cell	-0.046910685	-0.058957815	G1	SC-C2
AN1_GCTGAATCATGGAGAC-1	AN1	15186	4411	10K	AN1	AN1	4	singlet	0.024484633	0.136233363	0.215069934	0.094679119	3+8	FALSE	7.39496905	0	6.986698275	0.559726063	0.871597846	7535	3577	2	0	4	11	18	0	Schwann cell	-0.045012322	-0.039807983	G1	SC-C6_FBXW7
AN1_GCTGCAGGTAGCGCCT-1	AN1	11406	3608	10K	AN1	AN1	6	singlet	0.073749885	0.206817929	0.085560377	0.097901477	9+11	TRUE	11.54655445	0	5.041206383	0.824127652	0.876793097	7273	3412	2	0	4	8	5	0	Schwann cell	0.006349195	-0.058330303	S	SC-C2
AN1_GCTGGGTAGCAGCCCT-1	AN1	1548	921	500	AN1	AN1	2	singlet	0.001156867	0.026029796	0.080863972	0.018328035	10+11	FALSE	16.79586563	0	6.395348837	0.839793282	0.929301718	4647	1241	2	0	5	9	6	0	Schwann cell	-0.019289191	-0.028080507	G1	SC-C2
AN1_GCTTCACAGGGTTTCT-1	AN1	8737	3098	5K	AN1	AN1	9	singlet	0.090742588	0.101413136	0.161286354	0.091824357	1+8	FALSE	4.841478768	0	4.086070734	0.972873984	0.885755005	7048	3083	2	0	4	11	18	0	Schwann cell	0.010834723	-0.032538288	S	SC-C2
AN1_GGAACCCCAATTCACG-1	AN1	9511	3197	5K	AN1	AN1	9	singlet	0.018312285	0.138395043	0.215069934	0.058220298	3+8	FALSE	8.537482915	0	6.08768794	0.494164651	0.88098124	7140	3168	2	0	4	8	5	0	Schwann cell	-0.043207262	-0.017114633	G1	SC-C2
AN1_GGAACCCGTGTCATGT-1	AN1	19516	4928	10K	AN1	AN1	4	singlet	0.078906581	0.257160329	0.215069934	0.102773508	3+8	FALSE	4.908792785	0	10.21725763	0.594384095	0.860683994	7170	3117	2	0	4	11	18	0	Schwann cell	-0.038377481	-0.013941512	G1	SC-C2
AN1_GGACGTCGTAGGAGTC-1	AN1	4903	2028	500	AN1	AN1	9	singlet	0.282156229	0.271880453	0.353498013	0.168658752	6+7	FALSE	10.89129105	0	7.893126657	0.73424434	0.896112207	5585	2028	2	0	4	11	18	0	Schwann cell	-0.011439529	-0.056134946	G1	SC-C2
AN1_GGACGTCGTGACTGAG-1	AN1	16287	4562	10K	AN1	AN1	9	singlet	0.022225246	0.184315403	0.353498013	0.067458334	6+7	FALSE	10.00184196	0	6.7477129	0.675385277	0.868778094	7509	3546	2	0	4	11	18	0	Schwann cell	-0.007533447	-0.027249854	G1	SC-C2
AN1_GGAGAACAGCCTTGAT-1	AN1	3335	1609	500	AN1	AN1	9	singlet	0.043342669	0.133478483	0.085811543	0.056251824	5+11	TRUE	14.60269865	0	7.946026987	0.329835082	0.910152943	5263	1623	2	0	5	9	17	0	Schwann cell	-0.031284155	-0.01348779	G1	SC-C2
AN1_GGAGAACTCCCGAGAC-1	AN1	9150	3241	5K	AN1	AN1	4	singlet	0.047090393	0.13005674	0.21176299	0.0555346	2+3	TRUE	8.098360656	0	5.245901639	0.469945355	0.886217079	7136	3224	2	0	4	8	5	0	Schwann cell	-0.04449266	-0.055796297	G1	SC-C1
AN1_GGAGATGCACAGCTTA-1	AN1	5110	2154	5K	AN1	AN1	4	singlet	0.052382901	0.114284854	0.21176299	0.048224918	2+3	FALSE	6.066536204	0	6.908023483	0.508806262	0.898831548	5634	2153	2	0	5	9	17	0	Schwann cell	0.017876384	0.069514231	G2M	SC-C2
AN1_GGAGCAAAGTGCAACG-1	AN1	7793	3013	5K	AN1	AN1	6	singlet	0.051373214	0.143093873	0.075684453	0.048289802	5+8	FALSE	13.33247786	0	4.683690491	0.936738098	0.893952502	6902	3013	2	0	4	11	18	0	Schwann cell	-0.059324838	-0.025449382	G1	SC-C2
AN1_GGAGCAACAAGGCCTC-1	AN1	8875	3291	5K	AN1	AN1	4	singlet	0.016301736	0.138701657	0.090514899	0.028458679	1+4	TRUE	8.371830986	0	2.58028169	0.597183099	0.890875859	7129	3264	2	0	4	11	18	0	Schwann cell	-0.07981921	-0.048949206	G1	SC-C2
AN1_GGAGGATCATGGAACG-1	AN1	9723	3283	5K	AN1	AN1	4	singlet	0.022265162	0.185407158	0.215069934	0.059704561	3+8	FALSE	7.137714697	0	7.939936234	0.843361103	0.881757017	7165	3247	2	0	4	11	18	0	Schwann cell	0.026881739	0.004549154	S	SC-C2
AN1_GGATGTTAGTGGTTAA-1	AN1	22481	5927	10K	AN1	AN1	4	singlet	0.024873098	0.192761991	0.107795904	0.230240604	4+5	FALSE	6.979226903	0	4.408166896	0.756194119	0.866956519	6934	3093	2	0	4	11	18	0	Schwann cell	-0.098131923	-0.028841888	G1	SC-C2
AN1_GGCACGTCAGCACAGA-1	AN1	5411	2189	5K	AN1	AN1	4	singlet	0.199570403	0.185967678	0.21176299	0.039357928	2+3	FALSE	13.62040288	0	4.786545925	0.48050268	0.894722059	5739	2189	2	0	4	11	18	0	Schwann cell	-0.029808762	-0.025745353	G1	SC-C6_FBXW7
AN1_GGCAGTCAGATGCTGG-1	AN1	27848	6411	10K	AN1	AN1	4	singlet	0.085902996	0.192728444	0.107795904	0.202300764	4+5	FALSE	6.826343005	0	4.072105717	0.743320885	0.856490935	7264	3144	2	0	4	11	18	0	Schwann cell	-0.013123929	-0.012618174	G1	SC-C2
AN1_GGCGTCAAGTCTAGAA-1	AN1	10399	3781	10K	AN1	AN1	4	singlet	0.062501088	0.163182719	0.107795904	0.121523149	4+5	FALSE	7.41417444	0	3.673430138	0.528897009	0.890618416	7308	3675	2	0	4	11	18	0	Schwann cell	-0.03094947	-0.023902893	G1	SC-C2
AN1_GGCGTCAGTAGCTGAG-1	AN1	18008	4962	10K	AN1	AN1	6	singlet	0.038381081	0.183723646	0.107795904	0.130875283	4+5	FALSE	16.05397601	0	2.832074633	0.683029765	0.868449474	7497	3460	2	0	4	11	18	0	Schwann cell	-0.06359825	-0.062937076	G1	SC-C2
AN1_GGCGTCAGTGACATCT-1	AN1	11510	3929	10K	AN1	AN1	9	singlet	0.08780051	0.1961705	0.215069934	0.176912225	3+8	FALSE	4.022589053	0	10.78192876	0.738488271	0.885056726	7332	3733	2	0	4	11	18	0	Schwann cell	-0.048136976	-0.052299231	G1	SC-C2
AN1_GGCGTCAGTTGTAAAG-1	AN1	7480	2615	5K	AN1	AN1	9	singlet	0.103546731	0.281657316	0.353498013	0.05646349	6+7	FALSE	16.81818182	0	9.010695187	0.534759358	0.88217824	6714	2614	2	0	4	8	5	0	Schwann cell	-0.015299662	-0.014810872	G1	SC-C2
AN1_GGCTGTGGTCCGAAAG-1	AN1	23350	5396	10K	AN1	AN1	4	singlet	0.040568613	0.179018999	0.107795904	0.171614932	4+5	FALSE	7.802997859	0	5.464668094	0.813704497	0.854355961	6902	2795	2	0	4	11	18	0	Schwann cell	-0.073028358	-0.020114326	G1	SC-C2
AN1_GGCTTTCAGAGAGAAC-1	AN1	2951	1378	500	AN1	AN1	9	singlet	0.02448855	0.130845999	0.353498013	0.03367763	6+7	FALSE	15.82514402	0	3.287021349	0.813283633	0.904690799	5285	1440	2	0	5	9	6	0	Schwann cell	-0.052634485	-0.011893992	G1	SC-C3
AN1_GGCTTTCAGGCCTGCT-1	AN1	5565	2438	5K	AN1	AN1	4	singlet	0.015914619	0.102521815	0.21176299	0.023452104	2+3	FALSE	4.168912848	0	5.247079964	0.485175202	0.90430255	5775	2438	2	0	4	8	5	0	Schwann cell	-0.008375585	0.005505917	G2M	SC-C2
AN1_GGCTTTCGTGGTCTTA-1	AN1	1613	801	500	AN1	AN1	9	singlet	0.001175773	0.029677756	0.080863972	0.027357221	10+11	FALSE	24.55052697	0	5.827650341	1.115933044	0.905225529	4886	1086	2	0	5	9	17	0	Schwann cell	-0.038864279	-0.020190096	G1	SC-C2
AN1_GGGACAACAACGGCCT-1	AN1	9502	3081	5K	AN1	AN1	4	singlet	0.059405662	0.208961774	0.215069934	0.077727125	3+8	FALSE	4.367501579	0	6.409177015	0.736687013	0.877037186	7092	3053	2	0	4	8	5	0	Schwann cell	0.008078836	-0.057170626	S	SC-C1
AN1_GGGACCTAGTGAACAT-1	AN1	27952	6325	10K	AN1	AN1	4	singlet	0.146242499	0.185476663	0.107795904	0.268001683	4+5	FALSE	5.849313108	0	3.935317687	0.440040069	0.854860002	7377	3158	2	0	4	11	18	0	Schwann cell	-0.080834642	-0.036889725	G1	SC-C2
AN1_GGGACTCTCAAACCCA-1	AN1	19939	5262	10K	AN1	AN1	4	singlet	0.09114366	0.121543326	0.094885157	0.064463996	3+11	TRUE	13.89738703	0	3.410401725	0.882692211	0.865443618	7366	3297	2	0	4	11	18	0	Schwann cell	-0.07599536	-0.010271352	G1	SC-C2
AN1_GGGAGATGTCAAAGAT-1	AN1	8528	3208	5K	AN1	AN1	4	singlet	0.23401165	0.245567259	0.215069934	0.084876173	3+8	FALSE	12.87523452	0	5.100844278	0.539399625	0.891979308	7032	3204	2	0	4	11	18	0	Schwann cell	-0.067535708	-0.032398811	G1	SC-C2
AN1_GGGAGTAAGGCGAAGG-1	AN1	5213	1945	5K	AN1	AN1	4	singlet	0.086614564	0.134184838	0.21176299	0.025333936	2+3	FALSE	17.7632841	0	4.910799923	0.422021868	0.884810865	5699	1944	2	0	4	8	5	0	Schwann cell	-0.050162897	-0.01000761	G1	SC-C1
AN1_GGGATGAAGAAGCTCG-1	AN1	14714	4203	10K	AN1	AN1	4	singlet	0.091110051	0.264028463	0.215069934	0.096824657	3+8	FALSE	7.679760772	0	6.605953514	0.625254859	0.869432218	7569	3540	2	0	4	11	18	0	Schwann cell	-0.028186698	-0.040628802	G1	SC-C1
AN1_GGGATGACAAGAGATT-1	AN1	6708	2810	5K	AN1	AN1	9	singlet	0.018695677	0.132977075	0.107795904	0.059937194	4+5	FALSE	6.052474657	0	2.996422182	1.162790698	0.901247212	6524	2810	2	0	4	11	18	0	Schwann cell	-0.083949699	0.010013713	G2M	SC-C2
AN1_GGGCCATGTGGCTGAA-1	AN1	29567	6240	10K	AN1	AN1	9	singlet	0.027645867	0.300907997	0.21176299	0.110298637	2+3	FALSE	4.437379511	0	7.691006866	0.794805019	0.84888128	7327	3215	2	0	4	11	18	0	Schwann cell	-0.0459349	-0.018285934	G1	SC-C2
AN1_GGGCCATTCTCCCAAC-1	AN1	5865	2412	5K	AN1	AN1	4	singlet	0.105676107	0.224830542	0.094885157	0.032729438	3+11	FALSE	5.694799659	0	5.763000853	0.42625746	0.897594674	5941	2409	2	0	4	8	5	0	Schwann cell	-0.009181631	0.014968714	G2M	SC-C1
AN1_GGGTAGACATAGATCC-1	AN1	10322	3435	10K	AN1	AN1	6	singlet	0.048986707	0.212154571	0.075684453	0.072624315	5+8	FALSE	14.1154815	0	3.03235807	0.513466382	0.880950367	7208	3338	2	0	4	11	18	0	Schwann cell	-0.039497933	-0.014758726	G1	SC-C1
AN1_GGGTATTCATTGAGGG-1	AN1	20226	5200	10K	AN1	AN1	4	singlet	0.225926757	0.214127794	0.215069934	0.199572084	3+8	FALSE	5.740136458	0	7.782062692	0.568575101	0.863000699	7117	3126	2	0	4	11	18	0	Schwann cell	-0.045683141	-0.054735291	G1	SC-C2
AN1_GGGTATTGTCGCTGCA-1	AN1	25719	5773	10K	AN1	AN1	6	singlet	0.02675947	0.1107662	0.085811543	0.137626772	5+11	TRUE	10.2958902	0	3.985380458	1.154788289	0.852876385	7066	2856	2	0	4	11	18	0	Schwann cell	-0.060008613	-0.061495872	G1	SC-C2
AN1_GGGTCACCACATAACC-1	AN1	35478	6410	10K	AN1	AN1	4	singlet	0.041438825	0.179505193	0.107795904	0.224205959	4+5	FALSE	9.312813575	0	5.558374204	0.487626135	0.83667961	7437	2954	2	0	4	11	18	0	Schwann cell	-0.032186433	-0.013995176	G1	SC-C2
AN1_GGTAATCGTAACATAG-1	AN1	31697	6606	10K	AN1	AN1	4	singlet	0.071109533	0.236841469	0.107795904	0.232419466	4+5	FALSE	10.85591696	0	5.079345048	0.589961195	0.848683216	7421	3214	2	0	4	11	18	0	Schwann cell	-0.010741421	-0.053676314	G1	SC-C2
AN1_GGTCTGGGTCGGTGTC-1	AN1	9506	3429	5K	AN1	AN1	6	singlet	0.084675722	0.105316662	0.107795904	0.061550231	4+5	FALSE	13.37050284	0	2.251209762	0.610140964	0.888680098	7275	3368	2	0	4	8	5	0	Schwann cell	-0.013681904	-0.009387864	G1	SC-C1
AN1_GGTCTGGGTTCTTCAT-1	AN1	5030	2112	5K	AN1	AN1	4	singlet	0.153826162	0.08817155	0.21176299	0.040545754	2+3	FALSE	11.70974155	0	3.300198807	0.83499006	0.89818529	5577	2112	2	0	11	12	13	0	Schwann cell	-0.031773957	-0.004348194	G1	SC-C1
AN1_GGTGAAGAGGAATGTT-1	AN1	15243	4331	10K	AN1	AN1	9	singlet	0.037213229	0.152912523	0.21176299	0.084078047	2+3	FALSE	7.111460998	0	7.111460998	0.623236896	0.869358579	7513	3485	2	0	4	8	5	0	Schwann cell	-0.078685934	-0.048025607	G1	SC-C3
AN1_GGTGAAGCATTGACAC-1	AN1	11793	4047	10K	AN1	AN1	4	singlet	0.095362693	0.028976746	0.094885157	0.087796063	3+11	FALSE	6.995675401	0	3.468159077	0.508776393	0.885919952	7546	3765	2	0	4	8	5	0	Schwann cell	-0.102002841	-0.05333427	G1	SC-C1
AN1_GGTGATTCATCCGGCA-1	AN1	24891	5790	10K	AN1	AN1	6	singlet	0.019749556	0.215980851	0.107795904	0.101522923	4+5	FALSE	11.21690571	0	4.435338074	0.590574907	0.855924095	6993	2924	2	0	4	11	18	0	Schwann cell	-0.067287094	0.006360224	G2M	SC-C2
AN1_GGTGTTACACCTCTAC-1	AN1	12318	3991	10K	AN1	AN1	4	singlet	0.036195986	0.115636054	0.107795904	0.107333002	4+5	FALSE	6.518915408	0	3.442117227	0.592628673	0.880343806	7506	3686	2	0	4	11	18	0	Schwann cell	-0.044572953	-0.057323733	G1	SC-C2
AN1_GGTGTTAGTGGATACG-1	AN1	3995	1867	500	AN1	AN1	4	singlet	0.031607937	0.110281396	0.21176299	0.040432561	2+3	FALSE	5.256570713	0	4.455569462	0.55068836	0.90826852	5331	1872	2	0	5	9	17	0	Schwann cell	-0.035909911	-0.004591354	G1	SC-C4
AN1_GGTGTTATCAGCGGAA-1	AN1	6148	2677	5K	AN1	AN1	9	singlet	0.288176328	0.269065583	0.134993904	0.146182411	3+5	FALSE	12.39427456	0	5.237475602	0.422901757	0.904694945	6146	2675	2	0	5	11	6	0	Schwann cell	-0.028119955	-0.015097758	G1	SC-C2
AN1_GGTTAACCAAGCTGCC-1	AN1	6130	2723	5K	AN1	AN1	4	singlet	0.052208941	0.102205408	0.094885157	0.047455829	3+11	FALSE	5.367047308	0	4.013050571	0.293637847	0.906952736	6127	2718	2	0	5	11	6	0	Schwann cell	-0.05274013	-0.004761689	G1	SC-C4
AN1_GGTTCTCTCCCGAGTG-1	AN1	1067	641	500	AN1	AN1	2	singlet	0.000119888	0	0.924183533	0.020653532	NA	NA	19.58762887	0	3.373945642	0.468603561	0.926917314	4486	1167	2	0	5	9	17	0	Schwann cell	-0.014412345	-0.030698708	G1	SC-C1
AN1_GTAACCACATCTCCCA-1	AN1	13212	4176	10K	AN1	AN1	4	singlet	0.080371127	0.184089572	0.107795904	0.16348479	4+5	FALSE	9.02210112	0	3.988798062	1.059642749	0.878618808	7549	3679	2	0	4	11	18	0	Schwann cell	-0.063292316	-0.048700511	G1	SC-C2
AN1_GTAAGTCCAGCTCGGT-1	AN1	16876	4593	10K	AN1	AN1	6	singlet	0.068098992	0.086570075	0.21176299	0.119367259	2+3	TRUE	18.36928182	0	2.625029628	0.645887651	0.866303043	7551	3329	2	0	4	11	18	0	Schwann cell	-0.041112605	-0.055909821	G1	SC-C2
AN1_GTAATCGCAGCTGGTC-1	AN1	7893	3083	5K	AN1	AN1	4	singlet	0.130603105	0.134576149	0.094885157	0.046773552	3+11	TRUE	7.665019638	0	5.549220829	1.000886862	0.895241669	6935	3078	2	0	5	11	6	0	Schwann cell	0.000590905	-0.033029207	S	SC-C1
AN1_GTAATCGTCTAACGCA-1	AN1	16031	4779	10K	AN1	AN1	4	singlet	0.045280751	0.159818995	0.21176299	0.098153144	2+3	FALSE	2.769633834	0	4.035930385	0.499033123	0.874999166	7726	3757	2	0	4	11	18	0	Schwann cell	-0.085837952	-0.019192175	G1	SC-C2
AN1_GTACAGTTCAGCGCGT-1	AN1	1958	1062	500	AN1	AN1	2	singlet	0.002487772	0.077806804	0.353498013	0.034142503	6+7	FALSE	14.24923391	0	6.894790603	0.459652707	0.919288187	5002	1253	2	0	5	9	6	0	Schwann cell	-0.019281486	-0.019156731	G1	SC-C2
AN1_GTAGAAAAGCCACAAG-1	AN1	18588	5167	10K	AN1	AN1	6	singlet	0.103538767	0.256003193	0.21176299	0.181312451	2+3	TRUE	11.07703895	0	4.718097697	0.484183344	0.869767182	7450	3491	2	0	4	11	18	0	Schwann cell	-0.034047028	-0.051909696	G1	SC-C2
AN1_GTAGATCGTTCCTAGA-1	AN1	9191	3174	5K	AN1	AN1	6	singlet	0.224645168	0.205612536	0.094885157	0.094258181	3+11	FALSE	14.89500598	0	3.274942879	0.337286476	0.883493924	7135	3147	2	0	4	8	5	0	Schwann cell	-0.060015805	-0.087339454	G1	SC-C3
AN1_GTAGGAGAGGGACAGG-1	AN1	7961	2855	5K	AN1	AN1	9	singlet	0.154903799	0.271470524	0.353498013	0.05243638	6+7	TRUE	7.725160156	0	9.885692752	0.477326969	0.885833066	6861	2853	2	0	4	8	5	0	Schwann cell	0.011143686	-0.02245718	S	SC-C1
AN1_GTAGTACAGCGACATG-1	AN1	7777	2974	5K	AN1	AN1	4	singlet	0.050731629	0.256635457	0.21176299	0.04463068	2+3	TRUE	7.907933651	0	5.966310917	0.501478719	0.892703342	6870	2974	2	0	4	8	5	0	Schwann cell	-0.060596199	-0.043065802	G1	SC-C1
AN1_GTCAAGTGTATACCTG-1	AN1	6465	2739	5K	AN1	AN1	9	singlet	0.212955698	0.277694507	0.215069934	0.077529286	3+8	FALSE	10.76566125	0	6.744006187	0.386697602	0.902120512	6367	2739	2	0	4	8	5	0	Schwann cell	0.016640426	-0.041202017	S	SC-C1
AN1_GTCAAGTTCGTAGTGT-1	AN1	14167	4486	10K	AN1	AN1	4	singlet	0.065198965	0.131715087	0.094885157	0.090937056	3+11	TRUE	12.7055834	0	3.282275711	0.875273523	0.879695208	7733	3863	2	0	4	11	18	0	Schwann cell	-0.089048986	-0.033667972	G1	SC-C2
AN1_GTCACGGCACCAAAGG-1	AN1	18093	4782	10K	AN1	AN1	6	singlet	0.018812707	0.255755514	0.107795904	0.10780645	4+5	FALSE	10.9434588	0	3.642292599	1.171723871	0.864263165	7374	3230	2	0	4	11	18	0	Schwann cell	-0.028640412	-0.001049807	G1	SC-C2
AN1_GTCACTCCAAATTAGG-1	AN1	15709	4330	10K	AN1	AN1	4	singlet	0.035571266	0.128466901	0.21176299	0.066119638	2+3	FALSE	8.727481062	0	6.7859189	0.534725317	0.866625159	7509	3428	2	0	4	11	18	0	Schwann cell	-0.092569277	-0.038756523	G1	SC-C2
AN1_GTCACTCCATTGCTGA-1	AN1	12040	3776	10K	AN1	AN1	6	singlet	0.088327467	0.262402311	0.21176299	0.06694839	2+3	FALSE	11.68604651	0	4.925249169	0.598006645	0.876588925	7431	3503	2	0	4	8	5	0	Schwann cell	-0.032534677	-0.047471674	G1	SC-C1
AN1_GTCAGCGAGGTACAGC-1	AN1	9060	3386	5K	AN1	AN1	4	singlet	0.057257403	0.194124978	0.094885157	0.051808684	3+11	FALSE	7.737306843	0	3.686534216	0.838852097	0.891981957	7161	3370	2	0	4	8	5	0	Schwann cell	-0.02284576	0.02391464	G2M	SC-C1
AN1_GTCAGCGTCAGTGTGT-1	AN1	14491	4144	10K	AN1	AN1	6	singlet	0.104917757	0.304979345	0.215069934	0.11126982	3+8	FALSE	12.48361052	0	7.135463391	0.85570354	0.869342524	7515	3501	2	0	4	11	18	0	Schwann cell	-0.049973619	-0.061940589	G1	SC-C2
AN1_GTCATCCGTCGCGTCA-1	AN1	14242	4080	10K	AN1	AN1	9	singlet	0.058883671	0.247997791	0.134993904	0.117171177	3+5	FALSE	8.222159809	0	4.865889622	0.463418059	0.869290589	7504	3483	2	0	4	11	18	0	Schwann cell	-0.059954391	-0.048712331	G1	SC-C2
AN1_GTCATCCTCTCATTTG-1	AN1	8113	3075	5K	AN1	AN1	4	singlet	0.086083531	0.266810787	0.107795904	0.049737207	4+5	TRUE	7.962529274	0	6.729939603	0.93676815	0.892218778	6946	3074	2	0	4	11	18	0	Schwann cell	-0.09740323	-0.054211042	G1	SC-C2
AN1_GTCATGACAGCTACTA-1	AN1	8663	2970	5K	AN1	AN1	4	singlet	0.026799237	0.102481667	0.107795904	0.053487048	4+5	FALSE	8.576705529	0	4.594251414	0.65797068	0.881932192	7003	2959	2	0	4	8	5	0	Schwann cell	-0.024523696	-0.025805879	G1	SC-C1
AN1_GTCATGAGTGAGTAGC-1	AN1	11717	3672	10K	AN1	AN1	4	singlet	0.036151275	0.225181117	0.107795904	0.110235261	4+5	FALSE	7.894512247	0	5.87181019	0.674234019	0.876152251	7310	3439	2	0	4	11	18	0	Schwann cell	-0.070422539	-0.018681721	G1	SC-C2
AN1_GTCATTTAGTCGAATA-1	AN1	10257	3488	10K	AN1	AN1	6	singlet	0.160195887	0.216332974	0.090514899	0.052109581	1+4	FALSE	11.63108121	0	5.459686068	0.360729258	0.883210795	7239	3416	2	0	4	8	5	0	Schwann cell	-0.004435144	-0.045831498	G1	SC-C1
AN1_GTCATTTCAGAGTTGG-1	AN1	10941	3838	10K	AN1	AN1	6	singlet	0.136189595	0.195411846	0.134993904	0.064000918	3+5	FALSE	12.00073119	0	3.025317613	0.731194589	0.887361816	7312	3681	2	0	5	11	6	0	Schwann cell	-0.003495681	0.016491804	G2M	SC-C2
AN1_GTCATTTTCCCAGCGA-1	AN1	15711	4540	10K	AN1	AN1	4	singlet	0.139197052	0.232675787	0.107795904	0.138558205	4+5	FALSE	8.872764305	0.006364967	4.856469989	0.566482083	0.871515303	7557	3559	2	0	4	11	18	0	Schwann cell	-0.012773001	-0.024463336	G1	SC-C6_FBXW7
AN1_GTCCACTCACTGTTCC-1	AN1	7856	3017	5K	AN1	AN1	4	singlet	0.04225795	0.094563301	0.094885157	0.035271911	3+11	FALSE	6.950101833	0	4.302443992	0.267311609	0.893297903	6936	3015	2	0	4	8	5	0	Schwann cell	-0.022305379	0.040601733	G2M	SC-C1
AN1_GTCCCATGTTCTTGCC-1	AN1	8233	3167	5K	AN1	AN1	4	singlet	0.179502204	0.203883684	0.107795904	0.091214002	4+5	FALSE	10.23928094	0	4.056844407	0.49799587	0.894035527	7018	3163	2	0	5	11	6	0	Schwann cell	-0.032153558	-0.00942934	G1	SC-C2
AN1_GTCCTCAGTCGACGCT-1	AN1	4831	1952	500	AN1	AN1	9	singlet	0.168999985	0.223643731	0.353498013	0.033879382	6+7	FALSE	15.06934382	0	5.13351273	0.910784517	0.893172294	5556	1952	2	0	4	8	5	0	Schwann cell	0.004521206	-0.060493318	S	SC-C2
AN1_GTCGAATCAGCTGAAG-1	AN1	4516	2025	500	AN1	AN1	3	singlet	0.013866425	0.177043254	0.094885157	0.02692726	3+11	FALSE	6.399468556	0	5.779450841	0.531443756	0.904691557	5419	2026	2	0	4	8	5	0	Schwann cell	-0.035270256	0.014518795	G2M	SC-C1
AN1_GTCGTTCAGATTGTGA-1	AN1	2165	1186	500	AN1	AN1	2	singlet	0.002691003	0.127360931	0.215069934	0.027670685	3+8	TRUE	10.76212471	0	8.452655889	0.831408776	0.921637982	5048	1317	2	0	5	9	17	0	Schwann cell	-0.023399394	0.025406302	G2M	SC-C3
AN1_GTCTACCTCATTTCGT-1	AN1	4929	1881	500	AN1	AN1	4	singlet	0.041777041	0.068858026	0.080863972	0.046112922	10+11	FALSE	14.99289917	0	3.367823088	0.365185636	0.886705295	5601	1880	2	0	4	8	5	0	Schwann cell	-0.027892175	0.028087066	G2M	SC-C3
AN1_GTCTCACGTGATGAAT-1	AN1	6523	2429	5K	AN1	AN1	9	singlet	0.021292102	0.245867628	0.21176299	0.046906812	2+3	TRUE	13.23010885	0	4.123869385	0.444580714	0.887527649	6391	2428	2	0	4	8	5	0	Schwann cell	0.002640908	0.002577336	S	SC-C1
AN1_GTCTCACTCTCTAGGA-1	AN1	11398	4020	10K	AN1	AN1	4	singlet	0.093020201	0.30824193	0.10439927	0.068811811	4+11	FALSE	11.01070363	0	3.570801895	0.81593262	0.888434381	7391	3792	2	0	5	11	6	0	Schwann cell	-0.071927733	-0.048865766	G1	SC-C2
AN1_GTCTTTATCAGACAAA-1	AN1	3214	1661	500	AN1	AN1	9	singlet	0.022492405	0.221845391	0.353498013	0.019032597	6+7	FALSE	14.53018046	0	2.52022402	0.560049782	0.91825706	5116	1705	2	0	5	9	6	0	Schwann cell	-0.034484171	-0.004738225	G1	SC-C3
AN1_GTGAGTTAGCAATTCC-1	AN1	10044	3466	10K	AN1	AN1	4	singlet	0.084694587	0.15132323	0.21176299	0.103416681	2+3	FALSE	7.855436081	0	4.171644763	0.557546794	0.884535503	7207	3399	2	0	4	8	5	0	Schwann cell	-0.049654029	0.009736721	G2M	SC-C3
AN1_GTGAGTTTCCCTCTCC-1	AN1	3911	1710	500	AN1	AN1	4	singlet	0.009262118	0.100959341	0.107316856	0.027331836	2+11	FALSE	8.795704423	0	8.156481718	0.230120174	0.899982484	5391	1715	2	0	4	8	5	0	Schwann cell	-0.014790691	-0.030064915	G1	SC-C1
AN1_GTGCACGTCCGTGTAA-1	AN1	8768	3350	5K	AN1	AN1	9	singlet	0.022149686	0.195679327	0.107795904	0.092367546	4+5	FALSE	11.43932482	0	4.710310219	1.049270073	0.894023263	7100	3340	2	0	4	11	18	0	Schwann cell	-0.044671651	-0.020068254	G1	SC-C2
AN1_GTGCACGTCTCCTACG-1	AN1	824	618	500	AN1	AN1	2	singlet	0.00025812	0	0.924183533	0.011161194	NA	NA	9.101941748	0	2.791262136	1.09223301	0.957152999	4282	1258	2	0	5	9	17	0	Schwann cell	-0.000533803	-0.033045561	G1	SC-C2
AN1_GTGCGTGAGTCCGCGT-1	AN1	3712	2028	500	AN1	AN1	3	singlet	0.013315471	0.081017967	0.21176299	0.014017377	2+3	FALSE	3.933189655	0	5.41487069	0.511853448	0.926451302	5180	2045	2	0	5	9	6	0	Schwann cell	0.003252146	0.027503221	G2M	SC-C2
AN1_GTGCGTGGTTGGGATG-1	AN1	5476	2528	5K	AN1	AN1	4	singlet	0.134504706	0.238168783	0.21176299	0.050005684	2+3	TRUE	10.3725347	0	4.711468225	0.748721695	0.910207395	5711	2527	2	0	4	11	18	0	Schwann cell	-0.020701298	-0.060935105	G1	SC-C6_FBXW7
AN1_GTGCTGGCATTGGGAG-1	AN1	6602	2771	5K	AN1	AN1	9	singlet	0.098151773	0.266986758	0.134993904	0.068617819	3+5	TRUE	13.45046955	0	3.45349894	0.530142381	0.901290308	6451	2771	2	0	5	11	6	0	Schwann cell	-0.024898701	-0.023397182	G1	SC-C3
AN1_GTGGCGTGTCCTCAGG-1	AN1	4273	2115	500	AN1	AN1	9	singlet	0.059581202	0.170424098	0.21176299	0.042941925	2+3	TRUE	9.173882518	0	5.335829628	0.936110461	0.915878548	5313	2118	2	0	5	9	6	0	Schwann cell	-0.024565506	0.005305663	G2M	SC-C3
AN1_GTGGCGTTCGAACGGA-1	AN1	16726	4398	10K	AN1	AN1	6	singlet	0.162815288	0.377336558	0.215069934	0.117188666	3+8	FALSE	19.61616645	0	6.427119455	0.920722229	0.862637223	7286	3249	2	0	5	11	6	0	Schwann cell	-0.080030714	-0.040458835	G1	SC-C2
AN1_GTGTCCTAGGCTATCT-1	AN1	13544	3774	10K	AN1	AN1	6	singlet	0.094824456	0.175054166	0.21176299	0.076454344	2+3	FALSE	13.12758417	0	4.821323095	0.48730065	0.865687551	7475	3305	2	0	4	8	5	0	Schwann cell	-0.04096207	-0.027612265	G1	SC-C1
AN1_GTGTGGCAGCACTTTG-1	AN1	8298	3310	5K	AN1	AN1	4	singlet	0.052958261	0.107435389	0.21176299	0.064432718	2+3	FALSE	5.965292842	0	2.711496746	0.578452639	0.898150512	7083	3298	2	0	4	11	18	0	Schwann cell	-0.01678924	-0.024201253	G1	SC-C2
AN1_GTGTGGCCAGACACAG-1	AN1	5576	2483	5K	AN1	AN1	9	singlet	0.044500507	0.148016805	0.094885157	0.049260038	3+11	FALSE	8.195839311	0	5.667144907	0.412482066	0.906215757	5786	2483	2	0	4	8	5	0	Schwann cell	-0.065917134	-0.011434905	G1	SC-C2
AN1_GTGTGGCTCCGTACGG-1	AN1	10742	3547	10K	AN1	AN1	4	singlet	0.01754817	0.1869682	0.107795904	0.0415163	4+5	FALSE	13.57289145	0	4.831502513	0.772668032	0.880621733	7167	3425	2	0	5	11	6	0	Schwann cell	0.005816788	-0.015286739	S	SC-C2
AN1_GTGTTAGCAGTGACCC-1	AN1	15138	4384	10K	AN1	AN1	4	singlet	0.083765924	0.278669154	0.215069934	0.105999373	3+8	FALSE	4.260800634	0	6.566257101	0.469018364	0.871246618	7526	3605	2	0	4	8	5	0	Schwann cell	-0.06381761	-0.029879467	G1	SC-C2
AN1_GTTAGACGTCTCACAA-1	AN1	8120	2865	5K	AN1	AN1	4	singlet	0.0486289	0.096352248	0.21176299	0.046835899	2+3	FALSE	6.588669951	0	8.004926108	0.369458128	0.884275504	6898	2863	2	0	4	8	5	0	Schwann cell	-0.034835091	-0.060078562	G1	SC-C2
AN1_GTTAGTGTCTTTGCTA-1	AN1	6461	2482	5K	AN1	AN1	6	singlet	0.085257202	0.151468336	0.134993904	0.049441082	3+5	FALSE	18.12412939	0	2.352577	0.55718929	0.890953995	6348	2482	2	0	5	11	6	0	Schwann cell	-0.022602255	-0.016194611	G1	SC-C2
AN1_GTTATGGCATGTCAGT-1	AN1	11240	4255	10K	AN1	AN1	4	singlet	0.236272439	0.473022518	0.107795904	0.121303069	4+5	FALSE	3.923487544	0	5.489323843	0.729537367	0.895855077	7409	4083	2	0	4	11	18	0	Schwann cell	-0.052467867	-0.007628679	G1	SC-C3
AN1_GTTATGGGTGGCCCAT-1	AN1	10389	3385	10K	AN1	AN1	6	singlet	0.027553234	0.172452048	0.134993904	0.079888337	3+5	FALSE	17.21051112	0	2.608528251	0.288766965	0.878748629	7272	3269	2	0	4	11	18	0	Schwann cell	-0.084832367	-0.011709981	G1	SC-C2
AN1_GTTCTATCATCGAAGG-1	AN1	8704	3127	5K	AN1	AN1	4	singlet	0.137216747	0.411912117	0.21176299	0.055257857	2+3	FALSE	14.72886029	0	5.46875	0.448069853	0.887151593	7057	3119	2	0	4	11	18	0	Schwann cell	-0.066391115	-0.022434888	G1	SC-C2
AN1_GTTCTATGTCCTGTCT-1	AN1	18881	5092	10K	AN1	AN1	4	singlet	0.037208609	0.197581887	0.215069934	0.095356151	3+8	FALSE	8.103384355	0	5.720036015	0.693819183	0.866900545	7418	3401	2	0	4	11	18	0	Schwann cell	-0.049917642	-0.001562258	G1	SC-C2
AN1_GTTCTATTCCATTGCC-1	AN1	20397	5314	10K	AN1	AN1	4	singlet	0.032572325	0.229548052	0.107795904	0.087177913	4+5	FALSE	9.364122175	0	4.353581409	0.514781586	0.864453937	7240	3216	2	0	4	11	18	0	Schwann cell	-0.029660424	-0.027526172	G1	SC-C2
AN1_GTTGAACGTTTATGCG-1	AN1	8216	2884	5K	AN1	AN1	4	singlet	0.321644872	0.261239879	0.215069934	0.070659312	3+8	FALSE	10.86903603	0	6.718597858	0.584225901	0.883855782	6904	2881	2	0	4	8	5	0	Schwann cell	-0.007627419	-0.002545746	G1	SC-C2
AN1_GTTGAACTCCATTTAC-1	AN1	16881	4403	10K	AN1	AN1	4	singlet	0.115706831	0.278076059	0.215069934	0.131977771	3+8	FALSE	7.440317517	0	7.292222025	0.681239263	0.861936477	7384	3202	2	0	4	11	18	0	Schwann cell	0.026739092	-0.041266017	S	SC-C3
AN1_GTTGCTCAGAGTAACT-1	AN1	19017	5306	10K	AN1	AN1	6	singlet	0.022747857	0.15516939	0.107795904	0.104738751	4+5	FALSE	10.45906294	0	5.815848977	1.04643214	0.870447216	7266	3519	2	0	4	11	18	0	Schwann cell	-0.027115932	-0.056535025	G1	SC-C2
AN1_GTTGCTCGTCATCAGT-1	AN1	6287	2624	5K	AN1	AN1	4	singlet	0.171811864	0.279581489	0.075684453	0.07488725	5+8	TRUE	10.14792429	0	3.165261651	0.445363448	0.900096017	6258	2624	2	0	4	8	5	0	Schwann cell	-0.027587547	-0.047106764	G1	SC-C1
AN1_GTTGTAGTCCTAACAG-1	AN1	5334	2139	5K	AN1	AN1	4	singlet	0.067980863	0.212979474	0.21176299	0.028188078	2+3	FALSE	12.1672291	0	4.949381327	0.899887514	0.893523858	5720	2134	2	0	5	11	6	0	Schwann cell	-0.022476684	-0.046020418	G1	SC-C4
AN1_GTTGTCCAGAAACTCA-1	AN1	15667	4736	10K	AN1	AN1	4	singlet	0.01786758	0.194746847	0.107795904	0.103517376	4+5	FALSE	9.99553201	0	2.993553329	0.587221548	0.876144004	7683	3756	2	0	4	11	18	0	Schwann cell	-0.038869105	-0.034096789	G1	SC-C2
AN1_GTTGTGACAAGGTACG-1	AN1	13644	4499	10K	AN1	AN1	4	singlet	0.018483158	0.244960741	0.107795904	0.087521542	4+5	FALSE	6.581647611	0	4.507475814	0.747581354	0.883474605	7669	3983	2	0	4	11	18	0	Schwann cell	-0.026863344	-0.065166106	G1	SC-C2
AN1_GTTTGGACATTGTAGC-1	AN1	17327	4668	10K	AN1	AN1	4	singlet	0.031016311	0.197432518	0.107795904	0.093389273	4+5	FALSE	10.90206037	0	4.051480349	0.496335199	0.86562168	7510	3374	2	0	4	11	18	0	Schwann cell	-0.075492358	-0.051695326	G1	SC-C2
AN1_GTTTGGAGTCTCTCTG-1	AN1	13769	4201	10K	AN1	AN1	4	singlet	0.166388139	0.145785425	0.094885157	0.101743826	3+11	FALSE	9.978938194	0.007262692	3.188321592	0.994988743	0.875438059	7684	3631	2	0	4	8	5	0	Schwann cell	-0.022912219	-0.074639368	G1	SC-C1
AN1_TAACCAGCAATGGGTG-1	AN1	20782	5014	10K	AN1	AN1	4	singlet	0.058510754	0.216089287	0.21176299	0.105143563	2+3	FALSE	7.184101626	0	7.737465114	0.611105765	0.856982926	6927	2805	2	0	4	11	18	0	Schwann cell	-0.039950325	-0.065344485	G1	SC-C1
AN1_TAACGACTCAAGCCCG-1	AN1	6205	2702	5K	AN1	AN1	4	singlet	0.017194267	0.030105649	0.094885157	0.043444672	3+11	FALSE	4.528605963	0	2.981466559	0.515713135	0.904803316	6194	2701	2	0	4	8	5	0	Schwann cell	-0.028630706	-0.019674809	G1	SC-C1
AN1_TAACTTCGTTTCCCAC-1	AN1	5414	2403	5K	AN1	AN1	4	singlet	0.211965516	0.086329031	0.21176299	0.065827158	2+3	FALSE	13.1141485	0	2.234946435	0.609530846	0.905514194	5693	2402	2	0	5	11	6	0	Schwann cell	-0.033677564	-0.058158529	G1	SC-C3
AN1_TAAGCACTCATGCAGT-1	AN1	11826	4028	10K	AN1	AN1	4	singlet	0.027886687	0.065757933	0.134993904	0.050894494	3+5	TRUE	11.77067478	0	1.927955353	0.54118045	0.885154178	7509	3728	2	0	4	11	18	0	Schwann cell	-0.047840383	-0.011829633	G1	SC-C2
AN1_TAAGCCAGTGGCGCTT-1	AN1	13354	3434	10K	AN1	AN1	6	singlet	0.097686566	0.381888804	0.107316856	0.080826179	2+11	FALSE	18.82581998	0	11.47970645	0.479257151	0.857036684	7243	2971	2	0	4	8	5	0	Schwann cell	-0.024719548	-0.051268321	G1	SC-C2
AN1_TAAGTCGAGTCGGGAT-1	AN1	7135	2838	5K	AN1	AN1	4	singlet	0.167175859	0.255946208	0.215069934	0.075024838	3+8	FALSE	16.9446391	0	7.217939734	0.588647512	0.896096379	6663	2838	2	0	5	9	6	0	Schwann cell	-0.016963472	-0.02784033	G1	SC-C1
AN1_TAAGTCGTCCCGGTAG-1	AN1	1605	861	500	AN1	AN1	2	singlet	0.001262783	0.015802138	0.080863972	0.014751688	10+11	FALSE	22.80373832	0.062305296	3.676012461	0.249221184	0.915621902	4811	1164	2	0	5	9	17	0	Schwann cell	-0.035050537	0.047462206	G2M	SC-C2
AN1_TAATCTCGTACGATCT-1	AN1	7186	3174	5K	AN1	AN1	4	singlet	0.034132268	0.023454408	0.094885157	0.05329552	3+11	TRUE	2.15697189	0	3.242415809	0.347898692	0.907978357	6760	3170	2	0	5	11	6	0	Schwann cell	-0.049810173	-0.080237278	G1	SC-C1
AN1_TAATTCCAGGACTATA-1	AN1	11357	3801	10K	AN1	AN1	6	singlet	0.092804074	0.25528645	0.134993904	0.052491193	3+5	FALSE	12.3095888	0	3.39878489	0.669190807	0.882778088	7358	3602	2	0	5	11	6	0	Schwann cell	-0.070684568	-0.010072517	G1	SC-C2
AN1_TAATTCCTCTTCCAGC-1	AN1	22899	5169	10K	AN1	AN1	4	singlet	0.155352324	0.337599186	0.215069934	0.225026133	3+8	FALSE	6.624743439	0	13.84339928	0.401764269	0.85173459	6846	2619	2	0	4	8	5	0	Schwann cell	-0.059877555	-0.025506332	G1	SC-C1
AN1_TACAACGTCGTGTGAT-1	AN1	2035	1184	500	AN1	AN1	2	singlet	0.010760832	0.083441953	0.21176299	0.026930537	2+3	FALSE	6.191646192	0	3.832923833	0.58968059	0.928907924	4928	1374	2	0	4	8	5	0	Schwann cell	-0.023182059	-0.012653998	G1	SC-C1
AN1_TACACCCCAGGTTCAT-1	AN1	12216	3926	10K	AN1	AN1	4	singlet	0.319623768	0.200586296	0.134993904	0.092192454	3+5	FALSE	10.60085134	0	4.8297315	0.663064833	0.879376734	7443	3638	2	0	4	11	18	0	Schwann cell	-0.024979944	-0.036244485	G1	SC-C2
AN1_TACATTCCATCCCACT-1	AN1	4998	2185	500	AN1	AN1	4	singlet	0.011335162	0.066719806	0.080863972	0.027633822	10+11	TRUE	9.56382553	0	4.421768707	0.50020008	0.902848174	5546	2183	2	0	5	9	17	0	Schwann cell	-0.017430271	0.021906008	G2M	SC-C1
AN1_TACCCACCATCAGCAT-1	AN1	8021	3024	5K	AN1	AN1	4	singlet	0.142528981	0.122833132	0.21176299	0.064064328	2+3	FALSE	11.9062461	0	3.378631093	0.523625483	0.891490283	6964	3021	2	0	5	11	6	0	Schwann cell	-0.024080719	-0.000405342	G1	SC-C4
AN1_TACCGAAGTATGACAA-1	AN1	19216	5280	10K	AN1	AN1	4	singlet	0.122810706	0.206105394	0.107795904	0.122525321	4+5	TRUE	4.969816819	0	4.761656953	0.541215654	0.869030531	7438	3510	2	0	4	8	5	0	Schwann cell	-0.053422982	0.02998226	G2M	SC-C1
AN1_TACCGGGCAGGACATG-1	AN1	13412	4336	10K	AN1	AN1	4	singlet	0.101756558	0.29877683	0.215069934	0.118656642	3+8	FALSE	5.592007158	0	4.89859827	0.447360573	0.881185939	7574	3866	2	0	4	8	5	0	Schwann cell	-0.00876516	-0.015155265	G1	SC-C2
AN1_TACCGGGGTAGCGTAG-1	AN1	6285	2614	5K	AN1	AN1	9	singlet	0.074141189	0.306746056	0.107795904	0.042338995	4+5	FALSE	11.88544153	0	5.330151154	0.556881464	0.899692186	6261	2614	2	0	5	11	6	0	Schwann cell	-0.0522396	-0.026662707	G1	SC-C3
AN1_TACCTCGGTCACCACG-1	AN1	2682	1513	500	AN1	AN1	3	singlet	0.019288728	0.048106108	0.21176299	0.025155873	2+3	TRUE	1.565995526	0	5.14541387	0.745712155	0.927483496	5371	1611	2	0	5	9	17	0	Schwann cell	0.036888719	-0.019253638	S	SC-C2
AN1_TACGCTCAGGGTGGGA-1	AN1	6573	2580	5K	AN1	AN1	9	singlet	0.122342892	0.222687432	0.21176299	0.06009555	2+3	TRUE	8.337136772	0	8.626198083	0.699832649	0.89361732	6407	2578	2	0	4	8	5	0	Schwann cell	-0.06525338	-0.000650397	G1	SC-C1
AN1_TACGGGCTCGCGTGCA-1	AN1	5508	2217	5K	AN1	AN1	9	singlet	0.227393642	0.233858203	0.177429315	0.059533653	5+7	FALSE	17.0842411	0	9.29557008	0.907770516	0.894352077	5804	2217	2	0	4	8	5	0	Schwann cell	-0.013075267	-0.022279057	G1	SC-C3
AN1_TACGTCCAGATCGGTG-1	AN1	7442	2800	5K	AN1	AN1	9	singlet	0.077198029	0.202042675	0.21176299	0.043219264	2+3	FALSE	9.553883365	0	5.979575383	0.833109379	0.890349777	6735	2798	2	0	4	11	18	0	Schwann cell	-0.031704148	-0.032055181	G1	SC-C6_FBXW7
AN1_TACGTCCCAACCTAAC-1	AN1	13476	4372	10K	AN1	AN1	9	singlet	0.024185047	0.110522434	0.107795904	0.092658572	4+5	FALSE	7.836153161	0	2.738201247	0.601068566	0.881614329	7680	3857	2	0	4	11	18	0	Schwann cell	-0.012677933	-0.013908329	G1	SC-C2
AN1_TACGTCCTCTCGTCGT-1	AN1	21406	5252	10K	AN1	AN1	4	singlet	0.098947331	0.237493712	0.107795904	0.129912922	4+5	TRUE	8.380827805	0	6.091749977	0.784826684	0.859091145	6930	2803	2	0	4	11	18	0	Schwann cell	-0.058092005	-0.01706717	G1	SC-C2
AN1_TACTGCCTCGAGGCAA-1	AN1	1648	983	500	AN1	AN1	2	singlet	0.011842759	0.070632901	0.0193701	0.011671725	2+4	FALSE	3.276699029	0	7.281553398	0.424757282	0.930243496	4686	1250	2	0	4	8	5	0	Schwann cell	0.03237203	-0.020971632	S	SC-C1
AN1_TACTTACAGCGATGCA-1	AN1	6306	2641	5K	AN1	AN1	4	singlet	0.019078642	0.162445816	0.094885157	0.02280505	3+11	FALSE	8.039961941	0	3.568030447	0.808753568	0.900523674	6270	2640	2	0	5	11	6	0	Schwann cell	-0.04220225	-0.018847013	G1	SC-C3
AN1_TACTTACAGGCCTAAG-1	AN1	12926	4045	10K	AN1	AN1	4	singlet	0.162227303	0.163961873	0.080863972	0.055719249	10+11	TRUE	9.260405384	0	3.790809222	0.76589819	0.877283224	7547	3628	2	0	4	8	5	0	Schwann cell	-0.022180405	-0.041979629	G1	SC-C3
AN1_TACTTACGTGAGTTGG-1	AN1	7223	2581	5K	AN1	AN1	9	singlet	0.171084791	0.318534991	0.215069934	0.038969856	3+8	FALSE	9.594351378	0	8.002215146	0.553786515	0.884176648	6642	2580	2	0	4	8	5	0	Schwann cell	0.016747366	-0.044057468	S	SC-C2
AN1_TACTTACTCGAGATGG-1	AN1	4187	1857	500	AN1	AN1	4	singlet	0.062119968	0.147887755	0.107316856	0.030571173	2+11	TRUE	10.07881538	0	6.305230475	0.38213518	0.902512281	5366	1863	2	0	4	8	5	0	Schwann cell	0.024273942	-0.048150983	S	SC-C1
AN1_TACTTGTAGTAGAGTT-1	AN1	18939	4754	10K	AN1	AN1	6	singlet	0.043981485	0.165384019	0.21176299	0.094877759	2+3	FALSE	10.75558372	0	5.702518612	0.575531971	0.859656825	7293	3089	2	0	4	8	18	0	Schwann cell	-0.071949823	-0.02898551	G1	SC-C1
AN1_TACTTGTTCCTCAGAA-1	AN1	2757	1336	500	AN1	AN1	9	singlet	0.005315361	0.07730692	0.134993904	0.044852318	3+5	FALSE	21.50888647	0	2.321363801	0.870511425	0.908549312	5333	1441	2	0	5	9	6	0	Schwann cell	-0.017548028	0.001010706	G2M	SC-C2
AN1_TACTTGTTCGCTGACG-1	AN1	27914	6623	10K	AN1	AN1	4	singlet	0.086395286	0.35696826	0.215069934	0.282703697	3+8	TRUE	4.75746937	0	6.330156911	0.780970123	0.859470913	7297	3479	2	0	4	11	18	0	Schwann cell	0.482768451	0.033249777	S	SC-C2
AN1_TAGACTGCACCTATCC-1	AN1	42322	7218	10K	AN1	AN1	4	singlet	0.042975925	0.278270949	0.21176299	0.229307244	2+3	FALSE	6.185908038	0	9.203251264	0.888426823	0.833969887	7705	3456	2	0	4	11	18	0	Schwann cell	-0.028361968	-0.049320463	G1	SC-C6_FBXW7
AN1_TAGACTGTCGCAGTGC-1	AN1	1484	929	500	AN1	AN1	2	singlet	0.002577435	0.131994638	0.353498013	0.044632287	6+7	TRUE	6.603773585	0	8.423180593	1.145552561	0.935859238	4619	1229	2	0	5	9	21	0	Schwann cell	0.047212761	-0.015644389	S	SC-C2
AN1_TAGAGTCCAGTTTCAG-1	AN1	14341	4210	10K	AN1	AN1	6	singlet	0.115554169	0.31788423	0.085811543	0.077503741	5+11	TRUE	11.19866118	0	6.066522558	0.529949097	0.87193861	7527	3582	2	0	4	8	5	0	Schwann cell	-0.032983815	-0.024775795	G1	SC-C2
AN1_TAGCACAGTAGGTTTC-1	AN1	6577	2577	5K	AN1	AN1	4	singlet	0.059319723	0.205816606	0.215069934	0.04777582	3+8	FALSE	11.92032842	0	3.968374639	0.28888551	0.893423139	6426	2577	2	0	4	11	18	0	Schwann cell	0.000258364	-0.031565543	S	SC-C2
AN1_TAGGTACCAAGAGTAT-1	AN1	17084	4533	10K	AN1	AN1	4	singlet	0.247899443	0.296211385	0.080863972	0.099353744	10+11	TRUE	12.1107469	0	4.618356357	1.527745259	0.863864938	7413	3284	2	0	4	8	5	0	Schwann cell	-0.08988182	0.016404046	G2M	SC-C3
AN1_TAGTGCACACCGTGCA-1	AN1	2995	1335	500	AN1	AN1	9	singlet	0.014905538	0.158808052	0.134993904	0.025726239	3+5	FALSE	24.34056761	0	3.439065109	0.801335559	0.89905768	5301	1399	2	0	5	9	6	0	Schwann cell	-0.040249577	-0.053525807	G1	SC-C2
AN1_TATACCTTCGGACGTC-1	AN1	4907	2078	500	AN1	AN1	9	singlet	0.185174569	0.296325705	0.215069934	0.033327745	3+8	FALSE	18.74872631	0	4.748318728	1.263501121	0.89889214	5561	2078	2	0	4	11	18	0	Schwann cell	0.009422002	-0.030246802	S	SC-C2
AN1_TATATCCAGATCACCT-1	AN1	2703	1400	500	AN1	AN1	9	singlet	0.008378666	0.013442752	0.094885157	0.033209161	3+11	FALSE	8.768035516	0	2.996670366	0.443951165	0.916745097	5384	1494	2	0	11	12	6	0	Schwann cell	-0.053921437	-0.017491213	G1	SC-C1
AN1_TATATCCAGTATGAAC-1	AN1	13552	3974	10K	AN1	AN1	4	singlet	0.076090194	0.185153954	0.21176299	0.088951998	2+3	TRUE	13.87987013	0	2.398170012	0.405844156	0.871061207	7561	3442	2	0	4	8	5	0	Schwann cell	-0.033195623	-0.020668017	G1	SC-C3
AN1_TATATCCCAAGCAGGT-1	AN1	10039	3299	10K	AN1	AN1	6	singlet	0.029783377	0.119660618	0.107795904	0.057214446	4+5	FALSE	16.09722084	0	3.107879271	0.806853272	0.879224007	7203	3212	2	0	4	11	18	0	Schwann cell	-0.044163935	-0.000637329	G1	SC-C2
AN1_TATATCCTCGGTCGGT-1	AN1	19046	5080	10K	AN1	AN1	6	singlet	0.074723393	0.297900438	0.215069934	0.128431433	3+8	FALSE	8.285204242	0	8.321957366	0.703559803	0.865895705	7368	3353	2	0	4	8	5	0	Schwann cell	-0.060429832	-0.037114386	G1	SC-C1
AN1_TATATCCTCTAGTGAC-1	AN1	6875	2607	5K	AN1	AN1	4	singlet	0.101896606	0.295629275	0.215069934	0.037753687	3+8	FALSE	17.42545455	0	5.556363636	0.64	0.890252347	6535	2606	2	0	5	8	6	0	Schwann cell	-0.018958996	0.060275162	G2M	SC-C3
AN1_TATCAGGTCAAGAATG-1	AN1	15141	4544	10K	AN1	AN1	6	singlet	0.017339278	0.094660649	0.107795904	0.112913348	4+5	FALSE	9.669110363	0	4.226933492	0.62743544	0.874952892	7698	3790	2	0	4	11	18	0	Schwann cell	-0.050144085	-0.003734517	G1	SC-C2
AN1_TATCCTACAGTTACCA-1	AN1	13926	4604	10K	AN1	AN1	4	singlet	0.211495385	0.204769763	0.215069934	0.050742738	3+8	FALSE	3.870458136	0	6.879218728	0.531380152	0.883998259	7722	4056	2	0	4	8	5	0	Schwann cell	-0.011560927	0.027568708	G2M	SC-C2
AN1_TATCCTATCTCAGGCG-1	AN1	8376	3207	5K	AN1	AN1	4	singlet	0.081532247	0.249464526	0.21176299	0.061428047	2+3	TRUE	7.891595033	0	4.05921681	0.620821394	0.89372067	7042	3195	2	0	5	11	6	0	Schwann cell	-0.039881619	-0.043375836	G1	SC-C4
AN1_TATGTTCGTCGCTGCA-1	AN1	7817	3118	5K	AN1	AN1	9	singlet	0.348202407	0.293866296	0.21176299	0.100714556	2+3	FALSE	11.04004094	0.012792631	5.731098887	0.79314315	0.897467278	6908	3118	2	0	4	8	5	0	Schwann cell	0.016444993	-0.007612064	S	SC-C3
AN1_TATGTTCTCTTTGCTA-1	AN1	6075	2380	5K	AN1	AN1	6	singlet	0.118668944	0.249295959	0.21176299	0.052798317	2+3	FALSE	18.83127572	0	4.279835391	0.576131687	0.89243707	6092	2380	2	0	4	11	18	0	Schwann cell	0.004895318	-0.024367367	S	SC-C6_FBXW7
AN1_TATTGCTCACATATGC-1	AN1	20245	5395	10K	AN1	AN1	4	singlet	0.120974056	0.177345359	0.090514899	0.205850709	1+4	TRUE	13.15386515	0	2.92417881	0.587799457	0.866631688	7337	3243	2	0	4	11	18	0	Schwann cell	-0.052801436	0.031658742	G2M	SC-C2
AN1_TATTGCTCAGATCACT-1	AN1	22291	5129	10K	AN1	AN1	6	singlet	0.134088442	0.30589314	0.134993904	0.279398675	3+5	FALSE	13.83966623	0	5.742227805	0.919653672	0.853247967	6702	2504	2	0	4	11	18	0	Schwann cell	-0.013649325	-0.039918171	G1	SC-C1
AN1_TATTGGGTCAGAGTTC-1	AN1	12638	3998	10K	AN1	AN1	6	singlet	0.020795617	0.36646707	0.215069934	0.088376765	3+8	FALSE	9.550561798	0	8.85424909	0.609273619	0.878138772	7471	3673	2	0	4	11	18	0	Schwann cell	-0.018416143	-0.019516633	G1	SC-C1
AN1_TATTTCGTCTGCCCTA-1	AN1	31628	6381	10K	AN1	AN1	4	singlet	0.191779166	0.168485745	0.134993904	0.419509135	3+5	FALSE	7.581889465	0	7.973947135	0.806247629	0.845517355	7309	3162	2	0	4	11	18	0	Schwann cell	0.033703947	-0.067821585	S	SC-C2
AN1_TCAAGCACAGAGGAAA-1	AN1	14088	4086	10K	AN1	AN1	6	singlet	0.049143318	0.264520231	0.134993904	0.086559901	3+5	FALSE	12.40062465	0	5.195911414	0.667234526	0.870433719	7531	3480	2	0	4	8	5	0	Schwann cell	-0.059290879	-0.014740762	G1	SC-C1
AN1_TCAATTCTCAAGCTTG-1	AN1	13943	4324	10K	AN1	AN1	4	singlet	0.065829657	0.233699282	0.215069934	0.084327455	3+8	FALSE	8.534748619	0	6.791938607	0.530732267	0.877310126	7554	3773	2	0	5	11	18	0	Schwann cell	-0.091631122	-0.05147451	G1	SC-C2
AN1_TCACACCAGTGCGCTC-1	AN1	3066	1634	500	AN1	AN1	9	singlet	0.004183962	0.023357255	0.080863972	0.021531467	10+11	FALSE	13.95955643	0	2.804957599	0.978473581	0.921607789	5140	1704	2	0	5	9	17	0	Schwann cell	-0.038728247	0.006111715	G2M	SC-C4
AN1_TCACATTCAGAGAAAG-1	AN1	6072	2543	5K	AN1	AN1	4	singlet	0.037783805	0.057738223	0.094885157	0.047490826	3+11	FALSE	10.70487484	0	4.216073781	0.395256917	0.900091923	6084	2541	2	0	4	8	5	0	Schwann cell	-0.034288602	0.011879728	G2M	SC-C1
AN1_TCACATTGTACCATAC-1	AN1	31280	6281	10K	AN1	AN1	4	singlet	0.06285511	0.076374541	0.085811543	0.203858649	5+11	TRUE	7.480818414	0	5.482736573	0.882352941	0.844895088	7417	3158	2	0	4	11	18	0	Schwann cell	-0.021630338	-0.083485613	G1	SC-C2
AN1_TCACATTGTGCCTGCA-1	AN1	20711	5381	10K	AN1	AN1	4	singlet	0.101655357	0.244840657	0.21176299	0.125359801	2+3	FALSE	15.04031674	0	2.679735406	0.642170827	0.864385818	7145	2983	2	0	4	11	18	0	Schwann cell	0.010420945	-0.018115638	S	SC-C2
AN1_TCACGCTGTGCTCTTC-1	AN1	29155	6289	10K	AN1	AN1	4	singlet	0.317141116	0.387044305	0.21176299	0.154573809	2+3	FALSE	8.423941005	0	7.998628023	0.878065512	0.850800837	7319	3223	2	0	4	11	18	0	Schwann cell	-0.013984231	-0.032764565	G1	SC-C2
AN1_TCACGGGCATTGTACG-1	AN1	5703	2160	5K	AN1	AN1	4	singlet	0.017731732	0.059292127	0.21176299	0.043703877	2+3	TRUE	6.242328599	0	6.347536384	0.666315974	0.887742807	5869	2158	2	0	4	8	5	0	Schwann cell	-0.04082816	-0.004731491	G1	SC-C2
AN1_TCACTATAGCTAGATA-1	AN1	1162	717	500	AN1	AN1	2	singlet	0.000399842	0.052471903	0.134993904	0.003175903	3+5	TRUE	15.14629948	0	2.753872633	0.774526678	0.931591233	4544	1200	2	0	5	9	6	0	Schwann cell	-0.037954991	-0.034372538	G1	SC-C2
AN1_TCACTATGTCCGGCAT-1	AN1	13711	4336	10K	AN1	AN1	4	singlet	0.201361671	0.258316211	0.094885157	0.122618117	3+11	FALSE	11.85909124	0	4.675078404	0.459485085	0.879146361	7649	3817	2	0	4	8	5	0	Schwann cell	-0.022849611	-0.033004034	G1	SC-C1
AN1_TCACTCGAGATCGCTT-1	AN1	10766	3656	10K	AN1	AN1	6	singlet	0.143158406	0.197225521	0.215069934	0.208388702	3+8	FALSE	11.69422255	0	4.802154932	0.538733048	0.883670173	7220	3532	2	0	4	8	5	0	Schwann cell	-0.018951786	-0.023228118	G1	SC-C2
AN1_TCAGCCTCATACACCA-1	AN1	15475	4583	10K	AN1	AN1	4	singlet	0.052203245	0.272951532	0.107795904	0.039372577	4+5	FALSE	7.534733441	0	4.607431341	0.665589661	0.873859812	7662	3694	2	0	4	8	5	0	Schwann cell	-0.006936416	0.011659419	G2M	SC-C1
AN1_TCAGTCCAGATCCAAA-1	AN1	2061	1112	500	AN1	AN1	2	singlet	0.005703232	0.08869865	0.0193701	0.032306411	2+4	FALSE	8.830664726	0	5.191654537	0.776322174	0.919140948	4950	1284	2	0	4	8	5	0	Schwann cell	-0.046056085	-0.027827813	G1	SC-C1
AN1_TCAGTGACAGGTATGG-1	AN1	3356	1558	500	AN1	AN1	3	singlet	0.007792259	0.03114869	0.080863972	0.052775443	10+11	FALSE	6.376638856	0	3.784266985	0.536352801	0.905481756	5206	1594	2	0	4	8	5	0	Schwann cell	0.002483035	-0.004141528	S	SC-C3
AN1_TCAGTGAGTGCCTTTC-1	AN1	6892	2577	5K	AN1	AN1	4	singlet	0.034139931	0.096656648	0.134993904	0.073387397	3+5	FALSE	16.65699362	0	1.392919327	0.43528729	0.888694002	6553	2573	2	0	5	11	6	0	Schwann cell	-0.037627464	-0.028274312	G1	SC-C2
AN1_TCAGTTTAGAGTGAAG-1	AN1	3894	1915	500	AN1	AN1	9	singlet	0.006280738	0.065588366	0.21176299	0.02495579	2+3	FALSE	10.78582435	0	4.930662558	0.74473549	0.914152318	5285	1927	2	0	4	8	5	0	Schwann cell	-0.03775275	-0.020950387	G1	SC-C2
AN1_TCATACTGTCTCGGAC-1	AN1	10635	3122	10K	AN1	AN1	4	singlet	0.075616099	0.172835192	0.21176299	0.114856602	2+3	FALSE	12.19558063	0	9.28067701	0.949694405	0.867807475	7131	3027	2	0	4	11	18	0	Schwann cell	-0.029233686	-0.046965786	G1	SC-C6_FBXW7
AN1_TCATATCAGGGATCTG-1	AN1	6535	2665	5K	AN1	AN1	9	singlet	0.07784199	0.186466267	0.107316856	0.093398445	2+11	TRUE	10.77276205	0	5.799540933	0.642693191	0.897896906	6398	2665	2	0	5	11	6	0	Schwann cell	-0.05759915	-0.009300432	G1	SC-C2
AN1_TCATATCAGTTGGAGC-1	AN1	3095	1638	500	AN1	AN1	2	singlet	0.032005891	0.165637058	0.21176299	0.019060448	2+3	TRUE	6.62358643	0	5.266558966	0.581583199	0.920832535	5201	1678	2	0	5	9	6	0	Schwann cell	-0.032806198	0.077264178	G2M	SC-C2
AN1_TCATATCCACATATCG-1	AN1	5704	2584	5K	AN1	AN1	4	singlet	0.059061322	0.066033194	0.080863972	0.049413918	10+11	TRUE	3.383590463	0	3.366058906	1.244740533	0.908447664	5835	2582	2	0	5	11	6	0	Schwann cell	0.014494737	-0.005239761	S	SC-C3
AN1_TCATGAGGTATACAGA-1	AN1	7906	3046	5K	AN1	AN1	9	singlet	0.027424345	0.176398706	0.215069934	0.047549858	3+8	FALSE	3.035669112	0	7.48798381	0.430053124	0.893732298	6917	3044	2	0	4	8	5	0	Schwann cell	-0.055733758	-0.001951692	G1	SC-C2
AN1_TCATGAGGTTACCGTA-1	AN1	26833	5722	10K	AN1	AN1	4	singlet	0.213870183	0.342505285	0.215069934	0.199251602	3+8	FALSE	5.232363135	0	10.23739425	0.801252189	0.84845981	6908	2804	2	0	4	8	5	0	Schwann cell	-0.018272853	-0.03034491	G1	SC-C1
AN1_TCATGCCGTGAGTGAC-1	AN1	11274	4249	10K	AN1	AN1	4	singlet	0.092185341	0.327941168	0.107795904	0.073975078	4+5	FALSE	4.807521731	0	4.878481462	0.798296966	0.895413836	7413	4093	2	0	4	11	18	0	Schwann cell	-0.088270389	-0.056993248	G1	SC-C2
AN1_TCATTACGTTGAATCC-1	AN1	28542	6519	10K	AN1	AN1	9	singlet	0.138429224	0.217581431	0.215069934	0.172308534	3+8	FALSE	3.948567024	0	5.476140425	0.784808353	0.856064265	7316	3378	2	0	4	11	18	0	Schwann cell	-0.063835529	-0.018565141	G1	SC-C2
AN1_TCATTCACAAGAGATT-1	AN1	3095	1433	500	AN1	AN1	9	singlet	0.003607456	0.078487077	0.080863972	0.036481859	10+11	FALSE	19.93537964	0	4.426494346	0.646203554	0.904197372	5292	1485	2	0	5	9	6	0	Schwann cell	-0.031330337	0.025180697	G2M	SC-C2
AN1_TCATTGTGTTCAATCG-1	AN1	5128	2212	5K	AN1	AN1	4	singlet	0.053853981	0.316055548	0.21176299	0.056108548	2+3	FALSE	14.56708268	0	2.574102964	0.819032761	0.901571965	5603	2210	2	0	5	11	6	0	Schwann cell	-0.053143181	0.003347868	G2M	SC-C2
AN1_TCCACGTTCGGAAACG-1	AN1	7446	2837	5K	AN1	AN1	4	singlet	0.057829637	0.149202963	0.21176299	0.044997264	2+3	FALSE	10.60972334	0.01343003	5.546602203	0.335750739	0.891768588	6787	2836	2	0	4	8	5	0	Schwann cell	0.01530865	0.014533158	S	SC-C2
AN1_TCCAGAAGTACTGCCG-1	AN1	5905	2512	5K	AN1	AN1	4	singlet	0.027405467	0.042252536	0.094885157	0.041647636	3+11	TRUE	8.738357324	0	2.912785775	0.406435224	0.901570241	5961	2510	2	0	4	8	5	0	Schwann cell	-0.024226298	-0.027717955	G1	SC-C1
AN1_TCCATGCGTTCCTACC-1	AN1	20823	5048	10K	AN1	AN1	4	singlet	0.021159934	0.108016382	0.21176299	0.089253014	2+3	FALSE	9.239782932	0	5.556355953	0.552273928	0.857492698	6925	2705	2	0	4	11	18	0	Schwann cell	-0.033140984	-0.017118015	G1	SC-C3
AN1_TCCCACAAGCGACATG-1	AN1	16351	4806	10K	AN1	AN1	6	singlet	0.038398478	0.180604803	0.21176299	0.11541028	2+3	FALSE	10.64155098	0.006115834	4.25662039	0.525961715	0.873797328	7641	3716	2	0	4	8	5	0	Schwann cell	-0.044136991	-0.054824474	G1	SC-C1
AN1_TCCCAGTGTTCTCCCA-1	AN1	8487	3165	5K	AN1	AN1	4	singlet	0.150722995	0.182762024	0.21176299	0.085227291	2+3	TRUE	10.71049841	0	5.349357841	0.50665724	0.890962767	7007	3161	2	0	4	11	18	0	Schwann cell	0.01020831	-0.041529042	S	SC-C6_FBXW7
AN1_TCCCATGAGGTCCCTG-1	AN1	5535	2168	5K	AN1	AN1	9	singlet	0.197218865	0.150616015	0.353498013	0.043311441	6+7	FALSE	21.48148148	0	6.467931346	0.289069557	0.891251521	5794	2167	2	0	4	8	5	0	Schwann cell	-0.005596568	-0.001100583	G1	SC-C1
AN1_TCCGATCGTGTTTGCA-1	AN1	4317	1819	500	AN1	AN1	9	singlet	0.128602937	0.231498161	0.075684453	0.049635345	5+8	TRUE	16.12230716	0	6.23117906	0.509613157	0.896745378	5408	1821	2	0	4	11	18	0	Schwann cell	-0.017828472	-0.035430906	G1	SC-C2
AN1_TCCGGGATCTTACACT-1	AN1	3398	1554	500	AN1	AN1	9	singlet	0.002611875	0.059934521	0.080863972	0.009868602	10+11	TRUE	21.77751619	0	3.855208946	0.706297822	0.903780553	5280	1583	2	0	5	9	21	0	Schwann cell	-0.047632323	-0.029005751	G1	SC-C2
AN1_TCCGTGTCATGGCTAT-1	AN1	51571	7608	10K	AN1	AN1	6	singlet	0.016430743	0.090518906	0.215069934	0.253340301	3+8	TRUE	7.463496927	0	8.81309263	0.690310446	0.823628285	7641	3353	2	0	4	11	18	0	Schwann cell	-0.065705068	-0.084131326	G1	SC-C2
AN1_TCCTAATTCGATGCTA-1	AN1	9400	3284	5K	AN1	AN1	4	singlet	0.101582855	0.287751714	0.094885157	0.043888894	3+11	FALSE	10.42553191	0	4.29787234	0.35106383	0.885046562	7157	3259	2	0	4	8	5	0	Schwann cell	-0.033309603	-0.040247765	G1	SC-C1
AN1_TCCTCCCAGGTCGTCC-1	AN1	7593	3045	5K	AN1	AN1	4	singlet	0.136506647	0.239682234	0.21176299	0.06686994	2+3	FALSE	11.26037139	0.013170025	5.82115106	0.671671276	0.897736127	6840	3044	2	0	4	11	18	0	Schwann cell	-0.05479514	-0.042318896	G1	SC-C6_FBXW7
AN1_TCCTCCCCACTGCACG-1	AN1	14272	4386	10K	AN1	AN1	4	singlet	0.059023015	0.369746005	0.21176299	0.085728192	2+3	FALSE	5.36014574	0	3.664517937	0.665639013	0.876659507	7678	3752	2	0	4	11	18	0	Schwann cell	0.007550555	-0.059096029	S	SC-C2
AN1_TCCTCCCGTGTCCGGT-1	AN1	22995	5488	10K	AN1	AN1	4	singlet	0.18964541	0.196913829	0.085560377	0.143952402	9+11	TRUE	13.63774734	0	3.535551207	0.634920635	0.857342593	6886	2625	2	0	4	11	18	0	Schwann cell	-0.020137297	-0.070736369	G1	SC-C2
AN1_TCCTCCCGTTAACAGA-1	AN1	3807	1794	500	AN1	AN1	4	singlet	0.012523415	0.224242352	0.215069934	0.018932204	3+8	TRUE	10.06041502	0	5.384817442	0.499080641	0.908740993	5301	1808	2	0	5	9	17	0	Schwann cell	-0.021583893	-0.004158621	G1	SC-C2
AN1_TCCTCGACAAGCTCTA-1	AN1	20669	5335	10K	AN1	AN1	4	singlet	0.044171304	0.227503417	0.107795904	0.118487215	4+5	FALSE	9.937587692	0	3.459286855	0.807973293	0.863698378	7116	3089	2	0	4	11	18	0	Schwann cell	-0.017972209	-0.073517308	G1	SC-C2
AN1_TCCTCGAGTGATATAG-1	AN1	17590	4938	10K	AN1	AN1	4	singlet	0.035346046	0.356600601	0.215069934	0.110779546	3+8	FALSE	4.889141558	0	8.482092098	0.551449687	0.870039999	7438	3513	2	0	4	11	18	0	Schwann cell	-0.06057452	-0.006862445	G1	SC-C2
AN1_TCCTCGAGTTGAGAGC-1	AN1	3941	1825	500	AN1	AN1	2	singlet	0.06091911	0.218250533	0.21176299	0.035187947	2+3	FALSE	8.322760721	0	9.058614565	1.243339254	0.907013303	5332	1831	2	0	5	9	17	0	Schwann cell	0.078702482	0.02855376	S	SC-C2
AN1_TCCTCGATCTAACGCA-1	AN1	7072	2919	5K	AN1	AN1	4	singlet	0.034823738	0.128380152	0.215069934	0.068645759	3+8	FALSE	4.029977376	0	6.066176471	0.452488688	0.90016783	6661	2918	2	0	4	8	5	0	Schwann cell	-0.040224688	-0.039741764	G1	SC-C2
AN1_TCCTCTTCAATGTTGC-1	AN1	9124	3111	5K	AN1	AN1	4	singlet	0.081961326	0.137341963	0.10439927	0.041481362	4+11	FALSE	10.07233669	0	1.896098203	0.832967996	0.882004191	7233	3060	2	0	4	11	18	0	Schwann cell	-0.076477411	-0.07053328	G1	SC-C4
AN1_TCCTCTTGTCATGACT-1	AN1	10443	3872	10K	AN1	AN1	4	singlet	0.172304496	0.163100234	0.094885157	0.137181754	3+11	TRUE	7.651058125	0	2.786555587	0.71818443	0.892782119	7349	3757	2	0	4	11	18	0	Schwann cell	0.034722737	-0.014429072	S	SC-C2
AN1_TCCTGCAGTCGAATTC-1	AN1	13404	4100	10K	AN1	AN1	4	singlet	0.126497239	0.069364733	0.10439927	0.094501312	4+11	TRUE	18.64368845	0	0.977320203	0.313339302	0.875352231	7734	3566	2	0	5	11	6	0	Schwann cell	-0.03237807	-0.058593541	G1	SC-C4
AN1_TCCTTCTAGTAAGCAT-1	AN1	14748	4139	10K	AN1	AN1	4	singlet	0.053503335	0.250500203	0.21176299	0.077860082	2+3	FALSE	11.60835368	0	4.122592894	0.413615405	0.867624603	7572	3407	2	0	4	11	18	0	Schwann cell	-0.041847334	-0.075236279	G1	SC-C2
AN1_TCCTTTCAGTAGGATT-1	AN1	16925	4801	10K	AN1	AN1	4	singlet	0.02178213	0.216739783	0.107795904	0.166359216	4+5	FALSE	9.193500739	0	3.740029542	0.992614476	0.870594003	7570	3584	2	0	4	11	18	0	Schwann cell	-0.033495247	-0.062483821	G1	SC-C2
AN1_TCCTTTCTCATTTGGG-1	AN1	6954	2846	5K	AN1	AN1	4	singlet	0.029609714	0.083264591	0.094885157	0.033509642	3+11	FALSE	7.218866839	0	4.285303422	0.273224044	0.899017155	6618	2843	2	0	4	8	5	0	Schwann cell	-0.06574071	-0.046237914	G1	SC-C1
AN1_TCGAACAAGTATCCTG-1	AN1	11269	3945	10K	AN1	AN1	4	singlet	0.031369314	0.109738322	0.107795904	0.06956875	4+5	FALSE	7.161238797	0	2.688792262	0.638920934	0.887499687	7431	3752	2	0	4	11	18	0	Schwann cell	-0.041627367	-0.011171935	G1	SC-C2
AN1_TCGAACATCGTCGCTT-1	AN1	3960	1663	500	AN1	AN1	9	singlet	0.048205137	0.101620549	0.353498013	0.027993855	6+7	TRUE	21.36363636	0	6.691919192	0.707070707	0.895265464	5391	1669	2	0	5	11	6	0	Schwann cell	-0.050095972	-0.033840408	G1	SC-C2
AN1_TCGACCTGTTATAGCC-1	AN1	3158	1557	500	AN1	AN1	9	singlet	0.026324803	0.109877318	0.353498013	0.024592315	6+7	FALSE	10.29132362	0	5.383153895	0.601646612	0.912235684	5211	1594	2	0	5	9	6	0	Schwann cell	-0.048832724	0.033278811	G2M	SC-C3
AN1_TCGATTTGTGTACGCC-1	AN1	7086	2747	5K	AN1	AN1	4	singlet	0.098721683	0.176235644	0.21176299	0.084229869	2+3	FALSE	14.50747954	0	5.348574654	0.43748236	0.893116984	6633	2746	2	0	5	9	6	0	Schwann cell	-0.038972762	-0.006277094	G1	SC-C2
AN1_TCGCAGGAGCAAGTGC-1	AN1	3074	1497	500	AN1	AN1	2	singlet	0.022276167	0.16893778	0.353498013	0.022851085	6+7	FALSE	8.685751464	0.032530904	7.156798959	0.845803513	0.910404646	5320	1533	2	0	4	8	5	0	Schwann cell	-0.004779711	-0.046920005	G1	SC-C2
AN1_TCGCAGGTCCGATAGT-1	AN1	6565	2210	5K	AN1	AN1	6	singlet	0.213674769	0.178093823	0.134993904	0.045829896	3+5	FALSE	19.07083016	0	4.691546078	0.319878142	0.876129583	6382	2210	2	0	4	8	5	0	Schwann cell	-0.001640598	-0.016839089	G1	SC-C3
AN1_TCGGATAGTCTGTGTA-1	AN1	8346	3362	5K	AN1	AN1	9	singlet	0.145595476	0.411865404	0.215069934	0.074834688	3+8	FALSE	6.146657081	0	6.194584232	0.694943686	0.899303111	7046	3354	2	0	4	8	5	0	Schwann cell	-0.002018174	-0.0618283	G1	SC-C2
AN1_TCGGGACGTCTACATG-1	AN1	9664	3086	5K	AN1	AN1	6	singlet	0.089795642	0.169051244	0.21176299	0.070968479	2+3	FALSE	19.1535596	0	4.377069536	0.755380795	0.875598123	7154	3046	2	0	4	11	18	0	Schwann cell	-0.018173053	-0.026177435	G1	SC-C2
AN1_TCGGGTGAGAGGGTCT-1	AN1	3669	1757	500	AN1	AN1	2	singlet	0.005658626	0.174967263	0.107316856	0.020836699	2+11	TRUE	8.312891796	0	7.004633415	0.272553829	0.910289895	5220	1772	2	0	4	8	5	0	Schwann cell	-0.05307792	-0.016773594	G1	SC-C1
AN1_TCGGGTGCATTCCTAT-1	AN1	6835	2700	5K	AN1	AN1	4	singlet	0.075863928	0.169334887	0.094885157	0.066077695	3+11	FALSE	7.256766642	0	4.257498171	0.570592538	0.894810362	6552	2699	2	0	4	8	5	0	Schwann cell	-0.079425412	-0.052234492	G1	SC-C2
AN1_TCGTAGAAGTATGTAG-1	AN1	9780	3308	5K	AN1	AN1	4	singlet	0.142176449	0.259122906	0.21176299	0.047181258	2+3	FALSE	10.53169734	0	6.860940695	1.063394683	0.88202171	7184	3274	2	0	4	8	5	0	Schwann cell	-0.036305659	0.030773516	G2M	SC-C2
AN1_TCGTCCAAGAATCGCG-1	AN1	3940	1805	500	AN1	AN1	9	singlet	0.041376103	0.197894737	0.177429315	0.050130241	5+7	TRUE	11.06598985	0	10.81218274	0.456852792	0.90571009	5327	1807	2	0	4	8	5	0	Schwann cell	-0.019277493	-0.063265863	G1	SC-C2
AN1_TCGTCCATCATTCACT-1	AN1	12676	4323	10K	AN1	AN1	4	singlet	0.043674387	0.129436897	0.107795904	0.117929031	4+5	FALSE	8.851372673	0	3.258125592	0.37866835	0.886132338	7615	3939	2	0	5	11	6	0	Schwann cell	-0.000514654	-0.04922431	G1	SC-C2
AN1_TCGTGCTAGCACTGGA-1	AN1	6393	2494	5K	AN1	AN1	4	singlet	0.149754643	0.114098143	0.134993904	0.068463636	3+5	FALSE	11.01204442	0	6.319411857	0.422336931	0.892580143	6318	2494	2	0	4	11	18	0	Schwann cell	-0.031416603	-0.069362154	G1	SC-C2
AN1_TCGTGCTAGCTGTTCA-1	AN1	1841	1033	500	AN1	AN1	2	singlet	0.005646049	0.056580194	0.0193701	0.004004186	2+4	FALSE	4.182509506	0	7.604562738	0.434546442	0.923139561	4851	1265	2	0	4	8	5	0	Schwann cell	-0.041333177	-0.017812539	G1	SC-C2
AN1_TCGTGGGCAACCGACC-1	AN1	3529	1611	500	AN1	AN1	9	singlet	0.052456349	0.147136077	0.0193701	0.021823723	2+4	FALSE	12.12808161	0	5.327288184	0.736752621	0.904005198	5279	1637	2	0	4	8	5	0	Schwann cell	-0.046135643	-0.016849951	G1	SC-C1
AN1_TCTACCGCAGGTGAGT-1	AN1	16875	4979	10K	AN1	AN1	4	singlet	0.034177508	0.154204093	0.21176299	0.099624035	2+3	FALSE	3.976296296	0	5.031111111	0.663703704	0.87459875	7653	3767	2	0	4	11	18	0	Schwann cell	-0.090211052	-0.056753765	G1	SC-C2
AN1_TCTCACGAGTATGACA-1	AN1	5015	2175	5K	AN1	AN1	4	singlet	0.239696592	0.115821663	0.353498013	0.065540923	6+7	FALSE	11.56530409	0	3.649052841	0.478564307	0.90194997	5577	2174	2	0	5	11	6	0	Schwann cell	-0.041163655	-0.021203454	G1	SC-C2
AN1_TCTCACGCATCGATCA-1	AN1	2223	1104	500	AN1	AN1	2	singlet	0.002597452	0.013957555	0.177429315	0.039987422	5+7	FALSE	16.23931624	0	5.353126406	0.854700855	0.909179597	5168	1243	2	0	5	9	21	0	Schwann cell	-0.012498894	0.017483255	G2M	SC-C2
AN1_TCTCCGAAGGTACATA-1	AN1	9400	3328	5K	AN1	AN1	4	singlet	0.144615337	0.240084315	0.080863972	0.075281616	10+11	FALSE	7.808510638	0	4.021276596	1.521276596	0.886501378	7180	3303	2	0	4	8	5	0	Schwann cell	-0.016595419	0.028180346	G2M	SC-C3
AN1_TCTCCGACAGTTTGGT-1	AN1	3476	1518	500	AN1	AN1	9	singlet	0.249268532	0.218404859	0.353498013	0.208604	6+7	TRUE	17.14614499	0	7.249712313	0.517836594	0.898390316	5338	1537	2	0	5	9	6	0	Schwann cell	-0.001990118	-0.047785127	G1	SC-C1
AN1_TCTCCGAGTCGTCTCT-1	AN1	16619	4539	10K	AN1	AN1	4	singlet	0.013033156	0.191766112	0.107795904	0.140680177	4+5	FALSE	9.627534749	0	5.565918527	1.149286961	0.866454046	7434	3364	2	0	4	11	18	0	Schwann cell	-0.002401544	-0.037922252	G1	SC-C2
AN1_TCTCTGGAGTGCAGCA-1	AN1	6123	2429	5K	AN1	AN1	4	singlet	0.040842168	0.175844334	0.134993904	0.045262829	3+5	FALSE	10.92601666	0	4.229952638	0.783929446	0.8939687	6125	2429	2	0	4	8	5	0	Schwann cell	-0.059749407	0.014935049	G2M	SC-C2
AN1_TCTGCCAGTGGCATCC-1	AN1	18437	4873	10K	AN1	AN1	6	singlet	0.035116594	0.272651074	0.134993904	0.091572142	3+5	FALSE	12.59966372	0	3.52009546	1.128166188	0.864525127	7425	3298	2	0	4	11	18	0	Schwann cell	-0.057428398	-0.030895387	G1	SC-C3
AN1_TCTGCCATCAAATAGG-1	AN1	7148	2798	5K	AN1	AN1	4	singlet	0.068823338	0.256943047	0.094885157	0.04812705	3+11	TRUE	5.735870173	0	5.204252938	1.035254617	0.894313096	6674	2796	2	0	4	8	5	0	Schwann cell	-0.029803611	-0.076254846	G1	SC-C3
AN1_TCTGGCTCACTTCATT-1	AN1	3204	1606	500	AN1	AN1	3	singlet	0.023676936	0.150936765	0.21176299	0.036412437	2+3	FALSE	10.33083645	0	4.525593009	0.905118602	0.914440024	5174	1649	2	0	5	9	17	0	Schwann cell	-0.044674225	-0.003372982	G1	SC-C4
AN1_TCTGTCGGTTAGGAGC-1	AN1	16640	4647	10K	AN1	AN1	6	singlet	0.024071353	0.215800806	0.107795904	0.104418458	4+5	FALSE	13.26322115	0	3.401442308	0.841346154	0.868760832	7584	3516	2	0	4	11	18	0	Schwann cell	0.004575958	-0.02634947	S	SC-C2
AN1_TCTTCCTCAACAGTGG-1	AN1	15019	4521	10K	AN1	AN1	4	singlet	0.096158542	0.195005902	0.080863972	0.076540516	10+11	TRUE	9.707703575	0	3.535521673	0.632532126	0.875161282	7652	3687	2	0	4	11	6	0	Schwann cell	-0.055777135	0.04410557	G2M	SC-C2
AN1_TCTTGCGGTGGACTGA-1	AN1	4423	1958	500	AN1	AN1	4	singlet	0.031613644	0.140325404	0.080863972	0.049217569	10+11	TRUE	14.08546236	0	3.368754239	0.520009044	0.90292602	5389	1959	2	0	5	9	6	0	Schwann cell	0.027207074	-0.02041057	S	SC-C3
AN1_TCTTTGAAGTAGGTTA-1	AN1	3086	1810	500	AN1	AN1	2	singlet	0.01071756	0.033749603	0.079855942	0.052897054	8+11	TRUE	5.055087492	0	3.305249514	0.874918989	0.933593851	5035	1869	2	0	4	11	6	0	Schwann cell	-0.048128131	-0.042186003	G1	SC-C3
AN1_TCTTTGAAGTGCACTT-1	AN1	9816	3555	5K	AN1	AN1	4	singlet	0.198083922	0.110134793	0.080863972	0.07388641	10+11	TRUE	3.657294214	0	3.514669927	0.346373268	0.889503463	7278	3504	2	0	4	8	5	0	Schwann cell	-0.043756903	-0.074183626	G1	SC-C4
AN1_TGAACGTAGAAGTCTA-1	AN1	16048	4698	10K	AN1	AN1	4	singlet	0.034285396	0.252144065	0.215069934	0.049265351	3+8	FALSE	5.620638086	0	5.165752742	0.510967099	0.873138049	7575	3681	2	0	4	8	5	0	Schwann cell	-0.024678372	-0.010467787	G1	SC-C3
AN1_TGAATCGAGGCTGAAC-1	AN1	12379	3996	10K	AN1	AN1	4	singlet	0.01602299	0.221985004	0.107795904	0.098948074	4+5	FALSE	10.0411988	0	5.170046046	0.638177559	0.880015194	7512	3699	2	0	4	11	18	0	Schwann cell	-0.012090046	-0.059126929	G1	SC-C2
AN1_TGAATCGTCGAATGCT-1	AN1	19183	4850	10K	AN1	AN1	9	singlet	0.119230367	0.261017366	0.215069934	0.101158985	3+8	FALSE	5.525725903	0	9.72214982	0.589063233	0.860568194	7176	3135	2	0	4	11	18	0	Schwann cell	-0.046510141	-0.024768021	G1	SC-C1
AN1_TGACAGTAGGAAACGA-1	AN1	6854	2895	5K	AN1	AN1	4	singlet	0.048609667	0.140829844	0.090514899	0.045141337	1+4	FALSE	10.47563467	0	4.552086373	0.569010797	0.902424143	6584	2894	2	0	4	8	5	0	Schwann cell	-0.075930932	-0.043934001	G1	SC-C3
AN1_TGACAGTTCCGTATGA-1	AN1	3459	1706	500	AN1	AN1	4	singlet	0.089515351	0.023548641	0.085560377	0.061885798	9+11	FALSE	18.79155825	0	3.122289679	0.578201792	0.913259163	5151	1743	2	0	5	9	6	0	Schwann cell	-0.025174832	-0.009984438	G1	SC-C3
AN1_TGACCCTGTCTCCCTA-1	AN1	14351	4407	10K	AN1	AN1	4	singlet	0.060751643	0.084938243	0.107795904	0.134603218	4+5	FALSE	9.664831719	0	3.205351543	0.383248554	0.876652959	7717	3726	2	0	4	11	18	0	Schwann cell	-0.054621799	-0.027646703	G1	SC-C2
AN1_TGACCCTGTCTGTCCT-1	AN1	5824	2516	5K	AN1	AN1	4	singlet	0.104997203	0.162110079	0.094885157	0.053138517	3+11	FALSE	5.20260989	0	4.223901099	0.51510989	0.903190093	5914	2516	2	0	4	8	5	0	Schwann cell	-0.057528398	-0.027410578	G1	SC-C1
AN1_TGACGCGGTGCCAAGA-1	AN1	19681	4925	10K	AN1	AN1	6	singlet	0.169360027	0.152147456	0.134993904	0.252452335	3+5	FALSE	23.34739088	0	2.43381942	0.533509476	0.859889539	7229	2941	2	0	4	11	18	0	Schwann cell	-0.03185887	-0.017836045	G1	SC-C2
AN1_TGAGACTCACGGATCC-1	AN1	8009	2835	5K	AN1	AN1	4	singlet	0.052032344	0.126844637	0.21176299	0.047041965	2+3	FALSE	7.916094394	0.012485953	5.581221126	0.649269572	0.884458516	6880	2834	2	0	4	8	5	0	Schwann cell	-0.048439677	0.021641211	G2M	SC-C1
AN1_TGAGCATGTTTCAGAC-1	AN1	13058	4265	10K	AN1	AN1	6	singlet	0.11020954	0.138657271	0.21176299	0.104581286	2+3	FALSE	10.05513861	0	3.461479553	1.125746669	0.881930955	7596	3836	2	0	5	11	6	0	Schwann cell	0.016573955	0.019896445	G2M	SC-C2
AN1_TGAGCGCCAGCCTTCT-1	AN1	4374	1948	500	AN1	AN1	4	singlet	0.029337084	0.098518638	0.21176299	0.019754117	2+3	TRUE	16.80384088	0	4.206675812	0.548696845	0.9035151	5369	1950	2	0	4	8	5	0	Schwann cell	-0.033005875	-0.014706668	G1	SC-C1
AN1_TGAGTCACATGACGTT-1	AN1	2077	1051	500	AN1	AN1	2	singlet	0.000733325	0.012652619	0.080863972	0.028126157	10+11	FALSE	16.754935	0	6.259027443	0.914780934	0.910824584	5081	1218	2	0	5	9	17	0	Schwann cell	-0.017701009	-0.04730554	G1	SC-C2
AN1_TGAGTCAGTGTTTGCA-1	AN1	5691	2301	5K	AN1	AN1	4	singlet	0.237338796	0.099970014	0.085168604	0.054421631	7+11	TRUE	18.57318573	0.017571604	4.111755403	0.579862941	0.895272379	5861	2301	2	0	5	11	6	0	Schwann cell	-0.010816737	-0.021814468	G1	SC-C3
AN1_TGATCAGGTCCACATA-1	AN1	1519	941	500	AN1	AN1	2	singlet	0.000219911	0	0.924183533	0.014628376	NA	NA	10.13824885	0	2.36998025	0.526662278	0.934633232	4557	1288	2	0	5	9	6	0	Schwann cell	0.007493077	-0.025973531	S	SC-C2
AN1_TGATTCTGTTCTTGTT-1	AN1	13853	4064	10K	AN1	AN1	4	singlet	0.19215253	0.228318155	0.21176299	0.102971949	2+3	FALSE	5.558362809	0	3.717606295	0.57749224	0.871402995	7643	3521	2	0	5	11	6	0	Schwann cell	-0.044629507	0.000788028	G2M	SC-C3
AN1_TGATTCTTCACCACAA-1	AN1	8065	2862	5K	AN1	AN1	4	singlet	0.026168095	0.239006658	0.107795904	0.036383401	4+5	TRUE	11.80409175	0	5.542467452	0.570365778	0.884827154	6887	2860	2	0	4	8	5	0	Schwann cell	-0.067633444	-0.023946645	G1	SC-C1
AN1_TGATTCTTCTACGCAA-1	AN1	5788	2309	5K	AN1	AN1	4	singlet	0.029738637	0.069066519	0.21176299	0.049506749	2+3	TRUE	12.28403594	0	1.554941258	0.345542502	0.893926495	5914	2308	2	0	5	9	6	0	Schwann cell	-0.036723883	-0.038227453	G1	SC-C4
AN1_TGATTTCAGCACAAAT-1	AN1	22183	5464	10K	AN1	AN1	4	singlet	0.016716957	0.221305583	0.107795904	0.069784546	4+5	FALSE	6.969300816	0	4.846053284	0.536446829	0.859984641	6843	2763	2	0	4	11	18	0	Schwann cell	-0.055531554	-0.045380949	G1	SC-C2
AN1_TGATTTCGTCCTGAAT-1	AN1	6154	2332	5K	AN1	AN1	4	singlet	0.089117929	0.164722039	0.21176299	0.059699437	2+3	TRUE	10.1559961	0	6.207344816	0.909977251	0.888780304	6152	2331	2	0	4	11	18	0	Schwann cell	-0.051103712	-0.045374656	G1	SC-C6_FBXW7
AN1_TGCAGGCAGCGGTAGT-1	AN1	19787	4998	10K	AN1	AN1	4	singlet	0.036282446	0.25279512	0.215069934	0.131029678	3+8	FALSE	7.105675443	0	9.925708799	0.348713802	0.86090995	7141	3114	2	0	4	8	5	0	Schwann cell	0.01182431	-0.03987345	S	SC-C3
AN1_TGCAGTAAGATGGGCT-1	AN1	5310	2014	5K	AN1	AN1	6	singlet	0.070615046	0.128059619	0.085560377	0.01907975	9+11	TRUE	24.42561205	0	3.427495292	0.508474576	0.886973323	5719	2012	2	0	5	9	17	0	Schwann cell	0.006071263	-0.030926503	S	SC-C4
AN1_TGCATGACATAATGCC-1	AN1	4580	2143	500	AN1	AN1	9	singlet	0.047873713	0.151236784	0.21176299	0.040477259	2+3	TRUE	8.406113537	0	5.611353712	0.414847162	0.909900184	5394	2142	2	0	5	11	6	0	Schwann cell	-0.023203367	-0.035981036	G1	SC-C2
AN1_TGCATGATCCGTCAAA-1	AN1	27263	6436	10K	AN1	AN1	4	singlet	0.296131819	0.480497539	0.085560377	0.181839082	9+11	FALSE	3.30851337	0	7.156219051	0.781278656	0.858652418	7172	3315	2	0	4	8	5	0	Schwann cell	-0.020481659	0.017284423	G2M	SC-C3
AN1_TGCCGAGAGCGATCGA-1	AN1	7349	2809	5K	AN1	AN1	9	singlet	0.043444883	0.188873308	0.21176299	0.043030993	2+3	FALSE	10.45040142	0	11.67505783	0.299360457	0.891967964	6715	2809	2	0	4	11	18	0	Schwann cell	-0.025987211	-0.051343363	G1	SC-C2
AN1_TGCCGAGCAGTCAGAG-1	AN1	5105	2020	5K	AN1	AN1	4	singlet	0.156183273	0.156804658	0.353498013	0.016561937	6+7	FALSE	19.80411361	0	5.661116552	0.509304603	0.891411856	5654	2020	2	0	5	9	6	0	Schwann cell	-0.039188212	-0.053866398	G1	SC-C3
AN1_TGCCGAGTCTAAGCCA-1	AN1	972	628	500	AN1	AN1	2	singlet	0.001428522	0.0105805	0.080863972	0.016708847	10+11	FALSE	12.65432099	0	6.58436214	0.411522634	0.93650341	4460	1158	2	0	5	9	17	0	Schwann cell	0.025568031	-0.026747043	S	SC-C1
AN1_TGCCGAGTCTGATTCT-1	AN1	10596	3846	10K	AN1	AN1	4	singlet	0.069684364	0.041678057	0.094885157	0.060059386	3+11	TRUE	6.766704417	0	3.171007928	0.47187618	0.890654125	7409	3715	2	0	4	8	5	0	Schwann cell	-0.03001437	-0.020624924	G1	SC-C1
AN1_TGCGACGAGCTGTTAC-1	AN1	2279	1204	500	AN1	AN1	3	singlet	0.019597789	0.081032878	0.0193701	0.017326785	2+4	FALSE	6.318560772	0	6.18692409	0.043878894	0.917469047	5137	1362	2	0	5	9	17	0	Schwann cell	-0.040599185	-0.055005025	G1	SC-C2
AN1_TGCGACGCACTCCGAG-1	AN1	9675	3220	5K	AN1	AN1	4	singlet	0.168751255	0.243606534	0.215069934	0.050110548	3+8	FALSE	11.58656331	0	5.829457364	0.382428941	0.880121188	7164	3178	2	0	4	8	5	0	Schwann cell	-0.0441703	-0.032099938	G1	SC-C2
AN1_TGCGATAAGGAACGTC-1	AN1	13279	4400	10K	AN1	AN1	6	singlet	0.059320409	0.250620978	0.107795904	0.111492611	4+5	FALSE	9.232622938	0	4.548535281	0.873559756	0.883654268	7603	3932	2	0	4	11	18	0	Schwann cell	-0.041006981	-0.058272998	G1	SC-C2
AN1_TGCGGCAAGACGATAT-1	AN1	10649	3742	10K	AN1	AN1	4	singlet	0.017176008	0.104040384	0.107795904	0.046272832	4+5	FALSE	6.282280026	0	6.95839985	0.507089868	0.88721872	7315	3623	2	0	4	8	5	0	Schwann cell	-0.040625819	-0.074229455	G1	SC-C2
AN1_TGCGGCAGTAAGACCG-1	AN1	906	605	500	AN1	AN1	2	singlet	0.000529329	0.021127634	0.080863972	0.012002413	10+11	FALSE	14.2384106	0	3.863134658	1.103752759	0.940694887	4461	1194	2	0	5	9	17	0	Schwann cell	-0.041854892	0.010500021	G2M	SC-C2
AN1_TGCTCCAGTCTCCTGT-1	AN1	14809	4135	10K	AN1	AN1	4	singlet	0.052427396	0.165101027	0.21176299	0.10459446	2+3	FALSE	12.74900398	0	4.281180363	0.600985887	0.867150989	7542	3393	2	0	4	11	18	0	Schwann cell	-0.03167374	-0.057382357	G1	SC-C2
AN1_TGCTGAAGTGCTTATG-1	AN1	17735	5032	10K	AN1	AN1	4	singlet	0.051080853	0.212333875	0.21176299	0.109700387	2+3	FALSE	10.13814491	0	3.15759797	0.890893713	0.871237398	7570	3500	2	0	4	11	18	0	Schwann cell	-0.070002281	-0.048631033	G1	SC-C2
AN1_TGGAACTCAAATGGAT-1	AN1	8804	2884	5K	AN1	AN1	4	singlet	0.132967159	0.211898601	0.134993904	0.053518019	3+5	FALSE	11.06315311	0	4.373012267	0.363471149	0.877129508	6986	2869	2	0	4	8	5	0	Schwann cell	-0.034425393	-0.021667449	G1	SC-C3
AN1_TGGAGAGCAAGTGCTT-1	AN1	2980	1546	500	AN1	AN1	2	singlet	0.010401725	0.131899023	0.107316856	0.025298785	2+11	TRUE	4.429530201	0	6.174496644	0.536912752	0.91796516	5289	1589	2	0	4	8	5	0	Schwann cell	-0.054591002	-0.043166838	G1	SC-C1
AN1_TGGAGGACAGAAGCTG-1	AN1	10358	3653	10K	AN1	AN1	4	singlet	0.078318402	0.244047989	0.107795904	0.108896405	4+5	FALSE	10.21432709	0	4.025873721	0.95578297	0.88727394	7258	3573	2	0	4	11	18	0	Schwann cell	-0.018989921	-0.005407064	G1	SC-C2
AN1_TGGAGGACATCAGTCA-1	AN1	10711	3794	10K	AN1	AN1	9	singlet	0.018097272	0.257111582	0.215069934	0.09178098	3+8	FALSE	4.275977967	0	4.808141163	0.644197554	0.888150942	7241	3677	2	0	4	11	18	0	Schwann cell	-0.045175662	-0.060287259	G1	SC-C2
AN1_TGGCGTGAGGCTCTCG-1	AN1	4769	2451	500	AN1	AN1	3	singlet	0.05027758	0.240221652	0.21176299	0.055972798	2+3	FALSE	5.871251835	0	3.879219962	0.67100021	0.921410977	5389	2450	2	0	5	11	6	0	Schwann cell	0.030993194	-0.029140202	S	SC-C4
AN1_TGGCGTGGTAGGCAGT-1	AN1	7383	2820	5K	AN1	AN1	4	singlet	0.053611144	0.300728739	0.134993904	0.042072914	3+5	TRUE	7.124475146	0	6.230529595	0.487606664	0.89194452	6736	2819	2	0	4	8	5	0	Schwann cell	0.053508956	-0.028870872	S	SC-C1
AN1_TGGGAAGGTGCTCGTG-1	AN1	4742	2173	500	AN1	AN1	9	singlet	0.044922762	0.139907954	0.094885157	0.043379328	3+11	FALSE	10.90257275	0	5.588359342	0.358498524	0.907805939	5472	2172	2	0	4	8	5	0	Schwann cell	-0.030809193	-0.056212854	G1	SC-C2
AN1_TGGGAGAAGAACTCCT-1	AN1	13377	4315	10K	AN1	AN1	9	singlet	0.040984847	0.262885448	0.215069934	0.126210703	3+8	FALSE	5.464603424	0	5.905658967	0.64289452	0.880917303	7585	3845	2	0	4	11	18	0	Schwann cell	-0.042450322	-0.079610818	G1	SC-C3
AN1_TGGGATTAGCACACCC-1	AN1	5708	2441	5K	AN1	AN1	4	singlet	0.053908274	0.04653481	0.134993904	0.059919433	3+5	FALSE	12.54379818	0	2.838121934	0.648213034	0.901792158	5845	2438	2	0	5	11	6	0	Schwann cell	-0.063074265	-0.04145436	G1	SC-C2
AN1_TGGGCGTTCAGTCATG-1	AN1	6893	2796	5K	AN1	AN1	9	singlet	0.106025398	0.199587232	0.177429315	0.03876892	5+7	FALSE	15.16030756	0	9.357319019	0.725373567	0.897907913	6567	2794	2	0	5	9	17	0	Schwann cell	0.041288615	0.036597538	S	SC-C3
AN1_TGGGCTGAGTGTCATC-1	AN1	3976	1916	500	AN1	AN1	9	singlet	0.156702235	0.31899089	0.177429315	0.074247802	5+7	TRUE	13.75754527	0	7.26861167	0.578470825	0.911916768	5331	1922	2	0	5	9	6	0	Schwann cell	-0.005244012	-0.025661923	G1	SC-C2
AN1_TGGTAGTTCGCTTACC-1	AN1	14068	4574	10K	AN1	AN1	4	singlet	0.08595933	0.231630056	0.215069934	0.091625718	3+8	FALSE	7.015922661	0	6.681831106	0.476258175	0.882374911	7701	3965	2	0	4	11	18	0	Schwann cell	-0.021004652	-0.052729681	G1	SC-C2
AN1_TGGTGATAGTAAATGC-1	AN1	9188	3269	5K	AN1	AN1	4	singlet	0.227139533	0.156079287	0.080863972	0.088211892	10+11	TRUE	4.059643013	0	3.493687418	0.522420549	0.886757244	7166	3233	2	0	4	8	5	0	Schwann cell	-0.024613776	-0.043926361	G1	SC-C3
AN1_TGTAACGAGCTCGACC-1	AN1	9448	3123	5K	AN1	AN1	4	singlet	0.035273224	0.193379054	0.215069934	0.047581411	3+8	FALSE	10.79593565	0	6.932684166	0.412785775	0.879062441	7098	3101	2	0	4	8	5	0	Schwann cell	-0.017502848	0.006197598	G2M	SC-C1
AN1_TGTAACGAGTTGAATG-1	AN1	27661	6222	10K	AN1	AN1	4	singlet	0.139367774	0.381586268	0.215069934	0.168341525	3+8	FALSE	6.749575214	0	7.324391743	0.657966089	0.854129414	7256	3236	2	0	4	11	18	0	Schwann cell	-0.041364461	-0.028967268	G1	SC-C2
AN1_TGTAACGCAATCGCAT-1	AN1	17156	4457	10K	AN1	AN1	6	singlet	0.012544194	0.149163125	0.107795904	0.092669321	4+5	FALSE	15.42900443	0	3.608067149	1.725343903	0.861758174	7394	3172	2	0	4	11	18	0	Schwann cell	-0.094503874	-0.008478672	G1	SC-C2
AN1_TGTAACGGTATCGATC-1	AN1	10298	3544	10K	AN1	AN1	6	singlet	0.154176041	0.207067764	0.094885157	0.066477264	3+11	FALSE	12.10914741	0.009710623	5.253447271	0.854534861	0.884553276	7279	3461	2	0	4	8	5	0	Schwann cell	-0.065035986	0.01257201	G2M	SC-C3
AN1_TGTACAGAGAATCGTA-1	AN1	8346	3155	5K	AN1	AN1	9	singlet	0.022905245	0.202228119	0.107795904	0.077607578	4+5	FALSE	9.992810927	0	3.834172058	0.479271507	0.892265371	7027	3146	2	0	4	11	18	0	Schwann cell	-0.018140904	-0.029960203	G1	SC-C2
AN1_TGTAGACCAAACCACT-1	AN1	1546	989	500	AN1	AN1	2	singlet	0.001174449	0.039848873	0.353498013	0.014447488	6+7	TRUE	4.527813713	0	4.269081501	0.582147477	0.93916574	4519	1301	2	0	5	9	6	0	Schwann cell	-0.015387837	-0.008581745	G1	SC-C1
AN1_TGTAGACTCGGCACTG-1	AN1	35790	6625	10K	AN1	AN1	9	singlet	0.059877932	0.273215535	0.215069934	0.196248293	3+8	FALSE	5.923442302	0	10.0838223	0.533668623	0.839127327	7411	3218	2	0	4	11	18	0	Schwann cell	-0.021563811	-0.061975099	G1	SC-C1
AN1_TGTGAGTAGACGACTG-1	AN1	4953	1876	500	AN1	AN1	9	singlet	0.068628244	0.146556722	0.134993904	0.042287603	3+5	FALSE	24.53058752	0	2.786190188	0.908540279	0.885886192	5604	1874	2	0	5	11	6	0	Schwann cell	-0.050798444	-0.037849333	G1	SC-C2
AN1_TGTGCGGGTCTTACTT-1	AN1	10327	3398	10K	AN1	AN1	4	singlet	0.061521403	0.212190298	0.21176299	0.072292941	2+3	FALSE	14.53471483	0	1.9076208	0.503534424	0.879732459	7289	3268	2	0	5	11	6	0	Schwann cell	-0.060929107	-0.020054941	G1	SC-C4
AN1_TGTGCGGTCAAGGCTT-1	AN1	7564	2680	5K	AN1	AN1	6	singlet	0.02119429	0.309497448	0.21176299	0.028053497	2+3	TRUE	14.02696986	0	5.460074035	0.700687467	0.883824286	6737	2679	2	0	4	8	5	0	Schwann cell	-0.070459346	0.011563363	G2M	SC-C1
AN1_TGTGTGAAGCCTGCCA-1	AN1	2737	1466	500	AN1	AN1	2	singlet	0.009861383	0.135018323	0.21176299	0.024910553	2+3	FALSE	7.088052612	0	8.914870296	1.09609061	0.921117501	5336	1527	2	0	5	9	17	0	Schwann cell	-0.021695606	-0.025492448	G1	SC-C2
AN1_TGTTACTAGTCGGCCT-1	AN1	16403	4736	10K	AN1	AN1	4	singlet	0.018045649	0.222262719	0.107795904	0.065546841	4+5	FALSE	8.199719563	0	4.547948546	0.451136987	0.871999665	7611	3688	2	0	4	8	5	0	Schwann cell	-0.046818494	-0.048973678	G1	SC-C3
AN1_TGTTCCGTCATGAGTC-1	AN1	6762	2447	5K	AN1	AN1	6	singlet	0.109881319	0.130795552	0.085560377	0.037182687	9+11	FALSE	23.4989648	0	3.845016267	0.561963916	0.884743464	6481	2444	2	0	5	9	17	0	Schwann cell	-0.069999847	-0.01857036	G1	SC-C4
AN1_TGTTCTACAAACCGGA-1	AN1	11428	3952	10K	AN1	AN1	9	singlet	0.022880565	0.223745302	0.134993904	0.09723691	3+5	TRUE	8.12040602	0	4.410220511	0.665033252	0.88635863	7375	3733	2	0	4	8	5	0	Schwann cell	-0.064065992	-0.033764594	G1	SC-C1
AN1_TGTTGAGGTATGTCAC-1	AN1	16006	4617	10K	AN1	AN1	4	singlet	0.060804125	0.137088991	0.134993904	0.070824078	3+5	FALSE	16.26265151	0	3.554916906	0.618518056	0.871577874	7623	3562	2	0	4	11	18	0	Schwann cell	-0.034328731	-0.036825072	G1	SC-C2
AN1_TGTTGAGGTCAAGCGA-1	AN1	10651	4015	10K	AN1	AN1	9	singlet	0.022142727	0.249688971	0.107795904	0.113214359	4+5	FALSE	6.731762276	0	5.154445592	0.713548024	0.894794198	7290	3903	2	0	4	11	18	0	Schwann cell	-0.059698095	-0.051906045	G1	SC-C3
AN1_TGTTTGTCAAATAAGC-1	AN1	10828	3606	10K	AN1	AN1	4	singlet	0.035018202	0.112325144	0.094885157	0.101841954	3+11	FALSE	8.071666051	0	3.42630218	0.803472479	0.881641637	7245	3469	2	0	4	11	18	0	Schwann cell	-0.0005287	0.013796516	G2M	SC-C2
AN1_TGTTTGTGTTGGTAGG-1	AN1	5130	1902	5K	AN1	AN1	9	singlet	0.037462737	0.188240506	0.353498013	0.033243531	6+7	FALSE	20.23391813	0	7.680311891	0.623781676	0.883856275	5675	1902	2	0	4	11	18	0	Schwann cell	0.005860196	-0.028385363	S	SC-C2
AN1_TTACAGGCAACCTAAC-1	AN1	19582	5380	10K	AN1	AN1	4	singlet	0.045338575	0.204446174	0.107795904	0.20751999	4+5	FALSE	6.919620059	0	4.979062404	0.832397099	0.86926993	7445	3500	2	0	4	11	18	0	Schwann cell	-0.065546676	0.014080882	G2M	SC-C2
AN1_TTACCATCATAACTCG-1	AN1	3335	1555	500	AN1	AN1	9	singlet	0.007424506	0.066083322	0.134993904	0.030915931	3+5	FALSE	20.92953523	0	3.538230885	0.659670165	0.905944811	5248	1596	2	0	5	11	6	0	Schwann cell	-0.045766386	-0.001051741	G1	SC-C2
AN1_TTACCATGTCTGTAAC-1	AN1	7521	2856	5K	AN1	AN1	4	singlet	0.126827598	0.143306431	0.21176299	0.100641519	2+3	FALSE	13.1764393	0	1.901342907	0.598324691	0.891515096	6827	2854	2	0	5	9	6	0	Schwann cell	-0.028138098	-0.030176296	G1	SC-C4
AN1_TTACCGCCAAAGGTTA-1	AN1	10089	3579	10K	AN1	AN1	4	singlet	0.113971822	0.097890325	0.134993904	0.073322521	3+5	FALSE	13.88641094	0	2.646446625	0.436118545	0.887586539	7279	3477	2	0	5	11	6	0	Schwann cell	-0.019888832	-0.043206985	G1	SC-C2
AN1_TTAGTCTAGCTGAGCA-1	AN1	2032	1100	500	AN1	AN1	2	singlet	0.020869467	0.007600088	0.0193701	0.037123211	2+4	FALSE	13.82874016	0	6.742125984	0.393700787	0.919426492	5010	1275	2	0	4	8	5	0	Schwann cell	-0.018163794	-0.013422103	G1	SC-C1
AN1_TTAGTCTTCATGAGAA-1	AN1	2535	1386	500	AN1	AN1	2	singlet	0.005998231	0.112529812	0.353498013	0.040606431	6+7	FALSE	6.50887574	0	3.550295858	0.749506903	0.922968146	5259	1495	2	0	5	9	6	0	Schwann cell	-0.034045515	-0.009480675	G1	SC-C3
AN1_TTATTGCTCGCTGTTC-1	AN1	12497	3964	10K	AN1	AN1	6	singlet	0.321774751	0.203624581	0.21176299	0.074595113	2+3	FALSE	11.05865408	0	4.289029367	0.624149796	0.878277821	7521	3610	2	0	4	11	18	0	Schwann cell	-0.014876542	0.043364024	G2M	SC-C2
AN1_TTCACCGCATGCCGCA-1	AN1	12931	4331	10K	AN1	AN1	4	singlet	0.10065686	0.022161192	0.094885157	0.064197777	3+11	FALSE	11.11282963	0	2.876807671	0.433067822	0.884463416	7699	3873	2	0	4	8	5	0	Schwann cell	-0.02268828	-0.043125115	G1	SC-C1
AN1_TTCACCGGTGCAGATG-1	AN1	9709	3273	5K	AN1	AN1	6	singlet	0.119771048	0.231702767	0.353498013	0.068298182	6+7	FALSE	17.16963642	0	8.559068905	0.772479143	0.881563123	7133	3223	2	0	5	9	21	0	Schwann cell	0.041122364	-0.067859106	S	SC-C2
AN1_TTCATGTGTAAGACCG-1	AN1	12795	3914	10K	AN1	AN1	6	singlet	0.07190799	0.196460755	0.090514899	0.076204431	1+4	TRUE	13.06760453	0	4.728409535	0.68776866	0.874746914	7476	3537	2	0	4	11	18	0	Schwann cell	-0.048217608	-0.04323563	G1	SC-C2
AN1_TTCATTGCAGAATGTA-1	AN1	9482	3348	5K	AN1	AN1	4	singlet	0.110670224	0.253160546	0.21176299	0.118856975	2+3	FALSE	8.73233495	0	3.037333896	0.537861211	0.886314841	7240	3302	2	0	5	11	6	0	Schwann cell	0.032899802	-0.029199613	S	SC-C3
AN1_TTCCAATAGTCAGCGA-1	AN1	13102	4041	10K	AN1	AN1	4	singlet	0.018513914	0.2149876	0.107795904	0.095658539	4+5	FALSE	8.365135094	0	7.701114334	0.63349107	0.875927409	7445	3594	2	0	4	11	18	0	Schwann cell	-0.050236703	-0.041654332	G1	SC-C2
AN1_TTCCGGTAGAGTGTGC-1	AN1	13859	4047	10K	AN1	AN1	4	singlet	0.143846437	0.257092856	0.215069934	0.121204875	3+8	FALSE	10.90266253	0	5.642542752	0.613319864	0.870923878	7525	3541	2	0	4	11	18	0	Schwann cell	-0.044829597	-0.062017212	G1	SC-C2
AN1_TTCCGGTGTCCAGCGT-1	AN1	16004	4312	10K	AN1	AN1	6	singlet	0.294419885	0.358010333	0.215069934	0.090028272	3+8	FALSE	11.71582104	0	8.022994251	0.543614096	0.864529298	7394	3319	2	0	4	8	5	0	Schwann cell	-0.043497151	-0.03006944	G1	SC-C1
AN1_TTCCTCTGTGATTGGG-1	AN1	4561	1943	500	AN1	AN1	9	singlet	0.287753612	0.200837551	0.21176299	0.035054553	2+3	FALSE	14.7993861	0	6.117079588	0.438500329	0.898720637	5483	1945	2	0	4	8	5	0	Schwann cell	-0.036116206	0.001201441	G2M	SC-C2
AN1_TTCCTCTTCTAGCCAA-1	AN1	26897	6265	10K	AN1	AN1	4	singlet	0.019367067	0.265171019	0.215069934	0.20001956	3+8	FALSE	3.323790757	0	5.361192698	0.702680596	0.857150096	7177	3185	2	0	4	11	18	0	Schwann cell	-0.022411169	-0.010747103	G1	SC-C2
AN1_TTCGATTAGAGCTGCA-1	AN1	3921	1676	500	AN1	AN1	9	singlet	0.023539651	0.141848361	0.080863972	0.02293627	10+11	TRUE	19.00025504	0	7.651109411	0.637592451	0.897277466	5388	1689	2	0	5	9	17	0	Schwann cell	0.005843899	-0.01446261	S	SC-C1
AN1_TTCGGTCGTCTAGGTT-1	AN1	8669	3046	5K	AN1	AN1	4	singlet	0.248766989	0.28867237	0.215069934	0.057640029	3+8	FALSE	10.30107279	0	5.825354712	0.565232437	0.884651427	7017	3041	2	0	4	11	18	0	Schwann cell	-0.024427744	0.016303722	G2M	SC-C3
AN1_TTCGGTCTCCGAGAAG-1	AN1	11023	3662	10K	AN1	AN1	9	singlet	0.051534805	0.311160582	0.215069934	0.058005614	3+8	FALSE	10.26943663	0	7.239408509	0.498956727	0.881606637	7240	3529	2	0	4	8	5	0	Schwann cell	-0.040478717	-0.002250331	G1	SC-C3
AN1_TTCGGTCTCCGTGCGA-1	AN1	16079	4343	10K	AN1	AN1	6	singlet	0.268359065	0.268891465	0.215069934	0.258253728	3+8	TRUE	12.30797935	0	8.694570558	0.634367809	0.864851594	7400	3346	2	0	4	8	5	0	Schwann cell	-0.058190771	-0.064333272	G1	SC-C2
AN1_TTCGGTCTCTATCGTT-1	AN1	6683	2706	5K	AN1	AN1	4	singlet	0.057505436	0.133130705	0.094885157	0.051878062	3+11	TRUE	11.35717492	0	4.07002843	0.448900195	0.897347295	6483	2705	2	0	4	8	5	0	Schwann cell	-0.005482321	-0.005050843	G1	SC-C2
AN1_TTCTAACAGTGATGGC-1	AN1	6007	2469	5K	AN1	AN1	4	singlet	0.025641788	0.262917279	0.21176299	0.035533948	2+3	FALSE	15.31546529	0	4.111869486	0.532711836	0.897811186	6040	2467	2	0	4	11	18	0	Schwann cell	-0.054878686	-0.049481147	G1	SC-C2
AN1_TTCTAGTTCTAAGAAG-1	AN1	12172	3839	10K	AN1	AN1	6	singlet	0.215629265	0.223051818	0.21176299	0.103783612	2+3	TRUE	12.60269471	0	4.584291817	0.772264213	0.87733184	7455	3561	2	0	4	11	18	0	Schwann cell	0.010674023	-0.023306662	S	SC-C2
AN1_TTCTCTCAGATAGTGT-1	AN1	5115	2216	5K	AN1	AN1	4	singlet	0.207797378	0.193788306	0.215069934	0.052986605	3+8	FALSE	6.217008798	0	7.194525904	0.566959922	0.902051496	5620	2216	2	0	4	8	5	0	Schwann cell	-0.038814092	-0.045804882	G1	SC-C1
AN1_TTGAACGAGTTCCAGT-1	AN1	5110	2270	5K	AN1	AN1	4	singlet	0.210850582	0.146293588	0.353498013	0.067982384	6+7	FALSE	7.59295499	0	6.438356164	1.996086106	0.904974367	5599	2268	2	0	5	9	6	0	Schwann cell	-0.017512163	-0.027656601	G1	SC-C2
AN1_TTGACCCGTATACGGG-1	AN1	1425	722	500	AN1	AN1	2	singlet	0.001753458	0.039635708	0.10439927	0.013954362	4+11	FALSE	15.85964912	0	2.526315789	0.912280702	0.906374445	4629	1138	2	0	5	11	6	0	Schwann cell	-0.042314048	-0.03034418	G1	SC-C2
AN1_TTGAGTGTCCGTGCGA-1	AN1	5395	2294	5K	AN1	AN1	9	singlet	0.089576706	0.181394829	0.21176299	0.08476003	2+3	TRUE	10.49119555	0	3.317886932	0.593141798	0.900482613	5716	2293	2	0	5	11	6	0	Schwann cell	-0.016708383	-0.025853752	G1	SC-C2
AN1_TTGGATGAGCTTAAGA-1	AN1	15343	4751	10K	AN1	AN1	6	singlet	0.234496251	0.197150622	0.062569953	0.161339511	4+8	TRUE	11.1190771	0	3.056768559	0.795150883	0.878371675	7718	3859	2	0	4	11	18	0	Schwann cell	-0.100404222	-0.048834746	G1	SC-C2
AN1_TTGGATGGTTCAGCGC-1	AN1	4237	2170	500	AN1	AN1	9	singlet	0.03605913	0.084619938	0.353498013	0.051691549	6+7	TRUE	8.472976162	0	2.902997404	0.660844937	0.919880329	5232	2181	2	0	5	11	6	0	Schwann cell	0.015603812	-0.033204126	S	SC-C1
AN1_TTGGATGTCTACCACC-1	AN1	3227	1588	500	AN1	AN1	9	singlet	0.027311733	0.308672779	0.21176299	0.050198171	2+3	TRUE	15.58723272	0	7.065385807	0.526805082	0.912235363	5201	1625	2	0	5	9	6	0	Schwann cell	-0.031879819	-0.000843922	G1	SC-C2
AN1_TTGGGATAGTTACTCG-1	AN1	12589	4203	10K	AN1	AN1	4	singlet	0.026507854	0.108945653	0.094885157	0.04210254	3+11	FALSE	8.761617285	0	3.431567241	0.436889348	0.883796863	7612	3840	2	0	4	8	5	0	Schwann cell	-0.034746186	0.005935383	G2M	SC-C1
AN1_TTGGGTACAACACTAC-1	AN1	4658	2067	500	AN1	AN1	4	singlet	0.121224873	0.160197676	0.353498013	0.042049798	6+7	TRUE	5.495920996	0	5.538857879	0.708458566	0.903805938	5465	2066	2	0	5	9	6	0	Schwann cell	-0.027102897	-0.048717632	G1	SC-C2
AN1_TTGGGTAGTCTCAGAT-1	AN1	12341	3888	10K	AN1	AN1	9	singlet	0.044775549	0.332019786	0.215069934	0.071878362	3+8	TRUE	10.97155822	0	7.811360506	0.559111903	0.877394001	7395	3578	2	0	4	11	18	0	Schwann cell	-0.052295774	-0.032556467	G1	SC-C1
AN1_TTGTGGATCGGATAAA-1	AN1	1857	1156	500	AN1	AN1	2	singlet	0.013727503	0.03714948	0.21176299	0.034976485	2+3	FALSE	7.915993538	0	3.177167474	0.70005385	0.937024804	4755	1440	2	0	5	9	17	0	Schwann cell	-0.026196909	-0.039976868	G1	SC-C4
AN1_TTGTTTGAGTAGTCAA-1	AN1	4162	2069	500	AN1	AN1	9	singlet	0.094763994	0.190565138	0.094885157	0.028957511	3+11	FALSE	7.760691975	0	3.315713599	0.624699664	0.916132564	5288	2073	2	0	5	9	6	0	Schwann cell	-0.058718312	-0.031891957	G1	SC-C3
AN1_TTGTTTGCAAGCTGCC-1	AN1	4099	1840	500	AN1	AN1	4	singlet	0.013593546	0.092019484	0.094885157	0.017622488	3+11	TRUE	8.31910222	0	2.854354721	0.341546719	0.90371129	5326	1857	2	0	4	8	5	0	Schwann cell	-0.039287388	-0.035910296	G1	SC-C1
AN1_TTTACCAAGCTAGATA-1	AN1	21421	5306	10K	AN1	AN1	6	singlet	0.030063303	0.222662524	0.21176299	0.117265399	2+3	FALSE	9.523364922	0	7.716726577	0.59287615	0.860056587	6740	2719	2	0	4	11	18	0	Schwann cell	-0.035292485	-0.045653287	G1	SC-C6_FBXW7
AN1_TTTACTGCACGCTGTG-1	AN1	14218	4404	10K	AN1	AN1	4	singlet	0.182718083	0.273198977	0.107795904	0.093121544	4+5	FALSE	11.92150795	0	4.571669714	0.717400478	0.87743535	7653	3762	2	0	4	11	18	0	Schwann cell	-0.008518018	-0.036806675	G1	SC-C6_FBXW7
AN1_TTTACTGCATAGAATG-1	AN1	15510	4539	10K	AN1	AN1	6	singlet	0.028199986	0.210005322	0.107795904	0.090893173	4+5	FALSE	8.136686009	0	3.92005158	0.599613153	0.87265544	7569	3587	2	0	4	11	18	0	Schwann cell	-0.035720518	-0.021946864	G1	SC-C3
AN1_TTTACTGTCTTCCACG-1	AN1	8021	3120	5K	AN1	AN1	4	singlet	0.129050255	0.242548103	0.215069934	0.07708498	3+8	TRUE	5.996758509	0	3.328762	0.486223663	0.894966721	6970	3116	2	0	4	8	5	0	Schwann cell	-0.054870097	-0.006894991	G1	SC-C3
AN1_TTTCAGTGTTTCAGAC-1	AN1	11425	4181	10K	AN1	AN1	4	singlet	0.041531127	0.119193498	0.21176299	0.088806456	2+3	FALSE	5.899343545	0	2.86214442	0.682713348	0.892412146	7485	3962	2	0	4	11	18	0	Schwann cell	0.0157533	-0.021974028	S	SC-C2
AN1_TTTCATGAGGTCGACA-1	AN1	6661	2553	5K	AN1	AN1	9	singlet	0.048562761	0.266024157	0.21176299	0.053857296	2+3	FALSE	6.140219186	0	10.86923885	0.870740129	0.891072493	6444	2553	2	0	4	8	18	0	Schwann cell	-0.039190265	-0.063427971	G1	SC-C2
AN1_TTTCATGTCTAGTTCT-1	AN1	2381	1282	500	AN1	AN1	2	singlet	0.006007113	0.12078185	0.353498013	0.047312624	6+7	FALSE	8.609827803	0	3.611927761	0.33599328	0.920375917	5197	1407	2	0	5	9	6	0	Schwann cell	-0.044164168	-0.001911489	G1	SC-C2
AN1_TTTCGATAGATGACAT-1	AN1	5259	2119	5K	AN1	AN1	4	singlet	0.03556912	0.105269738	0.094885157	0.02236079	3+11	FALSE	11.14280281	0	4.145274767	0.741585853	0.893904196	5682	2118	2	0	4	8	5	0	Schwann cell	-0.002808909	-0.036507358	G1	SC-C1
AN1_TTTCGATCAGGACTTT-1	AN1	6492	2766	5K	AN1	AN1	4	singlet	0.143789619	0.092037974	0.21176299	0.086330849	2+3	TRUE	11.22920518	0	4.405422058	0.400492914	0.902809667	6394	2765	2	0	5	11	6	0	Schwann cell	0.005198374	0.048553464	G2M	SC-C4
AN1_TTTGACTAGCAGCCCT-1	AN1	12148	3913	10K	AN1	AN1	4	singlet	0.067470357	0.203409979	0.107795904	0.072834765	4+5	TRUE	7.663812973	0	4.8073757	0.839644386	0.879546001	7452	3642	2	0	4	11	18	0	Schwann cell	-0.031287684	-0.061135981	G1	SC-C2
AN1_TTTGATCCAGACACCC-1	AN1	19297	5128	10K	AN1	AN1	4	singlet	0.165592715	0.278737917	0.215069934	0.179686639	3+8	FALSE	9.918640203	0	6.265222573	0.69959061	0.865699883	7337	3296	2	0	4	11	18	0	Schwann cell	0.015555908	-0.063302418	S	SC-C2
AN1_TTTGATCGTATGAAAC-1	AN1	12777	4113	10K	AN1	AN1	9	singlet	0.01180577	0.150215479	0.107795904	0.105419306	4+5	FALSE	8.233544651	0	5.838616264	0.586992252	0.880122073	7549	3775	2	0	4	11	18	0	Schwann cell	-0.071165329	-0.044715859	G1	SC-C2
AN1_TTTGATCGTGACCTGC-1	AN1	2706	1340	500	AN1	AN1	9	singlet	0.026410317	0.109887044	0.134993904	0.142453122	3+5	TRUE	17.66444937	0	4.471544715	0.88691796	0.911074055	5457	1413	2	0	5	9	6	0	Schwann cell	-0.043382115	-0.054092001	G1	SC-C1
AN1_TTTGGTTCATTACTCT-1	AN1	3245	1581	500	AN1	AN1	9	singlet	0.008409168	0.064423532	0.107316856	0.044567945	2+11	FALSE	24.77657935	0	1.725731895	0.431432974	0.911061311	5061	1649	2	0	5	9	17	0	Schwann cell	-0.00303959	-0.036440214	G1	SC-C4
AN1_TTTGTTGGTAGCACGA-1	AN1	5192	2304	5K	AN1	AN1	9	singlet	0.258884072	0.263979836	0.090514899	0.124921475	1+4	TRUE	12.21109399	0.019260401	4.930662558	0.597072419	0.90502815	5642	2304	2	0	5	9	6	0	Schwann cell	-0.009852804	-0.022228352	G1	SC-C2
AN1_TTTGTTGGTTGCTCCT-1	AN1	11392	4089	10K	AN1	AN1	4	singlet	0.084053867	0.235643733	0.107795904	0.098332104	4+5	FALSE	8.663974719	0	4.792837079	0.877808989	0.890306447	7395	3868	2	0	4	11	18	0	Schwann cell	-0.076139985	-0.016828797	G1	SC-C2
AN2_AAACGCTCACTCCGGA-1	AN2	9061	3448	5K	AN2	AN2	7	singlet	0.107019119	0.307790728	0.209347856	0.105673697	4+5	FALSE	14.03818563	0	6.180333297	0.595960711	0.893962548	7174	3427	2	0	11	12	6	0	Schwann cell	-0.079191537	0.020076951	G2M	SC-C3
AN2_AACAAAGCAGTTGCGC-1	AN2	14739	4256	10K	AN2	AN2	7	singlet	0.039117478	0.063224099	0.209347856	0.10357126	4+5	TRUE	12.51780989	0	6.431915327	0.59027071	0.870584014	7456	3513	2	0	4	8	5	0	Schwann cell	-0.040872352	-0.035799842	G1	SC-C2
AN2_AACAACCTCGAGTGAG-1	AN2	12371	3915	10K	AN2	AN2	5	singlet	0.047907986	0.034714163	0.05343639	0.070041593	3+6	TRUE	15.17258104	0	4.607549915	0.493088675	0.877902342	7443	3596	2	0	4	11	5	0	Schwann cell	-0.008444921	-0.037169298	G1	SC-C3
AN2_AACACACCAAGGTCAG-1	AN2	22641	5513	10K	AN2	AN2	7	singlet	0.07870321	0.07525445	0.143174429	0.13496295	2+6	TRUE	14.177819	0	3.268406872	0.640431076	0.859122315	6915	2808	2	0	4	11	18	0	Schwann cell	-0.06084599	-0.037625335	G1	SC-C2
AN2_AACGAAAAGAGTCAGC-1	AN2	12946	4052	10K	AN2	AN2	7	singlet	0.029925052	0.071450174	0.143174429	0.094362116	2+6	FALSE	5.870539163	0	5.190792523	0.471188012	0.877322585	7555	3707	2	0	4	11	18	0	Schwann cell	-0.044489372	-0.071815674	G1	SC-C2
AN2_AAGGAATCATCGGATT-1	AN2	15348	4281	10K	AN2	AN2	7	singlet	0.041143589	0.018317251	0.209347856	0.115228607	4+5	FALSE	1.524628616	0	8.242116237	0.664581704	0.86753471	7436	3445	2	0	4	8	5	0	Schwann cell	-0.072344062	-0.00644006	G1	SC-C2
AN2_AAGTACCAGGTAGCAC-1	AN2	38623	7321	10K	AN2	AN2	7	singlet	0.035947826	0.092124778	0.143174429	0.224346398	2+6	FALSE	9.24837532	0	4.375631101	0.535950082	0.84253328	7765	3541	2	0	4	11	18	0	Schwann cell	-0.064293699	-0.05343227	G1	SC-C2
AN2_AAGTACCTCCTTGAAG-1	AN2	8160	3295	5K	AN2	AN2	1	singlet	0.15154849	0.192196152	0.143174429	0.125516913	2+6	FALSE	6.691176471	0	6.360294118	0.612745098	0.899318524	7012	3293	2	0	4	11	18	0	Schwann cell	-0.040217946	-0.014348761	G1	SC-C6_FBXW7
AN2_AAGTCGTAGGAGGTTC-1	AN2	7804	2823	5K	AN2	AN2	1	singlet	0.122157127	0.177507324	0.209347856	0.112065348	4+5	FALSE	14.86417222	0	8.239364428	0.550999487	0.886544094	6824	2822	2	0	4	8	5	0	Schwann cell	-0.03268358	-0.057925224	G1	SC-C3
AN2_AATCGTGAGTATCCTG-1	AN2	10659	3623	10K	AN2	AN2	7	singlet	0.032118015	0.076686011	0.143174429	0.090404306	2+6	TRUE	7.01754386	0	7.758701567	0.45032367	0.883644211	7273	3504	2	0	5	11	6	0	Schwann cell	-0.100551108	-0.07059805	G1	SC-C2
AN2_AATTCCTGTCGCTTAA-1	AN2	11256	4099	10K	AN2	AN2	7	singlet	0.069655299	0.040408225	0.209347856	0.173082121	4+5	FALSE	6.823027719	0	3.775764037	0.639658849	0.891714496	7418	3907	2	0	5	11	6	0	Schwann cell	0.01079219	-0.008326125	S	SC-C2
AN2_ACACGCGAGATTCGAA-1	AN2	15355	4487	10K	AN2	AN2	7	singlet	0.068087541	0.088545126	0.143174429	0.108301283	2+6	FALSE	13.13578639	0	2.702702703	0.507977857	0.872369358	7690	3611	2	0	4	11	18	0	Schwann cell	-0.004035794	-0.039554495	G1	SC-C2
AN2_ACACTGACAGCGACAA-1	AN2	39388	7204	10K	AN2	AN2	7	singlet	0.051782452	0.110794156	0.143174429	0.217711008	2+6	FALSE	6.476591855	0	4.869503402	0.48238042	0.839449011	7621	3386	2	0	4	11	18	0	Schwann cell	-0.028411682	0.031046099	G2M	SC-C6_FBXW7
AN2_ACATCCCGTCTCGCGA-1	AN2	9920	3357	5K	AN2	AN2	1	singlet	0.028496694	0.102902101	0.209347856	0.07912603	4+5	FALSE	5.64516129	0	6.663306452	0.695564516	0.882257236	7149	3314	2	0	4	8	5	0	Schwann cell	-0.043224526	-0.032766093	G1	SC-C2
AN2_ACATTTCCAGCAGACA-1	AN2	12870	4316	10K	AN2	AN2	7	singlet	0.202402011	0.12772575	0.101499115	0.089917521	7+9	TRUE	7.171717172	0	4.226884227	0.543900544	0.884538742	7662	3926	2	0	5	11	6	0	Schwann cell	-0.058011571	-1.08E-06	G1	SC-C2
AN2_ACCAACACATCTAGAC-1	AN2	14611	4645	10K	AN2	AN2	7	singlet	0.089948587	0.16983918	0.209347856	0.105947121	4+5	FALSE	9.246458148	0	5.016768188	0.896584765	0.880496406	7764	3939	2	0	4	11	18	0	Schwann cell	-0.01309639	-0.035147211	G1	SC-C3
AN2_ACCCTCAAGTATTGCC-1	AN2	40489	7265	10K	AN2	AN2	7	singlet	0.041827645	0.116917677	0.209347856	0.212003463	4+5	FALSE	5.687964632	0	4.739558893	0.706364692	0.838062329	7886	3586	2	0	4	11	18	0	Schwann cell	-0.058757856	-0.063223554	G1	SC-C2
AN2_ACCCTCAGTTGGACTT-1	AN2	18144	4716	10K	AN2	AN2	7	singlet	0.072807334	0.065547637	0.143174429	0.116233302	2+6	FALSE	5.67680776	0	5.505952381	0.843253968	0.862597811	7435	3172	2	0	4	11	18	0	Schwann cell	-0.04954964	-0.030980862	G1	SC-C2
AN2_ACGATCACAGGCGAAT-1	AN2	14800	4113	10K	AN2	AN2	5	singlet	0.04756755	0.106212157	0.209347856	0.075667	4+5	FALSE	12.73648649	0	7.567567568	0.554054054	0.866650334	7478	3441	2	0	4	8	5	0	Schwann cell	0.022193513	-0.00064825	S	SC-C2
AN2_ACGATCAGTATGACAA-1	AN2	7078	2657	5K	AN2	AN2	7	singlet	0.059177909	0.103955727	0.05343639	0.06752345	3+6	TRUE	10.65272676	0	7.304323255	0.579259678	0.889473016	6613	2657	2	0	11	8	13	0	Schwann cell	-0.023511868	-0.037004948	G1	SC-C3
AN2_ACGATGTGTCGGAAAC-1	AN2	8616	3048	5K	AN2	AN2	1	singlet	0.318525523	0.198115176	0.05343639	0.145829927	3+6	FALSE	9.41272052	0	9.691272052	0.824048282	0.885322574	6972	3046	2	0	4	8	5	0	Schwann cell	0.027073155	-0.065637818	S	SC-C2
AN2_ACGGTTATCCATCTGC-1	AN2	6772	2596	5K	AN2	AN2	1	singlet	0.073923543	0.178376459	0.209347856	0.096806193	4+5	FALSE	11.1488482	0	9.701712936	0.502067336	0.891296521	6495	2596	2	0	4	8	5	0	Schwann cell	0.170310737	0.084624676	S	SC-C1
AN2_ACGTAACTCAGCATTG-1	AN2	16440	4835	10K	AN2	AN2	7	singlet	0.03477332	0.110163989	0.209347856	0.111148925	4+5	FALSE	12.3783455	0	3.491484185	0.742092457	0.873928436	7621	3679	2	0	5	11	6	0	Schwann cell	-0.052454362	-0.014806919	G1	SC-C2
AN2_ACGTAACTCCGTCCTA-1	AN2	8998	3289	5K	AN2	AN2	7	singlet	0.0544976	0.113634313	0.209347856	0.075793578	4+5	FALSE	14.26983774	0	2.867303845	0.400088909	0.889462322	7163	3265	2	0	5	11	6	0	Schwann cell	-0.011388574	-0.023117503	G1	SC-C2
AN2_ACGTCCTTCGCGTCGA-1	AN2	14380	3903	10K	AN2	AN2	7	singlet	0.048788831	0.139499237	0.209347856	0.095343371	4+5	FALSE	9.325452017	0	5.229485396	0.660639777	0.863782304	7481	3258	2	0	4	11	18	0	Schwann cell	-0.052910232	-0.002848131	G1	SC-C2
AN2_ACGTTCCCAAGGTTGG-1	AN2	18551	4773	10K	AN2	AN2	7	singlet	0.042452414	0.136502108	0.209347856	0.065013835	4+5	FALSE	10.34445582	0	7.341922268	0.851706107	0.861873207	7274	3176	2	0	4	11	18	0	Schwann cell	-0.055418213	-0.069386899	G1	SC-C2
AN2_ACTATTCAGGCTATCT-1	AN2	15400	4388	10K	AN2	AN2	7	singlet	0.138724953	0.140194428	0.143174429	0.137874569	2+6	FALSE	9.636363636	0	4.915584416	0.74025974	0.86979071	7585	3534	2	0	4	11	18	0	Schwann cell	-0.009171273	-0.022712665	G1	SC-C2
AN2_ACTGATGAGACGTCCC-1	AN2	9573	3461	5K	AN2	AN2	7	singlet	0.017417813	0.11819491	0.209347856	0.096923094	4+5	TRUE	8.262822522	0	7.374908597	0.407395801	0.889012528	7172	3436	2	0	5	8	6	0	Schwann cell	-0.070414569	-0.046817612	G1	SC-C2
AN2_ACTTCGCAGGCCACTC-1	AN2	30224	5764	10K	AN2	AN2	7	singlet	0.04206311	0.087276583	0.209347856	0.109092903	4+5	FALSE	4.145712017	0	9.075569084	0.509528851	0.839381375	7302	2818	2	0	4	11	18	0	Schwann cell	-0.073015617	-0.006855767	G1	SC-C2
AN2_ACTTTCACACCCAAGC-1	AN2	14534	4377	10K	AN2	AN2	7	singlet	0.076247141	0.036034231	0.209347856	0.184097942	4+5	FALSE	11.02931058	0	2.992981973	0.729324343	0.874781264	7639	3645	2	0	4	11	18	0	Schwann cell	-0.021869762	-0.052491505	G1	SC-C2
AN2_AGACCCGTCGGTTCAA-1	AN2	18590	4861	10K	AN2	AN2	7	singlet	0.215001702	0.110078621	0.143174429	0.155981878	2+6	FALSE	9.967724583	0	5.78267886	0.58633674	0.863547518	7347	3263	2	0	4	11	18	0	Schwann cell	-0.039941039	-0.04427812	G1	SC-C2
AN2_AGACTCAAGAGAGCAA-1	AN2	12134	3838	10K	AN2	AN2	7	singlet	0.053803235	0.099994595	0.143174429	0.099532025	2+6	FALSE	7.820998846	0	6.312839954	0.618097907	0.877595854	7409	3550	2	0	4	11	18	0	Schwann cell	-0.053861878	-0.007932186	G1	SC-C2
AN2_AGATAGAGTTGTGTTG-1	AN2	17533	5050	10K	AN2	AN2	7	singlet	0.037135258	0.042442184	0.143174429	0.102924744	2+6	FALSE	9.741630069	0	5.777676382	0.490503622	0.872624136	7598	3617	2	0	4	11	18	0	Schwann cell	-0.03410587	0.025082062	G2M	SC-C2
AN2_AGATCGTGTTATTCCT-1	AN2	18100	4946	10K	AN2	AN2	7	singlet	0.059221674	0.166641385	0.209347856	0.092549545	4+5	FALSE	10.09392265	0	7.79558011	0.773480663	0.867668624	7359	3444	2	0	4	11	18	0	Schwann cell	0.365449677	0.105579942	S	SC-C2
AN2_AGCGCCAGTCTGTAAC-1	AN2	10125	3664	10K	AN2	AN2	7	singlet	0.06084016	0.164453459	0.143174429	0.093417669	2+6	TRUE	10.45925926	0	6.113580247	0.464197531	0.889788757	7252	3595	2	0	4	11	18	0	Schwann cell	-0.013378633	-0.065844066	G1	SC-C6_FBXW7
AN2_AGCGCCAGTGAATTAG-1	AN2	16274	4249	10K	AN2	AN2	5	singlet	0.183604509	0.156304892	0.157467052	0.120298183	2+4	FALSE	16.17918152	0	5.892835197	0.706648642	0.861520036	7400	3186	2	0	4	8	5	0	Schwann cell	-0.066551646	-0.008922011	G1	SC-C2
AN2_AGCTCAAGTATCGAGG-1	AN2	9189	3318	5K	AN2	AN2	7	singlet	0.112491868	0.112941635	0.125618449	0.096466122	1+9	FALSE	17.15094134	0	3.079769289	0.685602351	0.888377006	7165	3291	2	0	5	11	6	0	Schwann cell	-0.023428624	-0.04280864	G1	SC-C2
AN2_AGCTTCCCATGGAACG-1	AN2	13586	3780	10K	AN2	AN2	7	singlet	0.277703613	0.107569118	0.209347856	0.159545314	4+5	FALSE	3.658177536	0	11.11438245	0.456352127	0.86557283	7461	3310	2	0	4	11	18	0	Schwann cell	-0.032718466	-0.05004638	G1	SC-C2
AN2_AGGAATACACTGGATT-1	AN2	16624	4689	10K	AN2	AN2	7	singlet	0.170717165	0.098551475	0.143174429	0.08656942	2+6	FALSE	5.534167469	0	4.920596728	0.751924928	0.869772628	7519	3555	2	0	4	11	18	0	Schwann cell	-0.115722903	-0.051080322	G1	SC-C2
AN2_AGGGCCTGTGACAACG-1	AN2	21620	5256	10K	AN2	AN2	5	singlet	0.173615828	0.050040747	0.143174429	0.165345643	2+6	FALSE	16.02220167	0	5.092506938	0.740055504	0.858311239	6777	2679	2	0	4	11	18	0	Schwann cell	0.103499106	0.029194908	S	SC-C2
AN2_AGGGTCCTCCTGGGTG-1	AN2	22525	5452	10K	AN2	AN2	7	singlet	0.145146459	0.174308046	0.209347856	0.125438463	4+5	FALSE	11.01442841	0	4.421753607	0.621531632	0.85845247	6843	2761	2	0	4	11	18	0	Schwann cell	-0.036404329	-0.025745107	G1	SC-C2
AN2_AGGTCATAGATCCGAG-1	AN2	16895	4429	10K	AN2	AN2	7	singlet	0.17077902	0.124287568	0.143174429	0.155519759	2+6	FALSE	8.043799941	0	6.167505179	0.473512874	0.862467888	7393	3227	2	0	4	11	18	0	Schwann cell	-0.066553746	-0.0570317	G1	SC-C2
AN2_AGGTTGTCACATTACG-1	AN2	16084	4597	10K	AN2	AN2	7	singlet	0.056251541	0.017001059	0.209347856	0.077772823	4+5	FALSE	8.635911465	0	5.1541905	0.509823427	0.8706922	7521	3621	2	0	4	8	5	0	Schwann cell	0.003936611	-0.029290202	S	SC-C2
AN2_AGTAGCTCACGCTTAA-1	AN2	5166	1980	5K	AN2	AN2	7	singlet	0.052772209	0.080098465	0.143174429	0.042032688	2+6	FALSE	16.18273326	0	0.81300813	0.290360046	0.887834125	5619	1978	2	0	5	9	6	0	Schwann cell	-0.037642864	-0.044038199	G1	SC-C4
AN2_AGTAGTCCAGCGTTTA-1	AN2	19865	5153	10K	AN2	AN2	7	singlet	0.076503791	0.160077705	0.209347856	0.12517972	4+5	FALSE	8.547696954	0	7.782532092	0.745028945	0.863653711	7221	3298	2	0	4	11	18	0	Schwann cell	-0.082951232	0.009574851	G2M	SC-C2
AN2_AGTAGTCTCGATAACC-1	AN2	18764	5001	10K	AN2	AN2	7	singlet	0.036840707	0.113316409	0.143174429	0.106384584	2+6	FALSE	11.41547644	0	4.956299297	0.618205074	0.865615531	7335	3349	2	0	4	11	18	0	Schwann cell	-0.034051986	-0.053915443	G1	SC-C2
AN2_AGTCTCCGTGGACTAG-1	AN2	20958	5282	10K	AN2	AN2	5	singlet	0.089624517	0.057989681	0.143174429	0.144709176	2+6	FALSE	11.03635843	0	4.413589083	0.763431625	0.861489705	6984	2839	2	0	4	11	18	0	Schwann cell	-0.062218471	-0.059596842	G1	SC-C2
AN2_ATAGACCGTCGTGGAA-1	AN2	4058	1760	500	AN2	AN2	1	singlet	0.033873826	0.100442248	0.125618449	0.027595192	1+9	TRUE	15.96845737	0	8.797437161	0.591424347	0.899454545	5379	1765	2	0	5	9	17	0	Schwann cell	0.00016264	0.02776448	G2M	SC-C2
AN2_ATCACTTAGTTGCGAG-1	AN2	7395	2729	5K	AN2	AN2	7	singlet	0.027992845	0.071842148	0.157467052	0.098067025	2+4	TRUE	16.60581474	0	2.44759973	0.91954023	0.888099881	6731	2729	2	0	5	8	6	0	Schwann cell	-0.081546092	-0.008338006	G1	SC-C3
AN2_ATCCCTGTCGTTAGAC-1	AN2	15970	4709	10K	AN2	AN2	7	singlet	0.048788831	0.110531052	0.209347856	0.089843346	4+5	FALSE	11.89104571	0	4.758922981	0.676268003	0.873819236	7663	3711	2	0	4	11	18	0	Schwann cell	-0.039955759	0.005363945	G2M	SC-C2
AN2_ATCCGTCAGCGATGCA-1	AN2	11432	4152	10K	AN2	AN2	7	singlet	0.036269892	0.062072794	0.259311134	0.107229369	2+5	TRUE	11.27536739	0	5.44086774	0.586074178	0.891608767	7421	3939	2	0	5	11	6	0	Schwann cell	-0.018902936	-0.000985384	G1	SC-C2
AN2_ATCGGATGTGTCTTAG-1	AN2	9995	3625	5K	AN2	AN2	7	singlet	0.09772221	0.18199973	0.209347856	0.100867531	4+5	FALSE	7.713856928	0	10.37518759	0.64032016	0.889875323	7208	3577	2	0	5	9	17	0	Schwann cell	0.000709914	0.001920195	G2M	SC-C3
AN2_ATCTCTACATCGCTCT-1	AN2	7525	2927	5K	AN2	AN2	1	singlet	0.043830179	0.123293218	0.209347856	0.061503002	4+5	FALSE	10.69767442	0	8.943521595	0.664451827	0.894213055	6798	2927	2	0	4	8	5	0	Schwann cell	-0.002054375	-0.065496662	G1	SC-C1
AN2_ATGACCAGTGTGTTTG-1	AN2	11909	4009	10K	AN2	AN2	7	singlet	0.054178555	0.099620807	0.209347856	0.110554203	4+5	FALSE	16.08867243	0	3.476362415	0.680157864	0.883990749	7471	3721	2	0	5	11	6	0	Schwann cell	0.00978167	0.036338396	G2M	SC-C2
AN2_ATGATCGCATCATCTT-1	AN2	30467	6346	10K	AN2	AN2	7	singlet	0.065274343	0.02639695	0.143174429	0.159480285	2+6	TRUE	12.0983359	0	4.729707552	0.781173073	0.84804739	7436	3087	2	0	4	11	18	0	Schwann cell	-0.016840305	-0.008051318	G1	SC-C2
AN2_ATTACCTGTGACAGGT-1	AN2	5707	2388	5K	AN2	AN2	1	singlet	0.067826614	0.081379757	0.05343639	0.072516382	3+6	TRUE	11.10916418	0	6.080252322	0.420536184	0.899272506	5864	2387	2	0	4	8	5	0	Schwann cell	-0.016485521	-0.039040393	G1	SC-C3
AN2_ATTATCCAGATTAGCA-1	AN2	13495	4207	10K	AN2	AN2	7	singlet	0.079451568	0.074401977	0.209347856	0.15728241	4+5	FALSE	7.862171175	0	4.38680993	0.570581697	0.877438453	7573	3731	2	0	4	11	18	0	Schwann cell	-0.045329959	0.010752969	G2M	SC-C2
AN2_ATTATCCGTAGCGTAG-1	AN2	6974	2774	5K	AN2	AN2	1	singlet	0.060186557	0.118853869	0.05343639	0.101495745	3+6	TRUE	9.176942931	0	5.219386292	0.673931746	0.895830007	6589	2774	2	0	4	8	5	0	Schwann cell	-0.005374078	-0.067524334	G1	SC-C2
AN2_ATTCAGGCAAATGATG-1	AN2	12217	3983	10K	AN2	AN2	7	singlet	0.063304842	0.120138315	0.209347856	0.115886573	4+5	FALSE	12.55627404	0	2.856675125	0.515674879	0.880900786	7502	3672	2	0	4	8	5	0	Schwann cell	-0.07638262	-0.024183736	G1	SC-C2
AN2_ATTCCCGGTCAACACT-1	AN2	18373	5199	10K	AN2	AN2	7	singlet	0.270692438	0.198113307	0.209347856	0.2249559	4+5	FALSE	8.17503946	0	6.476895444	0.723888314	0.87142657	7392	3568	2	0	4	11	18	0	Schwann cell	-0.048500671	-0.010696199	G1	SC-C2
AN2_ATTTCTGAGACTAAGT-1	AN2	4669	2167	500	AN2	AN2	1	singlet	0.091828831	0.115641458	0.209347856	0.097188635	4+5	FALSE	5.632897837	0	2.99850075	0.706789462	0.909145647	5444	2167	2	0	5	9	17	0	Schwann cell	-0.019196227	-0.003446163	G1	SC-C2
AN2_CAAGCTATCACTGTCC-1	AN2	10175	3469	10K	AN2	AN2	7	singlet	0.075834714	0.149572882	0.209347856	0.093181608	4+5	FALSE	12.01965602	0	8.668304668	0.5995086	0.883387123	7161	3393	2	0	4	8	5	0	Schwann cell	-0.064848803	0.013495871	G2M	SC-C3
AN2_CAAGGGAGTCCGACGT-1	AN2	8549	3207	5K	AN2	AN2	1	singlet	0.093021169	0.198671011	0.209347856	0.119680441	4+5	FALSE	2.936015908	0	9.404608726	0.970873786	0.891702562	7011	3200	2	0	4	11	18	0	Schwann cell	-0.00560585	-0.024175842	G1	SC-C3
AN2_CAATACGCAGGAGGTT-1	AN2	13686	4002	10K	AN2	AN2	7	singlet	0.094690003	0.090067774	0.143174429	0.090262984	2+6	FALSE	7.189829022	0	5.136635978	0.562618734	0.870898513	7556	3500	2	0	4	11	18	0	Schwann cell	-0.062756355	-0.053960088	G1	SC-C2
AN2_CAATACGTCCACCCTA-1	AN2	7665	3172	5K	AN2	AN2	6	singlet	0.018732931	0.069420907	0.209347856	0.050256034	4+5	FALSE	4.435746902	0	3.587736464	0.913242009	0.901357245	6898	3171	2	0	4	8	5	0	Schwann cell	-0.017457447	-0.005942355	G1	SC-C2
AN2_CAATGACCATGTCGTA-1	AN2	8759	3342	5K	AN2	AN2	1	singlet	0.047979683	0.089399856	0.143174429	0.101826496	2+6	FALSE	6.404840735	0	5.480077634	0.662176047	0.893861025	7109	3335	2	0	4	11	18	0	Schwann cell	-0.014484256	-0.065357039	G1	SC-C2
AN2_CACACAAAGCTGTACT-1	AN2	11305	4207	10K	AN2	AN2	7	singlet	0.02075992	0.085250492	0.209347856	0.077413585	4+5	FALSE	8.084918178	0	3.219814241	0.716497125	0.894086011	7401	3983	2	0	5	11	6	0	Schwann cell	0.518149485	0.15472239	S	SC-C3
AN2_CACCGTTTCGTACCTC-1	AN2	5541	2197	5K	AN2	AN2	7	singlet	0.105426185	0.04161963	0.125618449	0.084309779	1+9	TRUE	17.09077784	0	0.776033207	0.198520123	0.892681012	5779	2192	2	0	5	9	6	0	Schwann cell	0.003493989	-0.007464409	S	SC-C4
AN2_CACGGGTCATAGATCC-1	AN2	9089	3422	5K	AN2	AN2	7	singlet	0.023590814	0.063727561	0.259311134	0.04268717	2+5	TRUE	8.009682033	0	6.612388602	0.638134008	0.892829513	7147	3401	2	0	4	8	5	0	Schwann cell	-0.087536427	-0.05293722	G1	SC-C2
AN2_CACGGGTTCTTACTGT-1	AN2	9772	3589	5K	AN2	AN2	7	singlet	0.114886262	0.130150072	0.143174429	0.222612183	2+6	FALSE	12.38231682	0	4.492427343	0.777732296	0.890974485	7234	3538	2	0	4	8	5	0	Schwann cell	-0.001945588	-0.033399099	G1	SC-C2
AN2_CACTGGGCACCCTCTA-1	AN2	15325	4689	10K	AN2	AN2	7	singlet	0.043384161	0.047366333	0.209347856	0.108579336	4+5	FALSE	5.729200653	0	4.665579119	0.848287113	0.877115642	7719	3889	2	0	4	11	18	0	Schwann cell	-0.07165817	-0.041794284	G1	SC-C2
AN2_CAGCAATTCATCACAG-1	AN2	8445	3186	5K	AN2	AN2	7	singlet	0.048541617	0.126699608	0.05343639	0.056285426	3+6	FALSE	10.47957371	0	4.831261101	0.426287744	0.89218308	7000	3183	2	0	5	11	6	0	Schwann cell	-0.05617686	0.002440711	G2M	SC-C3
AN2_CAGGCCAGTAACCCGC-1	AN2	10057	3705	10K	AN2	AN2	7	singlet	0.170405313	0.082581408	0.114579292	0.097301511	8+9	FALSE	13.28427961	0	5.946107189	0.318186338	0.891646807	7260	3636	2	0	5	9	17	0	Schwann cell	-0.025100997	-0.015700303	G1	SC-C3
AN2_CAGTTAGCAACCTAAC-1	AN2	6338	2573	5K	AN2	AN2	7	singlet	0.063908719	0.076319062	0.105709995	0.035806768	5+9	TRUE	18.0814137	0	4.559798044	0.394446198	0.897023312	6285	2573	2	0	5	11	6	0	Schwann cell	-0.031579513	-0.009110087	G1	SC-C2
AN2_CAGTTCCAGGCTAAAT-1	AN2	13369	4005	10K	AN2	AN2	7	singlet	0.161014751	0.243243894	0.111647419	0.092059544	4+9	TRUE	6.963871643	0	9.155509013	1.084598698	0.873125581	7498	3559	2	0	4	11	18	0	Schwann cell	-0.077547201	-0.052171565	G1	SC-C6_FBXW7
AN2_CATCGCTGTTGGTGTT-1	AN2	60722	9006	10K	AN2	AN2	7	singlet	0.032693952	0.026516086	0.143174429	0.274834718	2+6	FALSE	8.105793617	0	4.578241823	0.609334343	0.826729216	8086	3833	2	0	4	11	18	0	Schwann cell	-0.103832011	-0.017900387	G1	SC-C2
AN2_CATGCAAAGAGAGCCT-1	AN2	23780	5735	10K	AN2	AN2	7	singlet	0.07569129	0.030288984	0.143174429	0.175019313	2+6	FALSE	10.62237174	0	4.17157275	0.6686291	0.858855456	7019	3000	2	0	4	11	18	0	Schwann cell	-0.022150259	-0.035270956	G1	SC-C2
AN2_CATGCCTTCGACCCAG-1	AN2	22502	5736	10K	AN2	AN2	7	singlet	0.094077118	0.182234713	0.209347856	0.114107098	4+5	FALSE	3.261932273	0	10.35463514	0.737712203	0.863607119	7000	3024	2	0	4	11	18	0	Schwann cell	-0.076890065	-0.03651562	G1	SC-C3
AN2_CATGGTACAATACCTG-1	AN2	18763	5181	10K	AN2	AN2	7	singlet	0.041322064	0.093033153	0.209347856	0.075384726	4+5	TRUE	10.6539466	0	4.087832436	0.591589831	0.869213866	7448	3504	2	0	4	11	18	0	Schwann cell	-0.043313926	-0.067721174	G1	SC-C2
AN2_CCACGTTTCACGGACC-1	AN2	12406	4184	10K	AN2	AN2	7	singlet	0.071019977	0.13522929	0.209347856	0.105618014	4+5	FALSE	8.520070933	0	5.852007093	0.540061261	0.884689164	7530	3885	2	0	4	8	5	0	Schwann cell	-0.058817595	-0.006296985	G1	SC-C2
AN2_CCCGAAGAGGCTCCCA-1	AN2	16245	4686	10K	AN2	AN2	7	singlet	0.052802451	0.114875194	0.143174429	0.101228125	2+6	FALSE	7.639273623	0	6.937519237	0.572483841	0.8717755	7666	3676	2	0	4	11	18	0	Schwann cell	-0.07287952	-0.046426684	G1	SC-C2
AN2_CCCTGATGTCAGATTC-1	AN2	17852	4902	10K	AN2	AN2	7	singlet	0.040614046	0.08094026	0.209347856	0.120625697	4+5	FALSE	8.850548958	0	2.106206587	0.543356487	0.867978619	7683	3479	2	0	4	11	18	0	Schwann cell	-0.058822488	-0.028237092	G1	SC-C2
AN2_CCGATGGAGGGTGAAA-1	AN2	17844	4828	10K	AN2	AN2	7	singlet	0.101730861	0.113154523	0.143174429	0.066607837	2+6	FALSE	9.706343869	0	4.875588433	0.750952701	0.866464544	7495	3394	2	0	4	11	18	0	Schwann cell	-0.059858021	-0.044494546	G1	SC-C2
AN2_CCTATCGTCGACGATT-1	AN2	29451	5881	10K	AN2	AN2	7	singlet	0.233322129	0.097298692	0.143174429	0.185745026	2+6	FALSE	5.517639469	0	5.538012292	0.77077179	0.843447482	7385	3073	2	0	4	11	18	0	Schwann cell	-0.018769029	-0.037324043	G1	SC-C2
AN2_CCTCACATCTATTCGT-1	AN2	6869	2974	5K	AN2	AN2	7	singlet	0.025051985	0.104473012	0.209347856	0.054865043	4+5	FALSE	9.026059106	0	2.533119814	0.567768234	0.905248204	6619	2974	2	0	5	11	6	0	Schwann cell	-0.006407147	-0.042087999	G1	SC-C2
AN2_CCTCCTCCACTTGTGA-1	AN2	11210	3821	10K	AN2	AN2	7	singlet	0.098530635	0.145513347	0.143174429	0.087128701	2+6	FALSE	11.2132025	0	4.335414808	0.454950937	0.884574297	7342	3648	2	0	5	11	6	0	Schwann cell	-0.061260188	0.076610792	G2M	SC-C3
AN2_CCTCTAGGTCTAACGT-1	AN2	8979	3413	5K	AN2	AN2	7	singlet	0.100246079	0.099631826	0.143174429	0.07516371	2+6	FALSE	7.762557078	0	4.933734269	0.757322642	0.893734516	7150	3397	2	0	4	11	18	0	Schwann cell	-0.054132882	-0.084100529	G1	SC-C6_FBXW7
AN2_CGAGTTAGTTAACCTG-1	AN2	5251	2289	5K	AN2	AN2	1	singlet	0.037979372	0.092780905	0.209347856	0.075912259	4+5	FALSE	11.06455913	0	3.656446391	0.209483908	0.903071837	5647	2288	2	0	11	12	6	0	Schwann cell	-0.026776535	-0.010248043	G1	SC-C3
AN2_CGGAATTTCTGTAACG-1	AN2	20123	5006	10K	AN2	AN2	7	singlet	0.090654299	0.110910853	0.143174429	0.126667479	2+6	FALSE	6.032897679	0	4.164389008	0.904437708	0.859608499	7256	2985	2	0	4	11	18	0	Schwann cell	-0.049081956	-0.082301403	G1	SC-C2
AN2_CGGAGAACATAGGAGC-1	AN2	12660	4208	10K	AN2	AN2	7	singlet	0.075795941	0	0.887595062	0.147744293	NA	NA	5.410742496	0	5.434439179	0.505529226	0.883396538	7562	3848	2	0	4	8	5	0	Schwann cell	-0.043476081	-0.005462967	G1	SC-C2
AN2_CGGTCAGAGAACTGAT-1	AN2	8935	3215	5K	AN2	AN2	7	singlet	0.044847637	0.090290279	0.143174429	0.099241069	2+6	FALSE	11.18074986	0	5.193060996	0.749860101	0.887647948	7088	3199	2	0	4	11	18	0	Schwann cell	0.025197486	-0.024706147	S	SC-C6_FBXW7
AN2_CGTAGTAAGCACCCAC-1	AN2	19100	5192	10K	AN2	AN2	7	singlet	0.060353812	0.077690791	0.209347856	0.164782296	4+5	FALSE	11.84293194	0	2.607329843	0.528795812	0.867859315	7491	3390	2	0	4	11	18	0	Schwann cell	-0.045109878	-0.053349433	G1	SC-C2
AN2_CGTCAAATCCTAAGTG-1	AN2	7531	2776	5K	AN2	AN2	7	singlet	0.086331449	0.1081676	0.259311134	0.061986981	2+5	TRUE	14.56645864	0	5.125481344	0.398353472	0.888199727	6762	2775	2	0	11	8	5	0	Schwann cell	-0.037146545	-0.061117562	G1	SC-C2
AN2_CGTCCATTCGTCCTCA-1	AN2	15986	4392	10K	AN2	AN2	7	singlet	0.037135258	0.066668567	0.143174429	0.099646762	2+6	FALSE	12.7423996	0	4.822970099	0.594269986	0.866528971	7476	3410	2	0	4	11	18	0	Schwann cell	-0.044144147	-0.082662776	G1	SC-C2
AN2_CTACGGGTCCCTTCCC-1	AN2	6826	2953	5K	AN2	AN2	1	singlet	0.109957561	0.09591071	0.259311134	0.09752822	2+5	FALSE	7.793729856	0	7.573981834	0.454145913	0.905089448	6574	2951	2	0	5	9	6	0	Schwann cell	0.003585701	-0.023043527	S	SC-C2
AN2_CTCATGCGTGGCGCTT-1	AN2	14613	4417	10K	AN2	AN2	7	singlet	0.038934171	0.053182293	0.209347856	0.108647527	4+5	FALSE	10.66173955	0	6.213645384	0.691165401	0.875235414	7591	3706	2	0	4	11	18	0	Schwann cell	-0.074178289	-0.029458756	G1	SC-C2
AN2_CTCCACAAGCTAATGA-1	AN2	12473	3530	10K	AN2	AN2	7	singlet	0.066960506	0.146532881	0.209347856	0.121807193	4+5	FALSE	9.380261365	0	9.893369679	0.585264171	0.866162083	7305	3233	2	0	4	8	5	0	Schwann cell	-0.078902583	0.012407741	G2M	SC-C2
AN2_CTCCACACAAAGGCAC-1	AN2	6172	2653	5K	AN2	AN2	1	singlet	0.039946981	0.030037764	0.259311134	0.092542893	2+5	FALSE	8.522359041	0	5.930006481	0.664290343	0.903259244	6168	2652	2	0	11	8	5	0	Schwann cell	-0.051324133	0.02807948	G2M	SC-C2
AN2_CTCCGATAGGGAGGCA-1	AN2	15640	4494	10K	AN2	AN2	7	singlet	0.035380702	0.09111547	0.143174429	0.103396908	2+6	FALSE	8.037084399	0	5.179028133	0.60741688	0.87086955	7574	3600	2	0	4	11	18	0	Schwann cell	-0.07287561	-0.070428902	G1	SC-C2
AN2_CTGAGGCTCGTTAGAC-1	AN2	14335	3973	10K	AN2	AN2	5	singlet	0.082046203	0.072433124	0.143174429	0.160226553	2+6	FALSE	13.16358563	0	7.206138821	0.585978375	0.865922567	7389	3330	2	0	4	8	5	0	Schwann cell	-0.087508046	-0.088410189	G1	SC-C2
AN2_CTGCAGGTCGCGTGAC-1	AN2	13662	4101	10K	AN2	AN2	7	singlet	0.038215194	0.065617313	0.259311134	0.095064114	2+5	TRUE	9.713072757	0	7.180500659	0.607524521	0.873625267	7536	3574	2	0	4	8	5	0	Schwann cell	-0.028509095	-0.072336794	G1	SC-C2
AN2_CTGTACCTCGCAGTGC-1	AN2	23112	5497	10K	AN2	AN2	7	singlet	0.068725176	0.099406888	0.209347856	0.152193392	4+5	FALSE	8.199203877	0	6.702146071	0.765835929	0.857072637	6877	2833	2	0	4	11	18	0	Schwann cell	-0.044802178	-0.0472529	G1	SC-C2
AN2_CTGTCGTTCCGATGCG-1	AN2	11246	4089	10K	AN2	AN2	7	singlet	0.016428046	0.098199509	0.143174429	0.066706651	2+6	FALSE	6.829094789	0	5.770940779	0.444602525	0.891537601	7368	3925	2	0	4	11	18	0	Schwann cell	-0.045748469	-0.028873127	G1	SC-C6_FBXW7
AN2_CTTCTAATCAATCTTC-1	AN2	10847	4026	10K	AN2	AN2	7	singlet	0.025146402	0.101436414	0.143174429	0.058944433	2+6	TRUE	7.522817369	0	4.535816355	0.470176086	0.893332629	7304	3884	2	0	4	8	5	0	Schwann cell	-0.083365094	-0.016303144	G1	SC-C2
AN2_CTTTCAACACAACCGC-1	AN2	49994	8037	10K	AN2	AN2	7	singlet	0.066256747	0.089151307	0.143174429	0.256243952	2+6	FALSE	7.176861223	0	4.296515582	0.634076089	0.831062398	7959	3647	2	0	4	11	18	0	Schwann cell	-0.034612022	-0.034941251	G1	SC-C2
AN2_GAAACCTGTTGTGTAC-1	AN2	19423	4756	10K	AN2	AN2	5	singlet	0.166125298	0.109767071	0.209347856	0.107955494	4+5	FALSE	13.53549915	0	6.754878237	0.586933018	0.857502474	7161	2991	2	0	4	11	18	0	Schwann cell	-0.061918493	-0.029468407	G1	SC-C2
AN2_GAAGGACGTGGGTATG-1	AN2	10616	3340	10K	AN2	AN2	7	singlet	0.119306177	0.107938965	0.209347856	0.12785925	4+5	FALSE	10.81386586	0	9.692916353	0.62170309	0.875256006	7128	3235	2	0	4	8	5	0	Schwann cell	-0.00351465	-0.074336137	G1	SC-C2
AN2_GAAGTAAGTATTTCCT-1	AN2	12560	3907	10K	AN2	AN2	7	singlet	0.031652153	0.061685047	0.143174429	0.067969305	2+6	FALSE	8.288216561	0	4.187898089	0.573248408	0.876275309	7498	3541	2	0	4	11	18	0	Schwann cell	-0.031331523	-0.048545196	G1	SC-C2
AN2_GAATCACTCCCATAGA-1	AN2	8102	3134	5K	AN2	AN2	7	singlet	0.022580486	0.080762739	0.143174429	0.04624583	2+6	FALSE	9.812392002	0	5.652925204	0.431992101	0.894465009	6969	3132	2	0	4	11	18	0	Schwann cell	-0.021626326	-0.029527084	G1	SC-C6_FBXW7
AN2_GACCCAGGTAATACCC-1	AN2	16868	4437	10K	AN2	AN2	7	singlet	0.054131988	0.130365271	0.209347856	0.098528305	4+5	FALSE	7.380839459	0	9.603983875	0.509841119	0.862795023	7292	3192	2	0	4	11	18	0	Schwann cell	0.003702611	-0.046287603	S	SC-C6_FBXW7
AN2_GAGACTTAGTATTCCG-1	AN2	10493	2881	10K	AN2	AN2	7	singlet	0.175688535	0.090170416	0.143174429	0.099429848	2+6	FALSE	24.04460116	0	0.981606785	0.35261603	0.860390345	7250	2712	2	0	5	9	17	0	Schwann cell	-0.050549136	-0.047263619	G1	SC-C4
AN2_GAGAGGTCACTGGATT-1	AN2	13838	4396	10K	AN2	AN2	7	singlet	0.040218066	0.10459164	0.209347856	0.122308895	4+5	FALSE	8.585055644	0	5.188611071	0.46249458	0.879737545	7633	3869	2	0	4	11	18	0	Schwann cell	-0.067007204	-0.025140709	G1	SC-C2
AN2_GAGTGAGAGCAAGTGC-1	AN2	10805	3814	10K	AN2	AN2	7	singlet	0.253662527	0.2791895	0.209347856	0.130402701	4+5	FALSE	9.921332716	0	7.903748265	0.601573346	0.887881469	7273	3695	2	0	5	9	17	0	Schwann cell	0.0023363	-0.044319669	S	SC-C2
AN2_GAGTGTTAGGAACTAT-1	AN2	3837	1798	500	AN2	AN2	6	singlet	0.030000901	0.218124708	0.143174429	0.042084409	2+6	TRUE	14.95960386	0	4.404482669	0.599426635	0.908146522	5313	1811	2	0	4	8	18	0	Schwann cell	-0.026964458	-0.035515653	G1	SC-C2
AN2_GATAGAACACAACGTT-1	AN2	12035	4160	10K	AN2	AN2	7	singlet	0.053903673	0.198656908	0.209347856	0.065595781	4+5	FALSE	9.563772331	0	7.577897798	0.639800582	0.886935704	7532	3899	2	0	4	11	18	0	Schwann cell	0.010407526	-0.021019191	S	SC-C3
AN2_GATGACTCAAACAGGC-1	AN2	10100	3537	10K	AN2	AN2	7	singlet	0.074268654	0.059922178	0.05343639	0.070028411	3+6	FALSE	10.84158416	0	4.366336634	0.623762376	0.886201363	7173	3458	2	0	4	8	5	0	Schwann cell	0.012283393	0.001416422	S	SC-C3
AN2_GATGATCTCACAGAGG-1	AN2	19072	4772	10K	AN2	AN2	5	singlet	0.0706001	0.134057095	0.209347856	0.133653446	4+5	FALSE	12.79886745	0	6.596057047	0.466652685	0.859429882	7207	3099	2	0	4	11	18	0	Schwann cell	-0.068131826	-0.049935567	G1	SC-C2
AN2_GATGTTGGTACGTTCA-1	AN2	6253	2575	5K	AN2	AN2	7	singlet	0.073621027	0.164707117	0.209347856	0.097216643	4+5	FALSE	14.02526787	0	2.142971374	0.671677595	0.898497835	6229	2575	2	0	5	9	6	0	Schwann cell	-0.080313754	-0.044643647	G1	SC-C3
AN2_GCAACCGCACATGACT-1	AN2	8612	2839	5K	AN2	AN2	7	singlet	0.059302688	0.118344049	0.05343639	0.06082101	3+6	TRUE	12.76126335	0	8.697166744	0.476079889	0.877528364	6941	2834	2	0	4	8	5	0	Schwann cell	-0.0566675	-0.046914865	G1	SC-C2
AN2_GCATGATGTAGTGCGA-1	AN2	17101	4943	10K	AN2	AN2	5	singlet	0.233982295	0.145662391	0.143174429	0.130511784	2+6	FALSE	14.49622829	0	5.917782586	0.444418455	0.872660487	7523	3645	2	0	5	11	6	0	Schwann cell	-0.062904645	-0.039888325	G1	SC-C2
AN2_GCATTAGTCTACTGAG-1	AN2	11721	3833	10K	AN2	AN2	7	singlet	0.040821027	0.187871731	0.209347856	0.056463512	4+5	FALSE	11.56044706	0	7.473765037	0.588686972	0.880700403	7364	3582	2	0	4	8	5	0	Schwann cell	-0.015784015	0.019190926	G2M	SC-C3
AN2_GCCAACGCACGACAAG-1	AN2	58944	8245	10K	AN2	AN2	7	singlet	0.067941941	0.117513466	0.143174429	0.308321553	2+6	TRUE	7.439264387	0	4.755361021	1.148547774	0.820928674	8002	3559	2	0	4	11	18	0	Schwann cell	-0.063784915	-0.023624171	G1	SC-C2
AN2_GCCGATGGTGTCCCTT-1	AN2	19413	5186	10K	AN2	AN2	7	singlet	0.118468784	0.05493099	0.209347856	0.151730525	4+5	FALSE	8.272806882	0	7.015917169	0.623293669	0.86631349	7281	3327	2	0	4	11	18	0	Schwann cell	-0.024626575	-0.025843354	G1	SC-C2
AN2_GCGGAAAAGTCTAGAA-1	AN2	10745	3521	10K	AN2	AN2	7	singlet	0.027221054	0.080428426	0.209347856	0.081832201	4+5	FALSE	7.733829688	0	9.250814332	0.325732899	0.879802634	7143	3414	2	0	4	8	5	0	Schwann cell	-0.031415259	-0.011933888	G1	SC-C2
AN2_GCGTGCAGTACCAATC-1	AN2	8230	2938	5K	AN2	AN2	7	singlet	0.067182012	0.119000632	0.209347856	0.061826491	4+5	TRUE	13.60874848	0	8.529769137	0.522478736	0.885746523	6924	2937	2	0	4	8	5	0	Schwann cell	-0.025601871	-0.058741194	G1	SC-C1
AN2_GCTACAACAGGAGACT-1	AN2	18190	4892	10K	AN2	AN2	7	singlet	0.051685456	0.069657008	0.209347856	0.07627193	4+5	FALSE	6.761957119	0	5.579989005	0.786146234	0.866110645	7430	3388	2	0	4	11	18	0	Schwann cell	-0.003875126	-0.015741732	G1	SC-C2
AN2_GCTTCACTCATTGCGA-1	AN2	9753	3510	5K	AN2	AN2	7	singlet	0.046790823	0.114310166	0.05343639	0.04891209	3+6	TRUE	11.29908746	0	5.013841895	0.943299498	0.888740103	7214	3459	2	0	4	8	5	0	Schwann cell	-0.024386875	-0.070620509	G1	SC-C3
AN2_GGACGTCAGGTAATCA-1	AN2	16537	4522	10K	AN2	AN2	7	singlet	0.047754299	0.091449911	0.209347856	0.10810066	4+5	FALSE	7.371349096	0	8.67146399	0.725645522	0.866508962	7487	3455	2	0	4	11	18	0	Schwann cell	0.034338536	-0.018115789	S	SC-C2
AN2_GGATGTTGTTATCCAG-1	AN2	19304	5071	10K	AN2	AN2	7	singlet	0.032186486	0.065438559	0.143174429	0.067775175	2+6	TRUE	6.755076668	0	4.682967261	0.621632822	0.864535353	7374	3236	2	0	4	11	18	0	Schwann cell	-0.08735124	-0.028257693	G1	SC-C2
AN2_GGGTTTAAGAAGGCTC-1	AN2	21595	5457	10K	AN2	AN2	7	singlet	0.025938127	0.089117798	0.209347856	0.109131797	4+5	FALSE	7.316508451	0	4.32970595	0.472331558	0.862171072	6938	2822	2	0	4	11	18	0	Schwann cell	-0.083204316	-0.05605719	G1	SC-C2
AN2_GGTAATCGTGTTAGCT-1	AN2	16047	4415	10K	AN2	AN2	7	singlet	0.074044496	0.096840932	0.209347856	0.148750864	4+5	TRUE	5.826634262	0	5.8951829	0.735339939	0.866727549	7588	3384	2	0	4	11	18	0	Schwann cell	-0.072229634	-0.068001828	G1	SC-C2
AN2_GGTGGCTGTTTGGAAA-1	AN2	8163	3210	5K	AN2	AN2	7	singlet	0.026305726	0.072074589	0.209347856	0.064660401	4+5	FALSE	10.60884479	0	5.892441504	0.624770305	0.896380284	7025	3203	2	0	5	11	6	0	Schwann cell	-0.06652181	-0.012814424	G1	SC-C2
AN2_GTAGAGGTCTCGCGTT-1	AN2	20686	5409	10K	AN2	AN2	7	singlet	0.079369739	0.153447578	0.143174429	0.111920043	2+6	FALSE	8.619356086	0	4.234748139	0.584936672	0.865013159	7195	3254	2	0	4	11	18	0	Schwann cell	-0.059475109	-0.052509067	G1	SC-C2
AN2_GTAGTACAGGCTCTCG-1	AN2	12454	4245	10K	AN2	AN2	7	singlet	0.071019977	0.162961596	0.209347856	0.096295615	4+5	FALSE	12.86333708	0	3.934478882	0.578127509	0.885861804	7562	3880	2	0	5	11	6	0	Schwann cell	-0.018340014	0.011822582	G2M	SC-C3
AN2_GTAGTACGTATAGCTC-1	AN2	14672	4386	10K	AN2	AN2	7	singlet	0.061132018	0.012371488	0.209347856	0.118125594	4+5	FALSE	14.27889858	0	3.700926936	0.52480916	0.874133677	7607	3596	2	0	4	11	18	0	Schwann cell	-0.076729971	-0.003038885	G1	SC-C2
AN2_GTATTGGAGTCGCCCA-1	AN2	13319	4469	10K	AN2	AN2	7	singlet	0.168877274	0.162313233	0.143174429	0.129119547	2+6	FALSE	12.23064795	0	5.188077183	0.397927772	0.885012843	7649	3950	2	0	5	11	6	0	Schwann cell	-0.008405677	-0.029528162	G1	SC-C3
AN2_GTATTGGCAGACACCC-1	AN2	13914	4059	10K	AN2	AN2	7	singlet	0.131898463	0.190978265	0.209347856	0.183953956	4+5	FALSE	17.22725313	0	3.880983182	0.481529395	0.870872657	7584	3457	2	0	4	11	18	0	Schwann cell	-0.029780158	-0.014419211	G1	SC-C2
AN2_GTATTGGGTCCAAAGG-1	AN2	4464	1792	500	AN2	AN2	1	singlet	0.097326703	0.130695751	0.125618449	0.033338701	1+9	FALSE	20.07168459	0	7.28046595	0.649641577	0.891392839	5504	1791	2	0	5	9	6	0	Schwann cell	-0.048199544	-0.019172414	G1	SC-C2
AN2_GTCAGCGGTCCCTGAG-1	AN2	23115	5011	10K	AN2	AN2	7	singlet	0.06501767	0.110754601	0.209347856	0.147875987	4+5	FALSE	8.185161151	0	13.13000216	0.588362535	0.847849304	6720	2515	2	0	4	11	18	0	Schwann cell	-0.059603545	-0.043409011	G1	SC-C2
AN2_GTCATCCTCCGATAAC-1	AN2	39384	7375	10K	AN2	AN2	7	singlet	0.032820832	0.114829799	0.143174429	0.195684686	2+6	TRUE	7.937233394	0	5.733292708	0.523055048	0.841674176	7919	3568	2	0	4	11	18	0	Schwann cell	-0.056723099	-0.032550783	G1	SC-C2
AN2_GTCATTTAGATAACGT-1	AN2	5462	2295	5K	AN2	AN2	7	singlet	0.029843155	0.112242877	0.209347856	0.064162079	4+5	FALSE	11.11314537	0	1.720981326	0.402782863	0.899241753	5738	2295	2	0	5	11	6	0	Schwann cell	-0.018305496	0.017818632	G2M	SC-C3
AN2_GTCCTCAAGTTTCTTC-1	AN2	4125	1788	500	AN2	AN2	1	singlet	0.084334671	0.085594312	0.125618449	0.013873188	1+9	FALSE	18.66666667	0	4.412121212	0.533333333	0.899581227	5380	1792	2	0	5	8	6	0	Schwann cell	-0.024028749	-0.021390131	G1	SC-C2
AN2_GTCGTAATCCGTGGCA-1	AN2	7451	3121	5K	AN2	AN2	7	singlet	0.067225419	0.111675988	0.209347856	0.097942742	4+5	FALSE	10.84418199	0	7.797611059	0.764997987	0.902401897	6836	3118	2	0	5	9	17	0	Schwann cell	-0.007639994	0.004228082	G2M	SC-C3
AN2_GTCTACCAGATACCAA-1	AN2	7810	2991	5K	AN2	AN2	7	singlet	0.088224135	0.178759347	0.209347856	0.100557225	4+5	FALSE	7.823303457	0	12.71446863	0.460947503	0.892917547	6855	2991	2	0	5	9	17	0	Schwann cell	-0.036944325	-0.028795886	G1	SC-C2
AN2_GTCTACCGTAACGCGA-1	AN2	13521	3962	10K	AN2	AN2	7	singlet	0.046955943	0.105551392	0.125618449	0.074947388	1+9	TRUE	11.0864581	0	5.635677834	0.44375416	0.870952989	7469	3445	2	0	5	11	6	0	Schwann cell	-0.025092124	0.028351623	G2M	SC-C2
AN2_GTGAGCCCACATTCTT-1	AN2	13903	4229	10K	AN2	AN2	7	singlet	0.203599125	0.142719384	0.259311134	0.116154534	2+5	FALSE	13.06912177	0	5.142774941	0.338056535	0.875245644	7543	3644	2	0	4	11	6	0	Schwann cell	-0.032836124	-0.031931181	G1	SC-C3
AN2_GTGAGTTTCTTCCTAA-1	AN2	17554	4944	10K	AN2	AN2	7	singlet	0.109587908	0.238101776	0.143174429	0.119296513	2+6	FALSE	8.590634613	0	5.588469864	0.854506095	0.870346638	7457	3493	2	0	4	11	18	0	Schwann cell	-0.026266377	-0.075130896	G1	SC-C6_FBXW7
AN2_GTGCACGGTACAGAGC-1	AN2	6304	2656	5K	AN2	AN2	1	singlet	0.087911874	0.251863076	0.209347856	0.085294521	4+5	FALSE	10.24746193	0	6.265862944	0.523477157	0.901203671	6272	2655	2	0	4	11	18	0	Schwann cell	-0.027681113	0.00552308	G2M	SC-C3
AN2_GTGCAGCAGTCACAGG-1	AN2	6517	2358	5K	AN2	AN2	7	singlet	0.036106091	0.12029589	0.209347856	0.038208071	4+5	FALSE	14.94552708	0	5.769525855	0.859291085	0.884242686	6385	2358	2	0	4	8	5	0	Schwann cell	-0.007835332	0.017605283	G2M	SC-C1
AN2_GTGGAAGCAATGACCT-1	AN2	5916	2589	5K	AN2	AN2	1	singlet	0.132806987	0.080454075	0.259311134	0.070689996	2+5	FALSE	10.71670047	0	3.921568627	0.490196078	0.904853278	5967	2588	2	0	5	9	6	0	Schwann cell	-0.028557451	-0.045080811	G1	SC-C2
AN2_GTGTGGCAGTTTCGAC-1	AN2	16663	4958	10K	AN2	AN2	7	singlet	0.098717041	0.039336054	0.209347856	0.139070589	4+5	TRUE	9.836163956	0	3.618796135	0.636139951	0.87530141	7661	3821	2	0	4	11	18	0	Schwann cell	-0.060826035	-0.018980838	G1	SC-C2
AN2_GTTACAGCATTCACCC-1	AN2	27801	6009	10K	AN2	AN2	5	singlet	0.083121374	0.147559119	0.209347856	0.139866747	4+5	TRUE	12.02474731	0	5.294773569	0.722995576	0.850303967	7202	3043	2	0	4	11	18	0	Schwann cell	-0.086323088	-0.060882938	G1	SC-C2
AN2_GTTACAGTCCACTTCG-1	AN2	25495	5784	10K	AN2	AN2	7	singlet	0.065887399	0.048414683	0.143174429	0.144208294	2+6	FALSE	10.6295352	0	3.839968621	0.890370661	0.853799317	7112	2855	2	0	4	11	18	0	Schwann cell	-0.04728976	0.004293257	G2M	SC-C2
AN2_GTTACAGTCCGGCAGT-1	AN2	27867	5395	10K	AN2	AN2	7	singlet	0.213518038	0.108465584	0.209347856	0.246634029	4+5	FALSE	7.062116482	0	9.053719453	0.871999139	0.839576086	7132	2637	2	0	4	11	18	0	Schwann cell	0.044710378	-0.023653933	S	SC-C6_FBXW7
AN2_GTTAGTGCATGGGCAA-1	AN2	5782	2525	5K	AN2	AN2	7	singlet	0.026938546	0.157212656	0.209347856	0.020835635	4+5	FALSE	16.79349706	0	2.006226219	0.345901072	0.904356928	5897	2524	2	0	5	9	6	0	Schwann cell	-0.055814854	-0.024098971	G1	SC-C2
AN2_GTTGTGACAATTGCAC-1	AN2	24619	5555	10K	AN2	AN2	7	singlet	0.043390196	0.16645926	0.209347856	0.125687127	4+5	FALSE	6.783378691	0	4.378731874	0.901742557	0.852756427	7090	2813	2	0	4	11	18	0	Schwann cell	-0.055933671	-0.067112021	G1	SC-C2
AN2_TAACACGGTTGACTGT-1	AN2	16258	4403	10K	AN2	AN2	7	singlet	0.032549899	0.137744161	0.209347856	0.097520656	4+5	FALSE	6.901217862	0	8.74646328	0.928773527	0.865279176	7461	3404	2	0	4	11	5	0	Schwann cell	-0.064328037	-0.018733822	G1	SC-C2
AN2_TAAGCACAGCGAAACC-1	AN2	7709	3106	5K	AN2	AN2	1	singlet	0.118984543	0.146934987	0.143174429	0.101908022	2+6	FALSE	7.627448437	0	5.616811519	0.674536256	0.898431491	6847	3105	2	0	4	8	5	0	Schwann cell	-0.086908013	-0.017251268	G1	SC-C3
AN2_TAAGCACGTAGGCAAC-1	AN2	20121	5600	10K	AN2	AN2	7	singlet	0.121276006	0.063213595	0.143174429	0.157228686	2+6	TRUE	12.39998012	0	2.773222007	0.705730331	0.870932443	7448	3439	2	0	4	11	18	0	Schwann cell	-0.084142702	-0.07160817	G1	SC-C2
AN2_TACGTCCGTAGGAGTC-1	AN2	12680	4062	10K	AN2	AN2	7	singlet	0.058954895	0.034519802	0.143174429	0.119355145	2+6	FALSE	13.20977918	0	4.747634069	0.678233438	0.879511342	7581	3730	2	0	5	11	6	0	Schwann cell	-0.057821039	-0.000303557	G1	SC-C2
AN2_TACTTACAGCATGGGT-1	AN2	11015	3428	10K	AN2	AN2	7	singlet	0.043539714	0.123135125	0.209347856	0.099215844	4+5	FALSE	12.22877894	0	7.607807535	0.889695869	0.874580497	7198	3279	2	0	4	11	18	0	Schwann cell	-0.02944828	-0.04587569	G1	SC-C2
AN2_TAGGGTTGTCAGGTGA-1	AN2	18323	4474	10K	AN2	AN2	7	singlet	0.062728867	0.144509041	0.209347856	0.111889615	4+5	FALSE	5.337553894	0	14.16798559	0.616711237	0.856368498	7089	2936	2	0	4	11	18	0	Schwann cell	-0.016478313	-0.06908942	G1	SC-C6_FBXW7
AN2_TCAAGCACAACAAGAT-1	AN2	6136	2463	5K	AN2	AN2	7	singlet	0.08392062	0.20257098	0.209347856	0.073785282	4+5	FALSE	11.2125163	0	4.139504563	0.570404172	0.895345053	6135	2462	2	0	5	9	6	0	Schwann cell	-0.049184482	-0.017766873	G1	SC-C2
AN2_TCAAGTGTCAACGAGG-1	AN2	14458	4374	10K	AN2	AN2	7	singlet	0.062087417	0.123815631	0.143174429	0.110860619	2+6	TRUE	13.12076359	0	6.965002075	0.539493706	0.875188477	7556	3688	2	0	5	11	6	0	Schwann cell	-0.085630687	-0.012356604	G1	SC-C2
AN2_TCACGGGCACACGCCA-1	AN2	3947	2121	500	AN2	AN2	1	singlet	0.021928005	0.104017262	0.209347856	0.047238846	4+5	FALSE	6.71395997	0	2.254877122	0.456042564	0.924998214	5190	2146	2	0	5	11	6	0	Schwann cell	0.01708777	-0.004861683	S	SC-C4
AN2_TCAGCCTTCTGTACAG-1	AN2	14178	4160	10K	AN2	AN2	7	singlet	0.096182808	0.175809204	0.143174429	0.106799266	2+6	TRUE	11.64480181	0	7.857243617	0.662999013	0.871731448	7545	3562	2	0	4	11	18	0	Schwann cell	-0.017977405	-0.008618086	G1	SC-C2
AN2_TCAGTCCCAAACCACT-1	AN2	16334	4721	10K	AN2	AN2	7	singlet	0.045252897	0.081271925	0.209347856	0.091136542	4+5	FALSE	5.993632913	0	6.275254071	0.648953104	0.872051576	7623	3687	2	0	4	11	18	0	Schwann cell	-0.066308533	-0.012907268	G1	SC-C2
AN2_TCAGTCCCAACTGGTT-1	AN2	9032	2910	5K	AN2	AN2	7	singlet	0.091021173	0.104337927	0.209347856	0.078643317	4+5	FALSE	15.58901683	0	1.561116032	0.730735164	0.875652728	7120	2878	2	0	4	11	18	0	Schwann cell	-0.068529021	-0.066747792	G1	SC-C2
AN2_TCAGTCCGTTTCCATT-1	AN2	11041	3479	10K	AN2	AN2	7	singlet	0.102355957	0.116148151	0.125618449	0.119109764	1+9	FALSE	15.68698487	0	6.548319899	0.7336292	0.875945353	7209	3324	2	0	4	11	18	0	Schwann cell	-0.027653473	-0.051137875	G1	SC-C2
AN2_TCCAGAATCTCTAAGG-1	AN2	18888	5243	10K	AN2	AN2	7	singlet	0.054883271	0.231578428	0.143174429	0.0837232	2+6	FALSE	6.829733164	0	5.278483693	0.598263448	0.869835849	7452	3525	2	0	4	11	18	0	Schwann cell	-0.098158383	-0.024976547	G1	SC-C2
AN2_TCCCACAAGACTAAGT-1	AN2	8136	3321	5K	AN2	AN2	1	singlet	0.022974821	0.019760463	0.209347856	0.072598723	4+5	FALSE	3.478367748	0	4.584562439	0.737463127	0.900485634	7027	3309	2	0	4	8	5	0	Schwann cell	-0.045649228	-0.037330331	G1	SC-C2
AN2_TCGACGGTCGGACTGC-1	AN2	12325	3972	10K	AN2	AN2	7	singlet	0.020914497	0.108403798	0.209347856	0.062090952	4+5	FALSE	9.890466531	0	4.713995943	0.754563895	0.879784086	7493	3687	2	0	4	11	18	0	Schwann cell	-0.059958981	-0.027876413	G1	SC-C2
AN2_TCGCTCAGTGCGAACA-1	AN2	10677	3896	10K	AN2	AN2	7	singlet	0.020605206	0.014592106	0.143174429	0.080453498	2+6	FALSE	5.956729418	0	5.675751616	0.468296338	0.891315425	7257	3770	2	0	4	8	5	0	Schwann cell	0.01344344	-0.057065717	S	SC-C2
AN2_TCGTAGATCGTGGACC-1	AN2	7009	2874	5K	AN2	AN2	7	singlet	0.020361971	0.01260805	0.209347856	0.09503187	4+5	FALSE	10.15836781	0	4.537023827	0.870309602	0.899322953	6641	2871	2	0	11	12	13	0	Schwann cell	-0.018004246	-0.008756256	G1	SC-C2
AN2_TCGTGCTCATCTATCT-1	AN2	11165	3712	10K	AN2	AN2	7	singlet	0.050311126	0.099037555	0.143174429	0.078336962	2+6	FALSE	7.263770712	0	6.386027765	0.850873265	0.881850926	7286	3556	2	0	4	8	5	0	Schwann cell	-0.065940964	-0.047161287	G1	SC-C2
AN2_TCTAACTGTCGATTAC-1	AN2	6622	2929	5K	AN2	AN2	1	singlet	0.014595459	0.043828381	0.143174429	0.058346848	2+6	TRUE	8.909694956	0	5.119299305	0.619148294	0.907283222	6473	2929	2	0	5	11	6	0	Schwann cell	-0.03858933	-0.010662168	G1	SC-C2
AN2_TCTATCAAGCCTAGGA-1	AN2	5284	2364	5K	AN2	AN2	6	singlet	0.06464038	0.123786846	0.209347856	0.074959773	4+5	FALSE	6.320968963	0	6.112793338	0.52990159	0.906172757	5660	2364	2	0	4	8	5	0	Schwann cell	-0.033339776	0.001410746	G2M	SC-C2
AN2_TCTCACGTCGTAGTCA-1	AN2	9827	3358	5K	AN2	AN2	7	singlet	0.14579922	0.218601507	0.11863923	0.061292349	2+9	FALSE	14.50086496	0	7.672738374	0.407041824	0.883193614	7167	3299	2	0	4	11	18	0	Schwann cell	0.018066197	-0.001096457	S	SC-C3
AN2_TCTCCGATCGCCTCTA-1	AN2	12964	4247	10K	AN2	AN2	7	singlet	0.068136878	0.235473533	0.209347856	0.083514161	4+5	FALSE	8.369330454	0	7.297130515	0.763653193	0.882157181	7585	3905	2	0	5	9	17	0	Schwann cell	0.605955646	0.371026662	S	SC-C2
AN2_TCTTAGTCAGCGGATA-1	AN2	5024	1979	5K	AN2	AN2	1	singlet	0.070004433	0.177273372	0.143174429	0.093880047	2+6	FALSE	13.73407643	0	7.205414013	0.597133758	0.890678624	5633	1979	2	0	4	8	5	0	Schwann cell	-0.053429826	-0.017347731	G1	SC-C2
AN2_TCTTAGTTCTAGACAC-1	AN2	18105	5025	10K	AN2	AN2	7	singlet	0.116364658	0.126918761	0.259311134	0.10829661	2+5	TRUE	13.88014361	0	4.645125656	0.850593759	0.869260497	7538	3477	2	0	5	11	6	0	Schwann cell	-0.119039162	-0.015543737	G1	SC-C2
AN2_TGAGACTTCCTGGTCT-1	AN2	12974	4535	10K	AN2	AN2	7	singlet	0.03213314	0.021759494	0.209347856	0.066213833	4+5	TRUE	8.971789733	0	4.871281024	0.601202405	0.889013275	7701	4096	2	0	5	11	6	0	Schwann cell	-0.073095717	0.002267428	G2M	SC-C2
AN2_TGATCAGAGACTGGGT-1	AN2	5750	2351	5K	AN2	AN2	7	singlet	0.066576555	0.046950975	0.259311134	0.036211545	2+5	FALSE	15.02608696	0	6.869565217	0.486956522	0.896688955	5896	2350	2	0	5	9	6	0	Schwann cell	0.012382294	0.009629144	S	SC-C2
AN2_TGATTCTAGATGATTG-1	AN2	15311	4537	10K	AN2	AN2	7	singlet	0.049041025	0.121772975	0.143174429	0.085590116	2+6	FALSE	10.8680034	0	5.897720593	0.437593887	0.873779133	7562	3677	2	0	4	11	18	0	Schwann cell	-0.017386338	-0.034418881	G1	SC-C2
AN2_TGCAGATAGCTATCCA-1	AN2	22109	5800	10K	AN2	AN2	7	singlet	0.166713923	0.187811809	0.209347856	0.149952408	4+5	FALSE	8.869691076	0	6.002080601	0.710118051	0.866237343	6936	3073	2	0	4	11	18	0	Schwann cell	-0.072143607	-0.047099989	G1	SC-C2
AN2_TGCTCCACAACAGAGC-1	AN2	8562	3231	5K	AN2	AN2	7	singlet	0.09772221	0.177807817	0.209347856	0.082178654	4+5	FALSE	8.093903294	0	7.895351553	0.946040645	0.892376308	7017	3224	2	0	4	8	5	0	Schwann cell	0.100165744	-0.012618562	S	SC-C2
AN2_TGCTGAATCTCTATGT-1	AN2	6065	2740	5K	AN2	AN2	1	singlet	0.073481672	0.147774529	0.209347856	0.075476574	4+5	FALSE	11.11294312	0	3.676834295	0.626545754	0.908777246	6072	2739	2	0	5	11	6	0	Schwann cell	-0.011323238	0.020100478	G2M	SC-C2
AN2_TGGAGAGAGAGGTCAC-1	AN2	16734	4282	10K	AN2	AN2	5	singlet	0.17404367	0.195406953	0.209347856	0.101255102	4+5	FALSE	13.38592088	0	8.216804111	0.46014103	0.859846308	7293	3095	2	0	4	11	18	0	Schwann cell	-0.030283176	-0.030544346	G1	SC-C2
AN2_TGGAGAGCAGGCACTC-1	AN2	5524	2473	5K	AN2	AN2	1	singlet	0.035804737	0.120742081	0.209347856	0.105487297	4+5	FALSE	15.17016655	0	3.421433744	0.325850833	0.906732791	5755	2470	2	0	5	11	6	0	Schwann cell	-0.042443468	-0.012767292	G1	SC-C3
AN2_TGTAACGTCCCGATCT-1	AN2	8602	3225	5K	AN2	AN2	1	singlet	0.026117379	0.092885247	0.209347856	0.067903405	4+5	FALSE	5.045338293	0.011625203	5.324343176	0.74401302	0.891712047	7018	3209	2	0	4	8	5	0	Schwann cell	-0.063587293	-0.008862224	G1	SC-C6_FBXW7
AN2_TGTCCCAAGTAAAGCT-1	AN2	14284	4339	10K	AN2	AN2	7	singlet	0.033381108	0.051948568	0.143174429	0.102838892	2+6	FALSE	5.012601512	0.00700084	5.887706525	0.651078129	0.875456344	7628	3736	2	0	4	11	18	0	Schwann cell	-0.03180657	-0.022965372	G1	SC-C2
AN2_TGTGAGTCATTCTTCA-1	AN2	8483	3066	5K	AN2	AN2	7	singlet	0.313421369	0.146105191	0.259311134	0.072664014	2+5	FALSE	16.82187905	0	5.611222445	0.554049275	0.887496054	6982	3056	2	0	5	11	6	0	Schwann cell	-0.03785096	-0.065784092	G1	SC-C3
AN2_TGTGGCGCAAGCGGAT-1	AN2	25900	6099	10K	AN2	AN2	7	singlet	0.109217942	0.086241945	0.143174429	0.165934839	2+6	FALSE	10.55984556	0	7.409266409	0.505791506	0.857693525	7184	3100	2	0	5	11	6	0	Schwann cell	-0.059657291	0.042772267	G2M	SC-C2
AN2_TGTGTGACAGCAATTC-1	AN2	11916	3923	10K	AN2	AN2	7	singlet	0.052462943	0.079959039	0.209347856	0.076900482	4+5	FALSE	6.512252434	0	3.60020141	0.511916751	0.881624941	7454	3671	2	0	4	11	18	0	Schwann cell	-0.058277793	-0.029710887	G1	SC-C2
AN2_TGTGTGATCTAGTCAG-1	AN2	7615	2939	5K	AN2	AN2	7	singlet	0.022718323	0.122268216	0.143174429	0.048922674	2+6	TRUE	12.81680893	0	6.080105056	0.735390676	0.893481329	6820	2938	2	0	4	8	5	0	Schwann cell	-0.039615444	-0.025382344	G1	SC-C2
AN2_TGTTGAGGTTTCAGAC-1	AN2	17834	4824	10K	AN2	AN2	7	singlet	0.131965294	0.137659822	0.209347856	0.133080258	4+5	TRUE	10.47437479	0	7.110014579	0.622406639	0.866429491	7459	3408	2	0	4	11	18	0	Schwann cell	-0.059268581	-0.018948158	G1	SC-C2
AN2_TGTTGGAAGGTGCCAA-1	AN2	13639	4575	10K	AN2	AN2	5	singlet	0.056933165	0.034778228	0.209347856	0.112309302	4+5	FALSE	13.86465283	0	2.962093995	0.84317032	0.885268106	7749	4058	2	0	4	11	18	0	Schwann cell	-0.074248269	-0.080999378	G1	SC-C2
AN2_TGTTTGTCATCATGAC-1	AN2	27077	6113	10K	AN2	AN2	7	singlet	0.015956508	0.131585138	0.209347856	0.092015691	4+5	FALSE	5.362484766	0	7.375263138	0.661077667	0.854183533	7167	3114	2	0	4	11	18	0	Schwann cell	-0.073404939	-0.040101221	G1	SC-C2
AN2_TTAGGCAAGTGATTCC-1	AN2	23615	5603	10K	AN2	AN2	7	singlet	0.057669479	0.034546106	0.209347856	0.17839912	4+5	FALSE	0.461571035	0	6.093584586	1.007834004	0.857136868	7072	2983	2	0	4	11	18	0	Schwann cell	-0.001111843	-0.043635606	G1	SC-C2
AN2_TTAGGGTTCCTAGCGG-1	AN2	8537	2870	5K	AN2	AN2	5	singlet	0.033637576	0.191564382	0.209347856	0.034066566	4+5	TRUE	20.76841982	0	4.181796884	0.597399555	0.879576031	6950	2860	2	0	4	11	18	0	Schwann cell	-0.039813736	-0.072034687	G1	SC-C2
AN2_TTCACCGGTTCGGCGT-1	AN2	8285	3467	5K	AN2	AN2	7	singlet	0.132307649	0.144136044	0.101499115	0.068788765	7+9	FALSE	11.29752565	0	3.789981895	0.506940253	0.903442974	7097	3458	2	0	5	11	6	0	Schwann cell	0.009302315	0.039063084	G2M	SC-C3
AN2_TTCCACGAGCCTATTG-1	AN2	9925	3736	5K	AN2	AN2	7	singlet	0.100913398	0.125713841	0.209347856	0.114964198	4+5	FALSE	10.17632242	0	3.324937028	0.715365239	0.89383231	7308	3670	2	0	5	11	6	0	Schwann cell	-0.026871114	0.02354225	G2M	SC-C2
AN2_TTCCGTGAGGACTGGT-1	AN2	23787	5358	10K	AN2	AN2	5	singlet	0.095043212	0.104119666	0.143174429	0.101325364	2+6	FALSE	12.44377181	0	5.570269475	0.475049397	0.852082559	6872	2720	2	0	4	11	18	0	Schwann cell	-0.044058307	-0.047147882	G1	SC-C2
AN2_TTCCTCTGTAGCGCCT-1	AN2	22304	5527	10K	AN2	AN2	7	singlet	0.04829073	0.082345132	0.143174429	0.089937733	2+6	FALSE	7.209469154	0	5.447453372	0.605272597	0.860662383	6929	2888	2	0	4	11	18	0	Schwann cell	-0.087898735	-0.040032992	G1	SC-C2
AN2_TTCCTCTGTTCGAAGG-1	AN2	6255	2587	5K	AN2	AN2	7	singlet	0.095272727	0.054605906	0.259311134	0.075253923	2+5	FALSE	11.81454836	0	4.780175859	0.575539568	0.898996858	6231	2587	2	0	4	8	5	0	Schwann cell	-0.02248751	-0.043282638	G1	SC-C2
AN2_TTGCCTGGTTGTCTAG-1	AN2	15799	4466	10K	AN2	AN2	7	singlet	0.239751339	0.115767321	0.143174429	0.142716852	2+6	FALSE	6.234571808	0	5.658585986	0.822836888	0.869311911	7634	3575	2	0	4	11	18	0	Schwann cell	-0.086440504	-0.041759824	G1	SC-C2
AN2_TTGGGCGAGATGTTGA-1	AN2	24623	6148	10K	AN2	AN2	7	singlet	0.318128079	0.08768515	0.143174429	0.184185255	2+6	TRUE	9.799780693	0	4.053121066	0.735085083	0.862773783	7159	3130	2	0	4	11	18	0	Schwann cell	-0.075654337	-0.052971296	G1	SC-C2
AN2_TTTCAGTTCAACTGGT-1	AN2	7536	2920	5K	AN2	AN2	7	singlet	0.077582292	0.148903891	0.05343639	0.075922914	3+6	TRUE	12.44692144	0	6.886942675	0.265392781	0.893798536	6794	2919	2	0	4	8	5	0	Schwann cell	-0.007531467	-0.021197903	G1	SC-C2
AN2_TTTGACTTCATACAGC-1	AN2	5345	2256	5K	AN2	AN2	1	singlet	0.022712497	0.075973587	0.143174429	0.059492504	2+6	FALSE	5.388213283	0	7.839101964	0.355472404	0.899513447	5709	2256	2	0	4	8	5	0	Schwann cell	-0.067106439	-0.051729012	G1	SC-C2
AN2_TTTGTTGGTGGCGTAA-1	AN2	4220	1815	500	AN2	AN2	6	singlet	0.081989259	0.111566168	0.125618449	0.026448899	1+9	FALSE	8.199052133	0	8.55450237	0.450236967	0.898922968	5414	1815	2	0	4	8	5	0	Schwann cell	-0.038904337	-0.044349615	G1	SC-C2
AN3_AAACCCACAAGGTCTT-1	AN3	3744	1991	500	AN3	AN3	5	singlet	0.08181531	0.189732811	0.058017476	0.062761532	2+9	FALSE	1.308760684	0	8.066239316	0.347222222	0.923246906	5178	2004	2	0	4	11	18	0	Schwann cell	-0.061206338	-0.019020876	G1	SC-C2
AN3_AAACGAACAACACGTT-1	AN3	20432	5128	10K	AN3	AN3	4	singlet	0.15774706	0.186729023	0.285909189	0.296604142	2+5	FALSE	10.23394675	0	9.157204385	0.416014096	0.860714719	7015	2955	2	0	4	8	5	0	Schwann cell	0.016039596	0.042169029	G2M	SC-C1
AN3_AAACGAACACTGGCGT-1	AN3	2565	1242	500	AN3	AN3	5	singlet	0.015548311	0.082734921	0.099688962	0.028496755	6+8	TRUE	9.590643275	0	10.09746589	0.272904483	0.907609944	5381	1323	2	0	4	8	5	0	Schwann cell	0.00905428	-0.009266655	S	SC-C2
AN3_AAACGCTAGTCCCGGT-1	AN3	2090	1279	500	AN3	AN3	5	singlet	0.003523192	0.204046811	0.326766896	0.02500005	5+6	FALSE	6.363636364	0	6.411483254	0.4784689	0.935763149	4918	1443	2	0	5	9	6	0	Schwann cell	-0.050191169	-0.02060512	G1	SC-C4
AN3_AAAGAACAGGTATAGT-1	AN3	4524	1908	500	AN3	AN3	8	singlet	0.07591857	0.231504406	0.285909189	0.045640817	2+5	FALSE	13.3510168	0	10.41114058	0.486295314	0.897430746	5495	1905	2	0	4	8	5	0	Schwann cell	-0.003146464	-0.011913233	G1	SC-C2
AN3_AAAGGATCAAGACGGT-1	AN3	3231	1589	500	AN3	AN3	8	singlet	0.037495993	0.17444208	0.326766896	0.050071404	5+6	FALSE	19.1272052	0	6.468585577	0.185701021	0.912173421	5251	1625	2	0	5	11	6	0	Schwann cell	0.007036222	-0.062406342	S	SC-C2
AN3_AAAGGATGTTGGACCC-1	AN3	4999	2177	500	AN3	AN3	5	singlet	0.353349626	0.476043261	0.348504728	0.115826379	3+7	FALSE	12.4024805	0	9.541908382	0.540108022	0.902396293	5584	2177	2	0	4	8	5	0	Schwann cell	-0.039681945	-0.042685086	G1	SC-C2
AN3_AAAGTCCTCTGCAGCG-1	AN3	10813	3343	10K	AN3	AN3	4	singlet	0.205165192	0.35813238	0.326766896	0.116478204	5+6	FALSE	12.24452048	0	12.97512254	0.277443818	0.873620073	7125	3171	2	0	4	8	5	0	Schwann cell	-0.01963008	-0.035305035	G1	SC-C1
AN3_AAAGTGAAGATGACAT-1	AN3	1418	927	500	AN3	AN3	7	singlet	0.00139581	0.067893446	0.326766896	0.055330362	5+6	TRUE	0.77574048	0	9.732016925	1.057827927	0.941429105	4524	1227	2	0	5	9	6	0	Schwann cell	-0.039359782	-0.005268391	G1	SC-C2
AN3_AAAGTGATCGAGTCTA-1	AN3	2403	1503	500	AN3	AN3	5	singlet	0.011533655	0.146317243	0.326766896	0.116250607	5+6	FALSE	8.697461506	0	4.286308781	0.540990429	0.939719127	5164	1634	2	0	5	9	6	0	Schwann cell	-0.033975752	0.013968964	G2M	SC-C4
AN3_AAAGTGATCGATACTG-1	AN3	3040	1796	500	AN3	AN3	5	singlet	0.047309812	0.246912822	0.326766896	0.071115466	5+6	FALSE	5.921052632	0	6.019736842	0.559210526	0.934373946	5095	1835	2	0	5	11	6	0	Schwann cell	0.022269642	-0.029063712	S	SC-C4
AN3_AAAGTGATCGTGTGGC-1	AN3	1696	1151	500	AN3	AN3	7	singlet	0.002477306	0.110584547	0.326766896	0.070150557	5+6	FALSE	1.591981132	0	8.490566038	0.766509434	0.947869828	4675	1382	2	0	5	9	17	0	Schwann cell	-0.053990781	-0.030040828	G1	SC-C1
AN3_AAATGGAAGAAGGGAT-1	AN3	5045	2140	5K	AN3	AN3	8	singlet	0.217917159	0.362678263	0.348504728	0.099104585	3+7	FALSE	12.864222	0	10.80277502	0.594648167	0.899416322	5633	2140	2	0	4	8	5	0	Schwann cell	-0.038788086	-0.022084993	G1	SC-C1
AN3_AAATGGAGTACAGTAA-1	AN3	1738	940	500	AN3	AN3	5	singlet	0.00221925	0.016108699	0.326766896	0.057672331	5+6	FALSE	8.170310702	0	11.79516686	0.230149597	0.917617957	4885	1189	2	0	5	9	6	0	Schwann cell	0.014516942	-0.009411951	S	SC-C2
AN3_AAATGGAGTACGTTCA-1	AN3	8386	3389	5K	AN3	AN3	5	singlet	0.100723483	0.387996494	0.285909189	0.208525063	2+5	FALSE	3.470069163	0	8.621512044	0.357739089	0.899712556	7067	3384	2	0	4	8	5	0	Schwann cell	-0.027980227	-0.058383459	G1	SC-C1
AN3_AAATGGATCAGTCAGT-1	AN3	34354	6197	10K	AN3	AN3	4	singlet	0.161089584	0.310623999	0.348504728	0.334122795	3+7	FALSE	11.21848984	0	6.895849101	0.721895558	0.83602303	7225	2806	2	0	4	8	5	0	Schwann cell	-0.012449368	-0.04168578	G1	SC-C1
AN3_AAATGGATCCCGTGTT-1	AN3	3156	1554	500	AN3	AN3	8	singlet	0.130460963	0.296832005	0.326766896	0.05212485	5+6	FALSE	19.45500634	0	6.400506971	0.475285171	0.912068038	5257	1581	2	0	5	9	6	0	Schwann cell	-0.034580699	0.007263046	G2M	SC-C3
AN3_AAATGGATCCGTAATG-1	AN3	2700	1241	500	AN3	AN3	5	singlet	0.026989164	0.068998549	0.326766896	0.026496023	5+6	FALSE	13.51851852	0	7.481481481	0.555555556	0.901615799	5495	1315	2	0	4	8	5	0	Schwann cell	0.029055111	-0.026591651	S	SC-C1
AN3_AACAAAGCAAAGGCGT-1	AN3	1418	808	500	AN3	AN3	7	singlet	0.006095658	0.179879828	0.326766896	0.041425855	5+6	TRUE	15.8674189	0	9.943582511	0.493653032	0.922496839	4757	1139	2	0	5	9	17	0	Schwann cell	0.007933741	0.029416203	G2M	SC-C1
AN3_AACAACCAGAGTAACT-1	AN3	19178	4930	10K	AN3	AN3	4	singlet	0.271012574	0.284935682	0.348504728	0.349609368	3+7	FALSE	21.29001981	0	4.583376786	0.411930337	0.862249944	7275	3064	2	0	4	11	18	0	Schwann cell	-0.066746677	-0.013374043	G1	SC-C2
AN3_AACAACCGTACATTGC-1	AN3	1854	1062	500	AN3	AN3	5	singlet	0.001987496	0.067053108	0.326766896	0.028678997	5+6	FALSE	12.13592233	0	7.389428263	0.485436893	0.925955603	4892	1276	2	0	5	9	17	0	Schwann cell	-0.048649376	-0.025417564	G1	SC-C3
AN3_AACAACCGTCGTCAGC-1	AN3	1664	981	500	AN3	AN3	5	singlet	0.001356167	0.14216576	0.285909189	0.021079159	2+5	FALSE	10.81730769	0	7.992788462	0.661057692	0.928757097	4791	1224	2	0	5	9	17	0	Schwann cell	-0.041413857	-0.047161457	G1	SC-C3
AN3_AACAACCTCAGTCCGG-1	AN3	9137	3338	5K	AN3	AN3	5	singlet	0.045581523	0.081938928	0.082343466	0.110974164	4+8	TRUE	1.89340046	0	14.85170187	0.733282259	0.889588747	7131	3318	2	0	4	11	18	0	Schwann cell	-0.043388137	-0.015721603	G1	SC-C2
AN3_AACAAGAAGAGCTTTC-1	AN3	1736	1018	500	AN3	AN3	7	singlet	0.002710344	0.088013914	0.10472007	0.056124274	5+8	TRUE	9.965437788	0	10.88709677	0.288018433	0.928446246	4834	1251	2	0	4	8	5	0	Schwann cell	0.011677661	-0.012902272	S	SC-C1
AN3_AACAAGAAGCGAGTAC-1	AN3	4486	2017	500	AN3	AN3	8	singlet	0.008552762	0.093117344	0.079983008	0.078239917	7+8	FALSE	3.432902363	0	14.11056621	0.401248328	0.904937911	5433	2017	2	0	4	8	5	0	Schwann cell	-0.047215195	-0.019221311	G1	SC-C1
AN3_AACAAGAGTTACGATC-1	AN3	2757	1509	500	AN3	AN3	5	singlet	0.039869796	0.095006411	0.326766896	0.035618334	5+6	FALSE	9.865796155	0	4.20747189	0.435255713	0.923920262	5266	1587	2	0	5	11	6	0	Schwann cell	-0.031336755	-0.020627866	G1	SC-C1
AN3_AACAAGATCGGTATGT-1	AN3	1292	866	500	AN3	AN3	7	singlet	0.00130108	0.040885174	0.285909189	0.03556774	2+5	TRUE	11.3003096	0	4.334365325	0.077399381	0.944156232	4459	1288	2	0	5	9	17	0	Schwann cell	-0.046880239	0.013744383	G2M	SC-C4
AN3_AACACACCAGACCTGC-1	AN3	3613	1666	500	AN3	AN3	5	singlet	0.032935526	0.083226178	0.326766896	0.054417296	5+6	TRUE	12.95322447	0	7.085524495	0.470523111	0.905507183	5296	1677	2	0	5	9	6	0	Schwann cell	-0.015018079	-0.0002227	G1	SC-C3
AN3_AACACACTCAGCGGAA-1	AN3	12831	3732	10K	AN3	AN3	4	singlet	0.032568861	0.060169643	0.060771168	0.116138585	6+9	TRUE	7.653339568	0	7.193515704	0.311744993	0.869453539	7417	3366	2	0	4	8	5	0	Schwann cell	-0.023486668	-0.028520942	G1	SC-C1
AN3_AACCAACAGGTTCTAC-1	AN3	24571	5599	10K	AN3	AN3	4	singlet	0.335477531	0.370050969	0.348504728	0.288105396	3+7	FALSE	12.74673395	0	9.413536283	0.720361402	0.85370148	6770	2661	2	0	4	8	5	0	Schwann cell	-0.009615811	-0.00559602	G1	SC-C2
AN3_AACCACAAGGGATGTC-1	AN3	14665	4235	10K	AN3	AN3	4	singlet	0.223741174	0.347245524	0.348504728	0.218162535	3+7	FALSE	7.807705421	0	10.13296966	0.538697579	0.870525172	7491	3535	2	0	4	8	5	0	Schwann cell	-0.071076263	0.030134045	G2M	SC-C1
AN3_AACCACATCCTTGACC-1	AN3	10810	3396	10K	AN3	AN3	4	singlet	0.117020294	0.350174195	0.326766896	0.142698992	5+6	TRUE	13.46901018	0	9.121184089	0.407030527	0.875339677	7133	3259	2	0	4	11	18	0	Schwann cell	-0.021100231	-0.0141015	G1	SC-C3
AN3_AACCATGAGGTGCCTC-1	AN3	2261	1343	500	AN3	AN3	5	singlet	0.00520116	0.156384533	0.285909189	0.017474593	2+5	FALSE	2.344095533	0	7.120743034	0.619195046	0.932556864	5081	1448	2	0	4	8	5	0	Schwann cell	-0.001540217	-0.042457323	G1	SC-C1
AN3_AACCATGCAGAATGTA-1	AN3	3271	1478	500	AN3	AN3	8	singlet	0.025121212	0.05000939	0.326766896	0.049808369	5+6	FALSE	20.81932131	0	8.774075206	0.366860287	0.901838558	5297	1505	2	0	5	9	6	0	Schwann cell	-0.027654321	-0.035474349	G1	SC-C2
AN3_AACCATGGTCTCGGAC-1	AN3	3100	1761	500	AN3	AN3	5	singlet	0.017272951	0.178495321	0.326766896	0.043925729	5+6	TRUE	2.838709677	0	6.903225806	0.322580645	0.929654284	5124	1786	2	0	4	8	5	0	Schwann cell	-0.013957241	0.033317366	G2M	SC-C1
AN3_AACCATGTCGGAACTT-1	AN3	4203	2045	500	AN3	AN3	5	singlet	0.022941146	0.173542699	0.285909189	0.097062399	2+5	TRUE	5.948132286	0	11.30145134	0.523435641	0.913657803	5341	2049	2	0	4	8	5	0	Schwann cell	-0.015434675	-0.02706823	G1	SC-C1
AN3_AACCCAACAGCACAAG-1	AN3	2562	1226	500	AN3	AN3	5	singlet	0.015832294	0.054881703	0.129288996	0.040526698	7+9	TRUE	13.23185012	0	12.13895394	0.585480094	0.90609323	5417	1307	2	0	5	9	17	0	Schwann cell	-0.019858946	0.006219961	G2M	SC-C1
AN3_AACCCAAGTTAGGGTG-1	AN3	865	657	500	AN3	AN3	7	singlet	0.001185939	0	0.891085544	0.028108251	NA	NA	3.468208092	0	4.161849711	0.231213873	0.959329219	4310	1266	2	0	5	9	17	0	Schwann cell	-0.016552542	-0.030149588	G1	SC-C2
AN3_AACCTGAAGTTAACGA-1	AN3	2408	1456	500	AN3	AN3	5	singlet	0.002135022	0.137990046	0.326766896	0.05408796	5+6	FALSE	5.606312292	0	5.107973422	0.332225914	0.935388142	5152	1566	2	0	5	9	6	0	Schwann cell	-0.031467902	0.012398939	G2M	SC-C2
AN3_AACCTGACAACGGGTA-1	AN3	5181	2172	5K	AN3	AN3	4	singlet	0.142304838	0.184132931	0.326766896	0.093163623	5+6	FALSE	15.13221386	0	6.620343563	0.617641382	0.898354407	5669	2171	2	0	4	8	6	0	Schwann cell	-0.028996111	-0.021028256	G1	SC-C2
AN3_AACCTGACAATAAGGT-1	AN3	2189	1251	500	AN3	AN3	8	singlet	0.05878339	0.180038901	0.079983008	0.149144486	7+8	TRUE	9.182275011	0.091365921	10.78117862	0.685244404	0.927254319	5163	1353	2	0	5	9	17	0	Schwann cell	-0.056646894	-0.014806247	G1	SC-C1
AN3_AACCTGACAGGCATGA-1	AN3	5243	2465	5K	AN3	AN3	5	singlet	0.026465893	0.162314901	0.326766896	0.089021439	5+6	FALSE	8.71638375	0	6.465763876	0.514972344	0.911881732	5607	2463	2	0	4	8	5	0	Schwann cell	0.005586593	-0.013634211	S	SC-C1
AN3_AACCTGAGTTGTTTGG-1	AN3	3323	1784	500	AN3	AN3	5	singlet	0.014140748	0.078850241	0.326766896	0.065719305	5+6	FALSE	8.275654529	0	4.995486007	0.511585916	0.923290313	5103	1808	2	0	5	11	6	0	Schwann cell	-0.034813686	-0.010195256	G1	SC-C4
AN3_AACCTTTAGAGCGACT-1	AN3	3266	1510	500	AN3	AN3	5	singlet	0.054540798	0.179003028	0.326766896	0.045861466	5+6	TRUE	15.37048377	0	9.614206981	0.520514391	0.90465632	5313	1527	2	0	4	8	5	0	Schwann cell	0.025920953	-0.037832114	S	SC-C1
AN3_AACCTTTGTTAGCTAC-1	AN3	1852	1072	500	AN3	AN3	5	singlet	0.002846333	0.03857593	0.128124428	0.077225028	1+7	TRUE	12.95896328	0	6.479481641	0.323974082	0.927334062	4863	1297	2	0	5	9	6	0	Schwann cell	-0.007005293	-0.011468244	G1	SC-C1
AN3_AACGAAAAGCCTTGAT-1	AN3	1386	881	500	AN3	AN3	7	singlet	0.00107314	0.016253009	0.227623219	0.035050873	4+7	FALSE	5.339105339	0	12.77056277	0.360750361	0.937364051	4606	1239	2	0	5	9	17	0	Schwann cell	-0.017108867	0.020128181	G2M	SC-C2
AN3_AACGAAAAGGGAGGTG-1	AN3	2823	1739	500	AN3	AN3	7	singlet	0.028005347	0.108037082	0.128124428	0.131743381	1+7	TRUE	3.613177471	0	4.923839887	0.425079702	0.939023783	5186	1799	2	0	5	11	6	0	Schwann cell	-0.039307402	-0.019019144	G1	SC-C2
AN3_AACGAAAAGTTGAAGT-1	AN3	2076	1168	500	AN3	AN3	5	singlet	0.00224158	0	0.891085544	0.015879737	NA	NA	11.2716763	0	7.129094412	0.770712909	0.924700818	5025	1323	2	0	5	9	6	0	Schwann cell	-0.013577837	0.036440047	G2M	SC-C1
AN3_AACGAAACATGCCATA-1	AN3	1562	1055	500	AN3	AN3	7	singlet	0.003156583	0.038663913	0.326766896	0.066404101	5+6	FALSE	5.057618438	0	4.481434059	0.19206146	0.946635695	4506	1368	2	0	5	9	6	0	Schwann cell	-0.056052873	-0.02021031	G1	SC-C4
AN3_AACGGGACACTTACAG-1	AN3	2574	1543	500	AN3	AN3	5	singlet	0.018879894	0.180081171	0.326766896	0.04051271	5+6	FALSE	2.292152292	0	7.575757576	0.466200466	0.934837841	5308	1618	2	0	5	11	6	0	Schwann cell	-0.057304621	-0.034663014	G1	SC-C2
AN3_AACGGGAGTAGCCAGA-1	AN3	1457	868	500	AN3	AN3	7	singlet	0.001356167	0.093156492	0.326766896	0.009967522	5+6	TRUE	10.50102951	0	12.49142073	0.686341798	0.928894357	4687	1164	2	0	5	9	17	0	Schwann cell	-0.044449903	-0.023590435	G1	SC-C1
AN3_AACTTCTAGAGAACCC-1	AN3	2582	1432	500	AN3	AN3	5	singlet	0.035133544	0.189242657	0.326766896	0.080170952	5+6	FALSE	5.886909373	0	11.69635941	0.387296669	0.924965855	5365	1490	2	0	5	9	6	0	Schwann cell	-0.030478807	0.064030009	G2M	SC-C2
AN3_AACTTCTAGCACCCAC-1	AN3	15488	4355	10K	AN3	AN3	4	singlet	0.151423961	0.367823491	0.326766896	0.232427677	5+6	FALSE	7.496126033	0	8.735795455	0.736053719	0.86849456	7497	3484	2	0	4	11	18	0	Schwann cell	-0.045329175	-0.064631459	G1	SC-C2
AN3_AACTTCTAGCCTTTCC-1	AN3	3673	1659	500	AN3	AN3	5	singlet	0.046322171	0.187687211	0.128124428	0.067085905	1+7	TRUE	12.7144024	0	9.47454397	0.353934114	0.903177415	5319	1665	2	0	4	8	5	0	Schwann cell	0.03147751	0.054392677	G2M	SC-C1
AN3_AACTTCTCAAGAGGCT-1	AN3	2370	1342	500	AN3	AN3	5	singlet	0.005581849	0.028657171	0.326766896	0.060475209	5+6	FALSE	7.721518987	0	4.978902954	0.168776371	0.926810593	5184	1473	2	0	5	9	6	0	Schwann cell	-0.055399323	-0.042966721	G1	SC-C1
AN3_AAGAACAAGACGGAAA-1	AN3	3822	1612	500	AN3	AN3	8	singlet	0.118797839	0.257143428	0.285909189	0.058659899	2+5	FALSE	18.02721088	0	10.04709576	0.41862899	0.895339134	5428	1616	2	0	4	8	5	0	Schwann cell	-0.015937245	0.003216007	G2M	SC-C1
AN3_AAGAACAAGATGCTTC-1	AN3	6562	2381	5K	AN3	AN3	8	singlet	0.113314599	0.295777817	0.285909189	0.089610873	2+5	FALSE	14.53825053	0	14.26394392	0.45717769	0.884654794	6368	2381	2	0	5	11	18	0	Schwann cell	-0.061369939	-0.04427616	G1	SC-C2
AN3_AAGAACAGTCAAAGCG-1	AN3	2059	1129	500	AN3	AN3	5	singlet	0.00459755	0.048759776	0.326766896	0.044556532	5+6	FALSE	6.119475474	0	8.499271491	0.291403594	0.921246388	5008	1305	2	0	5	9	6	0	Schwann cell	0.010404818	-0.030993421	S	SC-C2
AN3_AAGAACATCGACCAAT-1	AN3	4670	2125	500	AN3	AN3	8	singlet	0.022238819	0.220488542	0.285909189	0.086865136	2+5	FALSE	2.698072805	0	11.13490364	0.792291221	0.906806101	5497	2125	2	0	4	8	5	0	Schwann cell	-0.026657323	-0.047551556	G1	SC-C1
AN3_AAGACAACAGACCCGT-1	AN3	4275	1616	500	AN3	AN3	4	singlet	0.209428802	0.167735795	0.326766896	0.126620359	5+6	FALSE	15.13450292	0	7.789473684	2.058479532	0.883640266	5499	1616	2	0	5	9	6	0	Schwann cell	-0.006658224	0.012791508	G2M	SC-C3
AN3_AAGACAAGTCTTACAG-1	AN3	7810	2910	5K	AN3	AN3	4	singlet	0.329639703	0.467671351	0.348504728	0.172339099	3+7	FALSE	12.15108835	0	8.207426376	0.396927017	0.889854487	6831	2909	2	0	5	11	6	0	Schwann cell	-0.034872425	-0.05642363	G1	SC-C3
AN3_AAGACAATCTAGGCAT-1	AN3	1342	766	500	AN3	AN3	7	singlet	0.001440441	0.034111351	0.348504728	0.037042031	3+7	TRUE	11.54992548	0	11.92250373	0.372578241	0.92214098	4701	1124	2	0	5	9	6	0	Schwann cell	-0.033684097	-0.030486242	G1	SC-C1
AN3_AAGACTCCAGTCTGGC-1	AN3	3215	1605	500	AN3	AN3	5	singlet	0.009751283	0.062477698	0.128124428	0.085944521	1+7	TRUE	3.390357698	0	9.517884914	0.373250389	0.913974801	5198	1630	2	0	4	8	5	0	Schwann cell	-0.028410789	-0.022320233	G1	SC-C1
AN3_AAGACTCGTCATCGCG-1	AN3	2263	1359	500	AN3	AN3	7	singlet	0.002080426	0.032251097	0.285909189	0.031651837	2+5	FALSE	3.137428193	0	5.346884666	0.574458683	0.933983332	5076	1492	2	0	4	8	5	0	Schwann cell	0.006994109	-0.043067124	S	SC-C1
AN3_AAGATAGTCAGCTGTA-1	AN3	1899	1156	500	AN3	AN3	5	singlet	0.001867099	0.104931545	0.326766896	0.041920283	5+6	FALSE	8.162190627	0	7.424960506	0.421274355	0.934248745	4888	1352	2	0	5	9	6	0	Schwann cell	-0.022578759	-0.01291058	G1	SC-C1
AN3_AAGCATCCAGGTCAGA-1	AN3	3582	1595	500	AN3	AN3	5	singlet	0.028750641	0.171498542	0.326766896	0.037688765	5+6	FALSE	14.54494696	0	10.63651591	0.335008375	0.901138864	5343	1609	2	0	4	11	18	0	Schwann cell	-0.027582876	-0.01847325	G1	SC-C2
AN3_AAGCCATGTATCTCTT-1	AN3	3973	2006	500	AN3	AN3	5	singlet	0.02559614	0.1429444	0.285909189	0.051398601	2+5	FALSE	7.223760383	0	6.418323685	0.327208658	0.9175388	5258	2009	2	0	4	8	5	0	Schwann cell	-0.029764128	-0.010736319	G1	SC-C1
AN3_AAGCGAGCACGGTAGA-1	AN3	2255	1217	500	AN3	AN3	5	singlet	0.068731628	0.165767342	0.326766896	0.096011357	5+6	TRUE	11.70731707	0	9.401330377	0.975609756	0.920118025	5173	1326	2	0	5	9	17	0	Schwann cell	0.001385837	0.005554115	G2M	SC-C3
AN3_AAGCGAGGTTACACAC-1	AN3	2319	1336	500	AN3	AN3	5	singlet	0.005861166	0.027615607	0.128124428	0.072624657	1+7	FALSE	5.002156102	0	9.184993532	0.086244071	0.928834209	5169	1450	2	0	5	9	6	0	Schwann cell	-0.026777712	-0.060829594	G1	SC-C2
AN3_AAGCGAGTCACCATGA-1	AN3	1554	916	500	AN3	AN3	8	singlet	0.00171314	0.098818392	0.227623219	0.041709584	4+7	FALSE	15.44401544	0	6.563706564	1.093951094	0.928071733	4747	1194	2	0	5	9	6	0	Schwann cell	-0.000306189	0.036159246	G2M	SC-C3
AN3_AAGCGAGTCCAAGAGG-1	AN3	3590	1881	500	AN3	AN3	5	singlet	0.089325525	0.26702153	0.285909189	0.074414607	2+5	FALSE	9.860724234	0	6.35097493	0.640668524	0.921041295	5187	1898	2	0	5	11	6	0	Schwann cell	-0.046364652	0.030868255	G2M	SC-C1
AN3_AAGCGTTTCCTACTGC-1	AN3	1826	1230	500	AN3	AN3	7	singlet	0.001556763	0.051052035	0.326766896	0.035199214	5+6	FALSE	3.450164294	0	9.255202629	0.547645126	0.947387515	4772	1449	2	0	5	9	17	0	Schwann cell	0.003142498	-0.003324613	S	SC-C1
AN3_AAGGAATTCAGGAACG-1	AN3	5107	2183	5K	AN3	AN3	5	singlet	0.027811347	0.22852026	0.348504728	0.071648862	3+7	FALSE	9.731740748	0	9.203054631	0.50910515	0.900459651	5627	2183	2	0	4	8	5	0	Schwann cell	0.009272456	-0.025569497	S	SC-C1
AN3_AAGGTAAAGCCTAACT-1	AN3	5369	2164	5K	AN3	AN3	4	singlet	0.024562161	0.0562984	0.129288996	0.101473267	7+9	TRUE	6.388526728	0	7.953063885	0.875395791	0.894196401	5736	2164	2	0	4	8	5	0	Schwann cell	-0.012860737	-0.05155201	G1	SC-C1
AN3_AAGGTAAAGGTCTTTG-1	AN3	5097	2229	5K	AN3	AN3	4	singlet	0.363108903	0.307606677	0.058017476	0.093161695	2+9	TRUE	12.7133608	0	8.573670787	0.706297822	0.903109231	5631	2229	2	0	4	8	5	0	Schwann cell	-0.06457614	-0.001644848	G1	SC-C1
AN3_AAGGTAAGTCTATGAC-1	AN3	1473	758	500	AN3	AN3	5	singlet	0.001599476	0.089233206	0.285909189	0.026746831	2+5	FALSE	16.29327902	0	5.023761032	1.018329939	0.908928322	4776	1122	2	0	5	9	17	0	Schwann cell	-0.00245107	0.037781449	G2M	SC-C2
AN3_AAGGTAATCGAAGCCC-1	AN3	1975	1076	500	AN3	AN3	5	singlet	0.034911424	0.290312703	0.227623219	0.071908077	4+7	FALSE	23.5443038	0	6.126582278	0.658227848	0.919966785	5055	1271	2	0	5	9	17	0	Schwann cell	0.027789746	-0.027829807	S	SC-C3
AN3_AAGGTAATCGGCAGTC-1	AN3	2119	1235	500	AN3	AN3	7	singlet	0.02890295	0.270320387	0.326766896	0.080440002	5+6	FALSE	6.795658329	0	12.26993865	0.613496933	0.929508488	5046	1373	2	0	5	9	6	0	Schwann cell	-0.055916897	-0.058038211	G1	SC-C2
AN3_AAGTACCAGAATTGCA-1	AN3	10556	3776	10K	AN3	AN3	4	singlet	0.182992905	0.378247907	0.326766896	0.193757814	5+6	FALSE	14.69306556	0	4.95452823	0.483137552	0.889035053	7243	3644	2	0	5	11	6	0	Schwann cell	-0.06512036	-0.059001374	G1	SC-C1
AN3_AAGTACCAGCACTGGA-1	AN3	2496	1539	500	AN3	AN3	5	singlet	0.001677163	0.0383252	0.128124428	0.056025214	1+7	FALSE	8.413461538	0	3.806089744	0.600961538	0.938183444	5234	1644	2	0	5	9	6	0	Schwann cell	-0.03146755	-0.054111011	G1	SC-C4
AN3_AAGTACCGTCCAGCAC-1	AN3	1152	654	500	AN3	AN3	5	singlet	0.00130108	0.02714299	0.285909189	0.028765361	2+5	FALSE	19.53125	0	4.947916667	0.173611111	0.919686903	4723	1119	2	0	5	9	17	0	Schwann cell	-0.015928599	-0.000315262	G1	SC-C4
AN3_AAGTCGTCATGGCACC-1	AN3	2486	1469	500	AN3	AN3	5	singlet	0.07322596	0.190383138	0.326766896	0.08549418	5+6	FALSE	7.079646018	0	7.240547064	0.603378922	0.932711161	5269	1560	2	0	5	9	6	0	Schwann cell	-0.060090221	-0.027454072	G1	SC-C4
AN3_AAGTCGTGTTGTCCCT-1	AN3	1919	1170	500	AN3	AN3	5	singlet	0.002136483	0.019316857	0.227623219	0.060721532	4+7	FALSE	12.35018239	0	4.012506514	0.677436165	0.934546389	4881	1389	2	0	5	9	6	0	Schwann cell	-0.052403398	-0.009238719	G1	SC-C1
AN3_AAGTTCGAGAAACCAT-1	AN3	2216	1327	500	AN3	AN3	7	singlet	0.004372831	0.157186563	0.128124428	0.084457003	1+7	TRUE	6.407942238	0	7.445848375	0.36101083	0.933434706	5052	1466	2	0	5	11	6	0	Schwann cell	-0.056182062	-0.008598792	G1	SC-C4
AN3_AAGTTCGAGTTTGTCG-1	AN3	6421	2594	5K	AN3	AN3	5	singlet	0.237045258	0.208116022	0.285909189	0.124417209	2+5	FALSE	8.472200592	0	7.973835851	0.529512537	0.896619282	6338	2593	2	0	4	11	6	0	Schwann cell	-0.07491137	-0.003815273	G1	SC-C2
AN3_AAGTTCGTCCTCACTG-1	AN3	4037	1795	500	AN3	AN3	5	singlet	0.18383716	0.202321398	0.091266036	0.083671623	3+8	TRUE	8.248699529	0	7.877136487	0.421104781	0.902388086	5353	1796	2	0	4	8	5	0	Schwann cell	-0.046497095	-0.018856376	G1	SC-C2
AN3_AAGTTCGTCTTTCGAT-1	AN3	1528	969	500	AN3	AN3	7	singlet	0.001334116	0.044506172	0.08344816	0.026325651	1+5	TRUE	7.19895288	0	4.842931937	0.654450262	0.937879424	4589	1269	2	0	4	8	5	0	Schwann cell	0.002791484	-0.012620601	S	SC-C1
AN3_AATAGAGTCGTGGAAG-1	AN3	6050	2473	5K	AN3	AN3	8	singlet	0.018638462	0.200802817	0.348504728	0.106718989	3+7	FALSE	8.512396694	0	7.834710744	0.347107438	0.897261663	6065	2472	2	0	4	8	5	0	Schwann cell	-0.036126095	-0.010814507	G1	SC-C2
AN3_AATCACGAGGCATGGT-1	AN3	1719	1012	500	AN3	AN3	5	singlet	0.002077608	0.075627364	0.079983008	0.027394689	7+8	TRUE	7.620709715	0	7.911576498	0.698080279	0.928879214	4766	1260	2	0	5	9	17	0	Schwann cell	-0.038190052	-0.007057568	G1	SC-C2
AN3_AATCACGCAATAGGGC-1	AN3	8938	3744	5K	AN3	AN3	4	singlet	0.066782244	0.335635485	0.285909189	0.126167113	2+5	FALSE	5.236070709	0	4.24032222	0.771984784	0.904358005	7220	3726	2	0	5	11	6	0	Schwann cell	-0.102429368	-0.05209667	G1	SC-C4
AN3_AATCACGCATTCTGTT-1	AN3	7017	2493	5K	AN3	AN3	4	singlet	0.12352246	0.142269522	0.326766896	0.110854517	5+6	TRUE	17.87088499	0	10.24654411	0.299273194	0.883148337	6571	2492	2	0	5	8	6	0	Schwann cell	-0.036956445	-0.030560103	G1	SC-C2
AN3_AATCACGGTGGTCTCG-1	AN3	2455	1280	500	AN3	AN3	5	singlet	0.050176352	0.204692859	0.128124428	0.02244878	1+7	TRUE	14.66395112	0	5.743380855	0.733197556	0.916567189	5287	1387	2	0	5	9	6	0	Schwann cell	0.000441015	-0.044581105	S	SC-C1
AN3_AATCACGTCCGTATAG-1	AN3	4797	2049	500	AN3	AN3	5	singlet	0.045810152	0.162553099	0.348504728	0.091104923	3+7	FALSE	8.797164895	0	9.068167605	0.458619971	0.899638468	5539	2049	2	0	4	8	5	0	Schwann cell	-0.040275829	-0.015538689	G1	SC-C2
AN3_AATCGACCATGAAAGT-1	AN3	6914	2708	5K	AN3	AN3	4	singlet	0.076923057	0.257624446	0.326766896	0.162563715	5+6	FALSE	9.67601967	0	5.741972809	0.592999711	0.893981925	6561	2706	2	0	4	8	5	0	Schwann cell	-0.078776683	-0.047296509	G1	SC-C1
AN3_AATCGTGAGAGTTGCG-1	AN3	7692	2602	5K	AN3	AN3	4	singlet	0.165745422	0.18256937	0.348504728	0.18007746	3+7	FALSE	14.76859074	0	9.568382735	0.403016121	0.878865871	6739	2601	2	0	4	8	5	0	Schwann cell	-0.01366621	-0.01288955	G1	SC-C2
AN3_AATCGTGGTGACTCTA-1	AN3	1487	975	500	AN3	AN3	7	singlet	0.003631034	0.077286575	0.082343466	0.067109226	4+8	TRUE	13.11365165	0	5.178211163	0.605245461	0.942216777	4541	1297	2	0	5	9	17	0	Schwann cell	-0.022636838	-0.053694791	G1	SC-C4
AN3_AATCGTGGTTCAAAGA-1	AN3	3338	1673	500	AN3	AN3	5	singlet	0.074407957	0.235102588	0.348504728	0.055494489	3+7	FALSE	14.55961654	0	5.482324745	0.988615938	0.914859783	5268	1698	2	0	4	8	5	0	Schwann cell	0.032311125	0.051988997	G2M	SC-C3
AN3_AATCGTGTCCAAACCA-1	AN3	5921	2467	5K	AN3	AN3	8	singlet	0.128379807	0.383482508	0.348504728	0.053295445	3+7	FALSE	12.6836683	0	9.829420706	0.624894444	0.899208353	5986	2467	2	0	5	9	6	0	Schwann cell	0.016355787	-0.034865301	S	SC-C1
AN3_AATGAAGAGGACTTCT-1	AN3	1775	1107	500	AN3	AN3	7	singlet	0.001570327	0.024683518	0.326766896	0.045862186	5+6	FALSE	4.450704225	0	8.507042254	0.225352113	0.936891899	4766	1347	2	0	5	9	6	0	Schwann cell	-0.02345293	-0.03239172	G1	SC-C2
AN3_AATGAAGCACGCGCTA-1	AN3	8301	2865	5K	AN3	AN3	4	singlet	0.206512466	0.131478861	0.326766896	0.098944162	5+6	FALSE	8.071316709	0	9.215757138	0.349355499	0.88211523	6920	2860	2	0	4	8	5	0	Schwann cell	-0.056583426	0.028159881	G2M	SC-C1
AN3_AATGAAGGTGATAGTA-1	AN3	2580	1345	500	AN3	AN3	8	singlet	0.068864755	0.136345731	0.060771168	0.042211103	6+9	TRUE	16.97674419	0	8.062015504	0.697674419	0.917078266	5387	1420	2	0	5	9	6	0	Schwann cell	0.031954367	0.013140966	S	SC-C3
AN3_AATGACCCACAAGCTT-1	AN3	1110	728	500	AN3	AN3	7	singlet	0.004950949	0.164994353	0.088676536	0.05515514	4+9	TRUE	9.369369369	0	10.36036036	0.540540541	0.939844936	4535	1168	2	0	5	9	17	0	Schwann cell	-0.009648771	-0.006056167	G1	SC-C2
AN3_AATGCCAAGAAGCGAA-1	AN3	935	627	500	AN3	AN3	7	singlet	0.001244287	0.091795486	0.227623219	0.010593131	4+7	FALSE	16.36363636	0	8.128342246	0.534759358	0.941583617	4550	1194	2	0	5	9	17	0	Schwann cell	-0.002319874	-0.025873079	G1	SC-C2
AN3_AATGCCAGTGCACATT-1	AN3	945	607	500	AN3	AN3	7	singlet	0.001193138	0.06603456	0.285909189	0.012915148	2+5	TRUE	9.100529101	0	15.23809524	0.529100529	0.935389843	4571	1122	2	0	5	9	17	0	Schwann cell	-0.0392866	-0.02987312	G1	SC-C1
AN3_AATGGAACATAGATCC-1	AN3	4550	2371	500	AN3	AN3	5	singlet	0.213227853	0.522302919	0.285909189	0.133601342	2+5	FALSE	2.10989011	0	6.263736264	0.637362637	0.922613734	5387	2371	2	0	4	8	5	0	Schwann cell	0.029424357	-0.016340527	S	SC-C2
AN3_AATGGAAGTAGAGGAA-1	AN3	1980	899	500	AN3	AN3	8	singlet	0.027408801	0.09898911	0.227623219	0.04244372	4+7	FALSE	18.58585859	0	16.56565657	0.606060606	0.89598413	5143	1084	2	0	5	9	6	0	Schwann cell	-0.010853575	-0.023447298	G1	SC-C1
AN3_AATGGCTAGTTTGGCT-1	AN3	5024	2241	5K	AN3	AN3	5	singlet	0.046216194	0.258569759	0.285909189	0.052615178	2+5	FALSE	8.618630573	0	8.738057325	0.358280255	0.905268016	5564	2240	2	0	4	8	5	0	Schwann cell	-0.023450823	-0.020494288	G1	SC-C1
AN3_AATGGCTGTGTCCACG-1	AN3	5956	2538	5K	AN3	AN3	4	singlet	0.328014523	0.432585511	0.285909189	0.121359725	2+5	FALSE	11.14842176	0	5.423102754	0.520483546	0.901862909	6003	2538	2	0	5	11	6	0	Schwann cell	-0.066854303	-0.042975734	G1	SC-C2
AN3_AATTCCTAGTGACACG-1	AN3	9885	3455	5K	AN3	AN3	4	singlet	0.241651744	0.336343534	0.348504728	0.137146261	3+7	FALSE	14.17298938	0	6.342943854	0.85988872	0.885724334	7181	3401	2	0	5	11	6	0	Schwann cell	0.007051281	-0.049626413	S	SC-C2
AN3_AATTCCTCACCAGCCA-1	AN3	2434	1397	500	AN3	AN3	5	singlet	0.073577903	0.157226928	0.082343466	0.051137786	4+8	FALSE	14.74938373	0	4.272801972	0.410846343	0.928794642	5232	1526	2	0	5	9	6	0	Schwann cell	-0.008667185	-0.003349651	G1	SC-C4
AN3_AATTCCTCAGAGTCTT-1	AN3	1870	1063	500	AN3	AN3	5	singlet	0.001556595	0.069789235	0.348504728	0.040158512	3+7	TRUE	11.22994652	0	6.310160428	0.64171123	0.925024383	4913	1274	2	0	5	9	6	0	Schwann cell	0.031076904	-0.037765083	S	SC-C2
AN3_AATTCCTTCTCTGCCA-1	AN3	11388	3612	10K	AN3	AN3	4	singlet	0.024861945	0.246588449	0.326766896	0.240002882	5+6	FALSE	8.052335792	0	11.09062171	0.439058658	0.877059984	7268	3389	2	0	4	8	5	0	Schwann cell	-0.091364146	-0.061224167	G1	SC-C1
AN3_AATTTCCAGACATAGT-1	AN3	2335	1434	500	AN3	AN3	5	singlet	0.004788116	0.053103867	0.285909189	0.041022603	2+5	TRUE	1.027837259	0	6.038543897	0.385438972	0.937137856	5125	1562	2	0	5	9	6	0	Schwann cell	-0.028084578	0.076307165	G2M	SC-C1
AN3_AATTTCCGTCGTGCCA-1	AN3	4942	2146	500	AN3	AN3	5	singlet	0.039733537	0.16568377	0.285909189	0.105612463	2+5	FALSE	8.559287738	0	9.267503035	0.485633347	0.901926756	5570	2146	2	0	4	8	5	0	Schwann cell	-0.024252847	0.024141192	G2M	SC-C1
AN3_AATTTCCTCCACAGCG-1	AN3	4883	2241	500	AN3	AN3	4	singlet	0.083422162	0.144829056	0.326766896	0.100423198	5+6	TRUE	9.174687692	0	4.341593283	0.389105058	0.908302089	5499	2238	2	0	5	11	6	0	Schwann cell	0.004124862	0.007114164	G2M	SC-C4
AN3_ACAAAGAAGAGTGAAG-1	AN3	7702	2802	5K	AN3	AN3	4	singlet	0.092458002	0.349083498	0.326766896	0.093173663	5+6	FALSE	23.50038951	0	4.946767073	0.4154765	0.887013074	6810	2801	2	0	5	11	6	0	Schwann cell	-0.020185768	-0.011058635	G1	SC-C2
AN3_ACAAAGACACACAGCC-1	AN3	2885	1535	500	AN3	AN3	5	singlet	0.066279434	0.143064137	0.128124428	0.046293329	1+7	FALSE	11.68110919	0	5.060658579	0.485268631	0.920801766	5246	1586	2	0	5	11	6	0	Schwann cell	-0.039403302	-0.034981762	G1	SC-C2
AN3_ACAAAGACACTACAGT-1	AN3	5153	2250	5K	AN3	AN3	4	singlet	0.061414864	0.187415896	0.348504728	0.114990865	3+7	FALSE	10.44052009	0	4.579856394	0.83446536	0.90305178	5607	2250	2	0	4	8	5	0	Schwann cell	0.003198614	-0.006386457	S	SC-C1
AN3_ACAAAGAGTGGAACAC-1	AN3	1945	971	500	AN3	AN3	5	singlet	0.005300962	0.022924641	0.227623219	0.032763655	4+7	FALSE	15.7840617	0	11.41388175	0.925449871	0.908267634	5066	1151	2	0	5	9	17	0	Schwann cell	-0.032994302	-0.012052127	G1	SC-C1
AN3_ACAAAGATCGCTAAAC-1	AN3	4088	1886	500	AN3	AN3	5	singlet	0.033540525	0.14757877	0.082343466	0.087249891	4+8	TRUE	8.610567515	0	7.093933464	0.244618395	0.906972675	5341	1888	2	0	4	8	5	0	Schwann cell	-0.023589258	-0.035781287	G1	SC-C1
AN3_ACAAAGATCTCGTGAA-1	AN3	1168	748	500	AN3	AN3	7	singlet	0.001146922	0.101489058	0.042846263	0.01383977	8+9	TRUE	13.86986301	0	8.732876712	0.428082192	0.936904694	4581	1197	2	0	5	9	17	0	Schwann cell	0.021599801	-0.005303901	S	SC-C2
AN3_ACAACCACACTACACA-1	AN3	2916	1721	500	AN3	AN3	5	singlet	0.007493369	0.03948751	0.08356214	0.02525309	1+9	TRUE	3.223593964	0	5.418381344	0.651577503	0.933904562	5159	1787	2	0	5	9	6	0	Schwann cell	0.003498356	0.012950869	G2M	SC-C4
AN3_ACAACCATCCATGATG-1	AN3	4942	2427	500	AN3	AN3	5	singlet	0.132866025	0.247989719	0.326766896	0.15583618	5+6	FALSE	7.952246054	0	4.593282072	0.384459733	0.916393856	5485	2425	2	0	5	11	6	0	Schwann cell	-0.036378	-0.032934582	G1	SC-C2
AN3_ACAACCATCGCTGCGA-1	AN3	13121	4029	10K	AN3	AN3	4	singlet	0.159829974	0.407935622	0.348504728	0.123931371	3+7	FALSE	10.07545157	0	8.635012575	0.655437848	0.875479897	7483	3574	2	0	4	8	5	0	Schwann cell	-0.014393069	-0.028197515	G1	SC-C2
AN3_ACACAGTCAGCGACAA-1	AN3	3080	1704	500	AN3	AN3	5	singlet	0.034865439	0.039849183	0.088676536	0.060456903	4+9	TRUE	4.61038961	0	6.980519481	0.584415584	0.926307184	5136	1739	2	0	5	9	6	0	Schwann cell	-0.00544249	-0.049888123	G1	SC-C4
AN3_ACACAGTCATGGATCT-1	AN3	4557	2196	500	AN3	AN3	5	singlet	0.167473078	0.207864866	0.348504728	0.131364533	3+7	TRUE	7.131885012	0	9.479921001	0.570550801	0.913343945	5424	2197	2	0	4	8	5	0	Schwann cell	0.000133577	-0.007893237	S	SC-C1
AN3_ACACAGTGTCATGGCC-1	AN3	3221	1779	500	AN3	AN3	5	singlet	0.057997443	0.198574849	0.326766896	0.066314151	5+6	FALSE	4.315429991	0	5.49518783	0.527786402	0.926506426	5095	1804	2	0	5	11	6	0	Schwann cell	-0.059033933	-0.011467814	G1	SC-C2
AN3_ACACAGTGTGCAATAA-1	AN3	1336	908	500	AN3	AN3	7	singlet	0.001843839	0.059373915	0.326766896	0.026691188	5+6	FALSE	4.640718563	0	10.17964072	0.224550898	0.946343252	4469	1259	2	0	5	9	17	0	Schwann cell	-0.042770794	-0.007926407	G1	SC-C4
AN3_ACACAGTGTGCCGTAC-1	AN3	4212	2196	500	AN3	AN3	5	singlet	0.18502824	0.179516139	0.326766896	0.129052643	5+6	FALSE	12.55935423	0	4.154795821	0.403608737	0.921959737	5232	2195	2	0	5	11	6	0	Schwann cell	-0.056027737	-0.017667412	G1	SC-C4
AN3_ACACAGTTCTGCGAGC-1	AN3	3054	1492	500	AN3	AN3	5	singlet	0.143218547	0.103330167	0.227623219	0.046271074	4+7	TRUE	20.53045187	0	5.042567125	0.360183366	0.910728292	5265	1536	2	0	5	9	6	0	Schwann cell	-0.029573741	0.002787929	G2M	SC-C2
AN3_ACACCAAAGGACGCTA-1	AN3	7522	2780	5K	AN3	AN3	5	singlet	0.333226889	0.459894837	0.326766896	0.091282815	5+6	FALSE	6.500930604	0	13.20127626	1.010369583	0.888480041	6753	2778	2	0	4	11	18	0	Schwann cell	-0.05045505	-0.042653984	G1	SC-C3
AN3_ACACCAAAGTAGAATC-1	AN3	1861	1205	500	AN3	AN3	5	singlet	0.003058946	0.05031313	0.128124428	0.067494758	1+7	TRUE	6.93175712	0	6.179473401	0.322407308	0.942270958	4779	1423	2	0	5	9	6	0	Schwann cell	0.004721846	-0.034037398	S	SC-C4
AN3_ACACCAACAAATCCCA-1	AN3	6457	2680	5K	AN3	AN3	4	singlet	0.121423081	0.366478181	0.326766896	0.13248389	5+6	FALSE	8.502400496	0	5.141706675	0.603995664	0.899765641	6356	2678	2	0	5	11	6	0	Schwann cell	-0.026208105	-0.055800501	G1	SC-C4
AN3_ACACGCGTCATGTCAG-1	AN3	2059	1089	500	AN3	AN3	8	singlet	0.007199992	0.071544936	0.068997928	0.037201577	5+9	TRUE	12.28751821	0	10.92763477	1.311316173	0.916518662	5097	1231	2	0	5	9	17	0	Schwann cell	0.010759492	0.005191792	S	SC-C1
AN3_ACAGAAATCCATCTGC-1	AN3	2168	1263	500	AN3	AN3	5	singlet	0.002039974	0.05438853	0.326766896	0.053918049	5+6	TRUE	7.70295203	0	5.765682657	0.322878229	0.929660744	5039	1414	2	0	5	11	6	0	Schwann cell	-0.03091198	0.014742639	G2M	SC-C2
AN3_ACAGCCGAGTTTGCTG-1	AN3	1538	923	500	AN3	AN3	7	singlet	0.001511205	0.018919407	0.099688962	0.012841813	6+8	FALSE	10.85825748	0	7.152145644	0.650195059	0.930418051	4645	1216	2	0	4	8	5	0	Schwann cell	0.00389612	-0.014137045	S	SC-C1
AN3_ACAGCCGCAACTCCAA-1	AN3	5445	2508	5K	AN3	AN3	4	singlet	0.082246654	0.280679628	0.326766896	0.094048836	5+6	FALSE	2.58953168	0	9.127640037	0.293847567	0.909884758	5714	2508	2	0	5	11	6	0	Schwann cell	-0.023709279	-0.044221437	G1	SC-C2
AN3_ACAGCCGGTAGTGCGA-1	AN3	2324	1373	500	AN3	AN3	7	singlet	0.003311338	0.100992026	0.326766896	0.042636035	5+6	TRUE	2.839931153	0	12.56454389	0.344234079	0.932100548	5154	1494	2	0	4	8	5	0	Schwann cell	0.023035157	-0.047039384	S	SC-C1
AN3_ACAGCCGGTATTGCCA-1	AN3	6384	2586	5K	AN3	AN3	4	singlet	0.216031671	0.330894879	0.285909189	0.213255946	2+5	FALSE	10.93358396	0	5.84273183	1.19047619	0.89685814	6308	2583	2	0	5	11	6	0	Schwann cell	-0.071000825	0.011843195	G2M	SC-C3
AN3_ACAGCCGGTTGTGCAT-1	AN3	2808	1431	500	AN3	AN3	7	singlet	0.072386727	0.184488343	0.326766896	0.029208832	5+6	FALSE	7.834757835	0	13.17663818	0.56980057	0.915103319	5395	1482	2	0	4	8	5	0	Schwann cell	-0.044150274	-0.038205304	G1	SC-C1
AN3_ACAGCCGTCGCGATCG-1	AN3	2421	1309	500	AN3	AN3	5	singlet	0.115275763	0.201898012	0.138087303	0.066279137	2+8	TRUE	11.68938455	0	7.311028501	0.247831475	0.921082874	5271	1414	2	0	5	9	6	0	Schwann cell	0.023723632	-0.065079242	S	SC-C2
AN3_ACATCCCAGTCGGCAA-1	AN3	3385	1829	500	AN3	AN3	5	singlet	0.013439017	0.11078204	0.326766896	0.093249032	5+6	FALSE	7.326440177	0	5.317577548	0.443131462	0.924255412	5156	1852	2	0	5	11	6	0	Schwann cell	-0.032177487	0.008577634	G2M	SC-C1
AN3_ACATCCCAGTGTAGAT-1	AN3	6639	2302	5K	AN3	AN3	8	singlet	0.305797368	0.142835816	0.348504728	0.121745551	3+7	FALSE	14.42988402	0	14.15875885	0.707937942	0.879648092	6398	2302	2	0	4	8	5	0	Schwann cell	0.012947781	-0.03053935	S	SC-C1
AN3_ACATCCCGTGTCTTGA-1	AN3	2776	1471	500	AN3	AN3	5	singlet	0.02168732	0.157488092	0.129288996	0.071834003	7+9	FALSE	7.34870317	0	4.646974063	1.008645533	0.919903226	5306	1539	2	0	5	11	6	0	Schwann cell	0.00293722	0.028608496	G2M	SC-C3
AN3_ACATCCCTCCTTGACC-1	AN3	1249	783	500	AN3	AN3	5	singlet	0.000819565	0.03082189	0.285909189	0.024438222	2+5	FALSE	14.97197758	0	3.522818255	0.320256205	0.934507803	4562	1245	2	0	5	9	17	0	Schwann cell	0.012344455	0.018352588	G2M	SC-C4
AN3_ACATCGAAGCATTGAA-1	AN3	2760	1241	500	AN3	AN3	5	singlet	0.023592038	0.075434002	0.08356214	0.048427713	1+9	TRUE	18.55072464	0	10.28985507	0.398550725	0.899114655	5458	1307	2	0	4	8	5	0	Schwann cell	-0.019324378	-0.041903481	G1	SC-C1
AN3_ACATCGACACGCTTAA-1	AN3	9415	3050	5K	AN3	AN3	4	singlet	0.208712652	0.254284435	0.348504728	0.188729663	3+7	FALSE	15.88953797	0	10.67445566	0.892193309	0.876813634	7093	3028	2	0	4	8	5	0	Schwann cell	0.023387946	0.003593068	S	SC-C1
AN3_ACATCGACATCGAAGG-1	AN3	1731	984	500	AN3	AN3	5	singlet	0.00130108	0.024998651	0.285909189	0.033350782	2+5	FALSE	18.94858463	0	3.639514731	0.462160601	0.924249702	4790	1292	2	0	5	9	6	0	Schwann cell	-0.051774898	0.006734667	G2M	SC-C4
AN3_ACATCGACATTGTACG-1	AN3	3180	1599	500	AN3	AN3	5	singlet	0.073920541	0.225189474	0.326766896	0.058201011	5+6	FALSE	12.57861635	0	7.012578616	0.503144654	0.91475093	5217	1625	2	0	5	11	6	0	Schwann cell	-0.021337385	-0.003646796	G1	SC-C1
AN3_ACATGCACAGCTACAT-1	AN3	3682	1754	500	AN3	AN3	5	singlet	0.019110102	0.121373285	0.285909189	0.061341352	2+5	FALSE	5.893536122	0	6.49103748	0.543183053	0.909689672	5273	1759	2	0	4	8	5	0	Schwann cell	0.00980028	0.025428049	G2M	SC-C1
AN3_ACATGCAGTTCTTGCC-1	AN3	4354	1930	500	AN3	AN3	5	singlet	0.050514512	0.150928194	0.058017476	0.085220626	2+9	FALSE	11.27698668	0	10.72576941	0.206706477	0.90290136	5430	1928	2	0	4	8	5	0	Schwann cell	-0.033937809	-0.023914776	G1	SC-C1
AN3_ACATGCATCACACGAT-1	AN3	3484	1926	500	AN3	AN3	5	singlet	0.099522203	0.30178725	0.128124428	0.050210333	1+7	FALSE	5.740528129	0	6.458094145	0.315729047	0.927324623	5084	1939	2	0	5	9	6	0	Schwann cell	0.007102751	0.031346526	G2M	SC-C4
AN3_ACATTTCAGCGGACAT-1	AN3	6247	2389	5K	AN3	AN3	4	singlet	0.274392188	0.298029189	0.348504728	0.166304915	3+7	FALSE	13.27036978	0	11.4775092	0.512245878	0.890018049	6226	2389	2	0	4	8	5	0	Schwann cell	0.017486108	-0.032064856	S	SC-C1
AN3_ACATTTCAGTTTGAGA-1	AN3	5890	2486	5K	AN3	AN3	5	singlet	0.068863563	0.302424345	0.348504728	0.123973198	3+7	FALSE	6.859083192	0	6.315789474	0.492359932	0.900635885	5957	2486	2	0	4	8	5	0	Schwann cell	-0.048088863	-0.010250592	G1	SC-C3
AN3_ACATTTCCAATCTGCA-1	AN3	7607	3108	5K	AN3	AN3	5	singlet	0.01852992	0.135139182	0.326766896	0.095920057	5+6	FALSE	2.839489943	0	11.48941764	0.525831471	0.899842558	6853	3107	2	0	4	11	18	0	Schwann cell	-0.02950555	-0.05515345	G1	SC-C2
AN3_ACATTTCCAGGTCCGT-1	AN3	5098	2090	5K	AN3	AN3	8	singlet	0.021884549	0.18984761	0.348504728	0.072559376	3+7	FALSE	8.513142409	0	10.65123578	0.608081601	0.895545783	5637	2090	2	0	4	8	5	0	Schwann cell	-0.048237877	-0.027602555	G1	SC-C1
AN3_ACATTTCTCGGTCGAC-1	AN3	1025	769	500	AN3	AN3	7	singlet	0.000512762	0	0.891085544	0.008062646	NA	NA	3.219512195	0	6.146341463	0.390243902	0.958548996	4325	1291	2	0	5	9	17	0	Schwann cell	-0.022127304	0.02003903	G2M	SC-C4
AN3_ACCAAACGTACCATAC-1	AN3	1746	991	500	AN3	AN3	5	singlet	0.001402088	0	0.891085544	0.059176551	NA	NA	4.066437572	0.057273769	11.91294387	0.286368843	0.924131021	4848	1246	2	0	5	9	17	0	Schwann cell	-0.005319256	-0.009150166	G1	SC-C1
AN3_ACCAACAAGAAGCCAC-1	AN3	3499	1903	500	AN3	AN3	5	singlet	0.018802157	0.07345932	0.326766896	0.064235836	5+6	FALSE	3.62960846	0	5.458702486	0.34295513	0.925364182	5119	1920	2	0	5	11	6	0	Schwann cell	-0.037883855	-0.025321159	G1	SC-C2
AN3_ACCAACAGTATGCGGA-1	AN3	3016	1709	500	AN3	AN3	5	singlet	0.158738196	0.274492022	0.348504728	0.102084542	3+7	FALSE	6.067639257	0	5.106100796	1.392572944	0.929100692	5148	1748	2	0	5	11	6	0	Schwann cell	0.013881393	-0.023272304	S	SC-C4
AN3_ACCAACATCAGTCTTT-1	AN3	2979	1640	500	AN3	AN3	5	singlet	0.026050419	0.098890878	0.128124428	0.086267248	1+7	TRUE	5.706612957	0	7.082913729	0.503524673	0.925382443	5154	1680	2	0	5	9	6	0	Schwann cell	-0.058620246	-0.020713734	G1	SC-C4
AN3_ACCAACATCGAGTACT-1	AN3	7620	3228	5K	AN3	AN3	4	singlet	0.171668544	0.238274172	0.091266036	0.182265656	3+8	FALSE	3.727034121	0	5.787401575	0.551181102	0.903908869	6875	3226	2	0	4	8	5	0	Schwann cell	-0.051094731	-0.059947656	G1	SC-C1
AN3_ACCACAAAGCGTATGG-1	AN3	2221	1317	500	AN3	AN3	5	singlet	0.001646621	0.096247179	0.326766896	0.046749241	5+6	FALSE	5.447996398	0	5.898244034	1.800990545	0.932180042	5058	1451	2	0	4	8	5	0	Schwann cell	-0.049054171	-0.060189381	G1	SC-C1
AN3_ACCACAACAAATGGAT-1	AN3	1980	1320	500	AN3	AN3	7	singlet	0.00606761	0.120613343	0.326766896	0.069243506	5+6	FALSE	3.282828283	0	4.898989899	0.555555556	0.946585034	4822	1494	2	0	5	9	6	0	Schwann cell	-0.006063909	-0.066197178	G1	SC-C4
AN3_ACCACAATCCACGTAA-1	AN3	3699	1769	500	AN3	AN3	5	singlet	0.098179966	0.212820548	0.285909189	0.083449086	2+5	FALSE	8.786158421	0	9.462016761	0.486618005	0.910216108	5302	1772	2	0	4	8	5	0	Schwann cell	0.045064033	-0.005114083	S	SC-C3
AN3_ACCACAATCTTTGCGC-1	AN3	6570	2808	5K	AN3	AN3	4	singlet	0.052699808	0.325702009	0.285909189	0.103641534	2+5	FALSE	3.165905632	0	8.538812785	0.563165906	0.90329746	6423	2808	2	0	4	8	5	0	Schwann cell	-0.011882468	-0.020805837	G1	SC-C1
AN3_ACCATTTAGTATTAGG-1	AN3	1584	911	500	AN3	AN3	5	singlet	0.002061104	0.126808855	0.10472007	0.025763992	5+8	TRUE	11.80555556	0	5.303030303	0.505050505	0.924920256	4735	1214	2	0	5	9	17	0	Schwann cell	-0.012159657	-0.019266664	G1	SC-C2
AN3_ACCATTTAGTTGCGAG-1	AN3	7081	2763	5K	AN3	AN3	8	singlet	0.114451274	0.245147911	0.348504728	0.111324644	3+7	FALSE	12.7100692	0	8.642847056	0.550769665	0.893843203	6614	2762	2	0	4	8	5	0	Schwann cell	-0.047243512	-0.045354955	G1	SC-C2
AN3_ACCATTTGTAGTACGG-1	AN3	1480	940	500	AN3	AN3	7	singlet	0.001492202	0.043686198	0.348504728	0.018310836	3+7	FALSE	12.77027027	0	5.472972973	0.202702703	0.937817796	4593	1264	2	0	5	9	17	0	Schwann cell	-0.045633531	0.02585641	G2M	SC-C1
AN3_ACCATTTGTATCGAAA-1	AN3	4102	2113	500	AN3	AN3	5	singlet	0.065298684	0.227403263	0.326766896	0.150696475	5+6	FALSE	6.460263286	0	5.923939542	0.560702097	0.920261139	5280	2118	2	0	5	11	6	0	Schwann cell	-0.025210225	-0.021185775	G1	SC-C2
AN3_ACCATTTTCGGTAACT-1	AN3	1785	1053	500	AN3	AN3	5	singlet	0.003224537	0.130211235	0.348504728	0.051742805	3+7	FALSE	12.60504202	0	4.705882353	0.280112045	0.929509425	4825	1297	2	0	5	9	6	0	Schwann cell	-0.005155824	-0.016026523	G1	SC-C1
AN3_ACCCAAAGTCCCTCAT-1	AN3	7325	2949	5K	AN3	AN3	4	singlet	0.09131664	0.278280505	0.285909189	0.165828286	2+5	FALSE	9.351535836	0	4.518771331	0.300341297	0.897761313	6764	2947	2	0	5	11	6	0	Schwann cell	-0.015842326	0.069918491	G2M	SC-C4
AN3_ACCCAAAGTTGCATCA-1	AN3	2568	1554	500	AN3	AN3	5	singlet	0.042428058	0.232883134	0.128124428	0.048796182	1+7	FALSE	7.359813084	0.03894081	6.542056075	0.661993769	0.936020553	5260	1634	2	0	5	11	6	0	Schwann cell	-0.021757181	-0.004309804	G1	SC-C4
AN3_ACCCAAATCCTGTACC-1	AN3	2599	1428	500	AN3	AN3	5	singlet	0.189214826	0.279214578	0.348504728	0.065697061	3+7	FALSE	12.27395152	0	8.387841477	0.577145056	0.923838118	5384	1506	2	0	5	9	6	0	Schwann cell	-0.035531815	-0.035940372	G1	SC-C2
AN3_ACCCTCAAGTGAGCCA-1	AN3	5609	2607	5K	AN3	AN3	5	singlet	0.067122497	0.27838939	0.285909189	0.129067291	2+5	FALSE	2.727758959	0	6.364770904	0.730968087	0.911241777	5792	2606	2	0	5	11	6	0	Schwann cell	0.022182635	-0.013931025	S	SC-C2
AN3_ACCCTCACAAGAGATT-1	AN3	3277	1630	500	AN3	AN3	5	singlet	0.083777308	0.137282986	0.099688962	0.075826071	6+8	FALSE	8.391821788	0	10.10070186	0.732377174	0.91372753	5274	1656	2	0	4	11	18	0	Schwann cell	-0.010006977	0.013897205	G2M	SC-C2
AN3_ACCCTCATCGTCGACG-1	AN3	4442	1955	500	AN3	AN3	5	singlet	0.213534907	0.315539534	0.227623219	0.071611793	4+7	FALSE	10.8959928	0	11.30121567	0.607834309	0.902282627	5446	1953	2	0	4	8	5	0	Schwann cell	-0.009407667	-0.036031177	G1	SC-C3
AN3_ACCCTTGCAAATGCGG-1	AN3	7977	3109	5K	AN3	AN3	4	singlet	0.031431794	0.173505451	0.285909189	0.199645686	2+5	FALSE	5.290209352	0	6.067443901	0.438761439	0.895121555	6936	3105	2	0	4	8	5	0	Schwann cell	-0.024354524	-0.004709255	G1	SC-C1
AN3_ACCGTTCAGGCTCAAG-1	AN3	7230	2970	5K	AN3	AN3	4	singlet	0.037560064	0.183813085	0.326766896	0.079250072	5+6	FALSE	10.19363762	0	4.771784232	0.677731674	0.899878725	6724	2970	2	0	5	11	6	0	Schwann cell	-0.022952098	0.028995408	G2M	SC-C1
AN3_ACCGTTCCATCCTTCG-1	AN3	1542	917	500	AN3	AN3	7	singlet	0.005274972	0.204957862	0.348504728	0.016515668	3+7	FALSE	12.51621271	0	8.819714656	0.648508431	0.929200419	4742	1184	2	0	5	9	17	0	Schwann cell	-0.040236293	-0.022736986	G1	SC-C3
AN3_ACCTACCAGGAGAGTA-1	AN3	10217	3425	10K	AN3	AN3	8	singlet	0.018796951	0.146822789	0.326766896	0.089130726	5+6	FALSE	12.12684741	0	9.93442302	0.293628267	0.881610244	7185	3355	2	0	4	8	5	0	Schwann cell	-0.020151729	-0.008846601	G1	SC-C1
AN3_ACCTACCGTGCCAAGA-1	AN3	4082	1868	500	AN3	AN3	5	singlet	0.261824399	0.21637671	0.099688962	0.050952276	6+8	TRUE	13.05732484	0	7.790298873	0.783929446	0.905979488	5368	1875	2	0	5	9	6	0	Schwann cell	-0.017288909	-0.020720218	G1	SC-C2
AN3_ACCTGAACATAGAAAC-1	AN3	5888	2472	5K	AN3	AN3	4	singlet	0.056530051	0.197840911	0.326766896	0.104276909	5+6	TRUE	11.75271739	0	6.097146739	0.50951087	0.900020543	5958	2467	2	0	5	11	6	0	Schwann cell	-0.035341539	-0.024919072	G1	SC-C2
AN3_ACCTGTCAGATAGCAT-1	AN3	4295	1910	500	AN3	AN3	8	singlet	0.136679828	0.257840933	0.348504728	0.10013014	3+7	FALSE	15.45983702	0	10.17462165	0.465657742	0.903128718	5431	1910	2	0	5	8	6	0	Schwann cell	-0.037701122	-0.032653243	G1	SC-C2
AN3_ACCTGTCAGATGCTGG-1	AN3	1657	906	500	AN3	AN3	8	singlet	0.002507439	0.097471733	0.227623219	0.033687852	4+7	FALSE	16.11345806	0	9.474954737	0.301750151	0.91855606	4865	1162	2	0	5	9	6	0	Schwann cell	0.010582284	-0.023451327	S	SC-C1
AN3_ACCTGTCAGCTTAAGA-1	AN3	4759	2184	500	AN3	AN3	5	singlet	0.015895117	0.110214993	0.348504728	0.10170243	3+7	FALSE	7.984870771	0	6.892204245	0.378230721	0.908018592	5485	2183	2	0	4	8	5	0	Schwann cell	0.043152686	0.014247973	S	SC-C1
AN3_ACCTGTCGTTCTGACA-1	AN3	10931	3257	10K	AN3	AN3	4	singlet	0.010936677	0.228197172	0.285909189	0.074916372	2+5	FALSE	11.92022688	0	14.76534626	0.47571128	0.869797866	7078	3111	2	0	4	8	5	0	Schwann cell	-0.022987999	-0.029407375	G1	SC-C1
AN3_ACCTGTCTCCACATAG-1	AN3	2806	1450	500	AN3	AN3	5	singlet	0.063865609	0.232273994	0.326766896	0.061644195	5+6	FALSE	8.125445474	0	6.593014968	0.534568781	0.916846759	5268	1502	2	0	5	9	17	0	Schwann cell	-0.047519527	0.0407554	G2M	SC-C2
AN3_ACCTGTCTCCGATGCG-1	AN3	6438	2513	5K	AN3	AN3	4	singlet	0.261603326	0.464253715	0.348504728	0.148335997	3+7	FALSE	18.25100963	0	9.040074557	0.621310966	0.892731637	6333	2513	2	0	5	8	6	0	Schwann cell	-0.071795321	0.002297597	G2M	SC-C1
AN3_ACGATCAGTTCGGACC-1	AN3	3431	1438	500	AN3	AN3	8	singlet	0.052347813	0.067464783	0.079983008	0.058980147	7+8	TRUE	18.915768	0	9.122704751	0.349752259	0.893177683	5371	1453	2	0	4	8	5	0	Schwann cell	-0.010797075	-0.040129815	G1	SC-C2
AN3_ACGATCATCTGGTGCG-1	AN3	11795	3505	10K	AN3	AN3	4	singlet	0.106137984	0.30215594	0.285909189	0.184233216	2+5	FALSE	17.49894023	0	6.392539212	0.483255617	0.87056753	7274	3238	2	0	4	11	5	0	Schwann cell	-0.026860706	-0.014404385	G1	SC-C2
AN3_ACGATGTAGGTGGTTG-1	AN3	3812	2038	500	AN3	AN3	5	singlet	0.111487672	0.397360693	0.326766896	0.077930953	5+6	FALSE	4.302203568	0	7.817418678	0.472193075	0.924061128	5200	2040	2	0	4	8	5	0	Schwann cell	-0.004433272	-0.021343674	G1	SC-C1
AN3_ACGATGTCAGTCCGTG-1	AN3	1264	806	500	AN3	AN3	7	singlet	0.026467487	0.187883102	0.227623219	0.074418836	4+7	TRUE	7.911392405	0	4.984177215	1.819620253	0.936999366	4552	1217	2	0	5	9	17	0	Schwann cell	0.007979658	-0.014150117	S	SC-C4
AN3_ACGATGTGTCGAACGA-1	AN3	6904	2736	5K	AN3	AN3	4	singlet	0.348674327	0.349942801	0.348504728	0.153320873	3+7	FALSE	14.44090382	0	9.921784473	0.463499421	0.895291967	6562	2736	2	0	4	8	5	0	Schwann cell	-0.048614935	-0.033116484	G1	SC-C1
AN3_ACGCACGGTCTCGACG-1	AN3	8132	3067	5K	AN3	AN3	4	singlet	0.090934902	0.234606556	0.326766896	0.148202574	5+6	FALSE	7.316773242	0	6.382193802	0.836202656	0.891697642	6948	3063	2	0	4	8	5	0	Schwann cell	0.071135604	0.04931404	S	SC-C3
AN3_ACGGAAGCACCGTGAC-1	AN3	3277	1745	500	AN3	AN3	5	singlet	0.063163981	0.216523376	0.348504728	0.059024093	3+7	FALSE	5.645407385	0	4.516325908	1.03753433	0.922149667	5112	1774	2	0	5	11	6	0	Schwann cell	-0.053218623	-0.040122714	G1	SC-C3
AN3_ACGGAAGGTAAGCGGT-1	AN3	2422	1360	500	AN3	AN3	7	singlet	0.037459604	0.224761871	0.348504728	0.043593328	3+7	FALSE	12.88191577	0	6.853839802	0.495458299	0.925939027	5281	1466	2	0	5	9	6	0	Schwann cell	-0.00924149	0.001283572	G2M	SC-C1
AN3_ACGGGTCAGAGTTGTA-1	AN3	4404	1872	500	AN3	AN3	5	singlet	0.055210505	0.239755918	0.326766896	0.031625203	5+6	FALSE	11.98910082	0	11.85286104	0.204359673	0.89803594	5434	1873	2	0	4	8	5	0	Schwann cell	-0.016605295	0.018694184	G2M	SC-C1
AN3_ACGGGTCTCTAGCCTC-1	AN3	6321	2542	5K	AN3	AN3	4	singlet	0.023659196	0.088572788	0.285909189	0.092250946	2+5	TRUE	5.869324474	0	4.983388704	0.348046195	0.895913565	6266	2539	2	0	4	8	5	0	Schwann cell	-0.016622284	-0.057806751	G1	SC-C1
AN3_ACGGTCGAGCACCGTC-1	AN3	3582	1709	500	AN3	AN3	5	singlet	0.037759658	0.112319421	0.091266036	0.059515099	3+8	FALSE	6.448911223	0	8.486878839	0.474595198	0.909574518	5243	1718	2	0	4	8	5	0	Schwann cell	-0.037946535	-0.042567581	G1	SC-C2
AN3_ACGGTCGTCATCCTGC-1	AN3	2566	1483	500	AN3	AN3	5	singlet	0.030546185	0.068279919	0.128124428	0.075354621	1+7	TRUE	5.767731878	0	8.378799688	0.428682775	0.930156182	5294	1557	2	0	5	9	6	0	Schwann cell	0.047372296	0.007454464	S	SC-C1
AN3_ACGGTCGTCCAGCTCT-1	AN3	1253	745	500	AN3	AN3	5	singlet	0.001067389	0.047190466	0.348504728	0.007250291	3+7	TRUE	21.3886672	0	4.469273743	0.239425379	0.927114795	4621	1197	2	0	5	9	17	0	Schwann cell	0.015365202	-0.000431421	S	SC-C4
AN3_ACGGTTACATGGCTAT-1	AN3	3435	1620	500	AN3	AN3	5	singlet	0.062594265	0.162776173	0.094065205	0.024520158	3+9	TRUE	11.9650655	0	6.34643377	0.640465793	0.907687079	5229	1633	2	0	5	9	6	0	Schwann cell	-0.034705757	-0.015261021	G1	SC-C3
AN3_ACGGTTAGTACTCGCG-1	AN3	15203	4457	10K	AN3	AN3	4	singlet	0.054320063	0.364596515	0.285909189	0.184214403	2+5	FALSE	7.347234099	0	8.439123857	0.519634283	0.872573967	7504	3599	2	0	4	8	5	0	Schwann cell	-0.043897195	-0.012760353	G1	SC-C1
AN3_ACGGTTAGTATTTCGG-1	AN3	3232	1537	500	AN3	AN3	8	singlet	0.014742737	0.082410641	0.082343466	0.058613823	4+8	TRUE	16.05816832	0	8.199257426	0.525990099	0.908021052	5255	1563	2	0	4	8	5	0	Schwann cell	-0.018042709	0.028087368	G2M	SC-C1
AN3_ACGGTTATCGTCTACC-1	AN3	4130	1657	500	AN3	AN3	4	singlet	0.188538447	0.175857383	0.285909189	0.06068546	2+5	TRUE	18.98305085	0	3.244552058	2.397094431	0.890311664	5415	1666	2	0	5	9	17	0	Schwann cell	-0.035427734	0.010518781	G2M	SC-C3
AN3_ACGTAACGTTCGGCCA-1	AN3	3487	1726	500	AN3	AN3	5	singlet	0.057810348	0.30302281	0.348504728	0.033661632	3+7	FALSE	4.617149412	0	7.427588185	0.60223688	0.913785378	5205	1742	2	0	5	11	6	0	Schwann cell	-0.035788805	0.027112686	G2M	SC-C2
AN3_ACGTACAAGACGCCCT-1	AN3	3004	1497	500	AN3	AN3	5	singlet	0.090161487	0.219406196	0.326766896	0.053395597	5+6	FALSE	10.58588549	0	9.986684421	0.332889481	0.913023511	5301	1532	2	0	5	9	6	0	Schwann cell	-0.051646048	-0.011109219	G1	SC-C2
AN3_ACGTACACAGTTTCAG-1	AN3	5241	2063	5K	AN3	AN3	4	singlet	0.06961441	0.169156744	0.326766896	0.074523258	5+6	TRUE	15.41690517	0	6.907078802	0.496088533	0.891134756	5696	2062	2	0	4	8	5	0	Schwann cell	-0.013897171	-0.013516085	G1	SC-C2
AN3_ACGTACATCACGATCA-1	AN3	4195	1779	500	AN3	AN3	4	singlet	0.020224437	0.129703256	0.227623219	0.04982263	4+7	FALSE	16.56734207	0	8.748510131	0.357568534	0.897161584	5426	1781	2	0	5	9	6	0	Schwann cell	-0.030209794	-0.045540743	G1	SC-C1
AN3_ACGTAGTAGTAAACGT-1	AN3	5059	2395	5K	AN3	AN3	5	singlet	0.084169738	0.336466949	0.285909189	0.076969093	2+5	FALSE	3.834749951	0	10.55544574	0.553469065	0.912323572	5557	2393	2	0	4	8	5	0	Schwann cell	-0.006295497	0.004414661	G2M	SC-C1
AN3_ACGTAGTCAAGAATGT-1	AN3	1939	991	500	AN3	AN3	5	singlet	0.024866259	0.122200411	0.10472007	0.029864921	5+8	FALSE	18.05054152	0	6.395048994	1.134605467	0.911331633	5041	1203	2	0	5	9	6	0	Schwann cell	-0.044646871	-0.029014278	G1	SC-C1
AN3_ACGTAGTCAGACACAG-1	AN3	2859	1581	500	AN3	AN3	5	singlet	0.012813455	0.097423866	0.128124428	0.048395751	1+7	FALSE	4.442112627	0	7.939839105	0.384749913	0.925559507	5294	1638	2	0	5	8	6	0	Schwann cell	-0.05306561	-0.038052866	G1	SC-C2
AN3_ACGTAGTGTGTGATGG-1	AN3	2089	1181	500	AN3	AN3	5	singlet	0.004874469	0.12104093	0.326766896	0.030603636	5+6	FALSE	13.25993298	0	8.233604596	0.478697942	0.925393634	5043	1349	2	0	5	9	6	0	Schwann cell	-0.020155455	-0.056342105	G1	SC-C2
AN3_ACGTAGTTCTCGCAGG-1	AN3	2301	1336	500	AN3	AN3	5	singlet	0.006321783	0.130630878	0.326766896	0.044836872	5+6	FALSE	3.08561495	0	6.910039113	0.434593655	0.92976918	5142	1459	2	0	5	9	6	0	Schwann cell	-0.056036228	-0.018647349	G1	SC-C2
AN3_ACGTCCTGTATTCCTT-1	AN3	1815	1088	500	AN3	AN3	7	singlet	0.002780419	0.022834727	0.10472007	0.052060762	5+8	FALSE	7.493112948	0	9.917355372	0.275482094	0.931802348	4820	1313	2	0	5	9	6	0	Schwann cell	-0.02320314	0.014784594	G2M	SC-C4
AN3_ACGTCCTGTCTCTCCA-1	AN3	3211	1625	500	AN3	AN3	5	singlet	0.060912348	0.169773555	0.326766896	0.053583742	5+6	FALSE	9.654313298	0	7.910308315	0.467144192	0.915649478	5214	1649	2	0	5	11	6	0	Schwann cell	-0.041995147	-0.024211596	G1	SC-C2
AN3_ACGTTCCCATCCGTTC-1	AN3	5229	2341	5K	AN3	AN3	5	singlet	0.104622647	0.331221497	0.326766896	0.1037742	5+6	FALSE	7.458405049	0	6.827309237	0.650219927	0.906138264	5657	2341	2	0	4	8	5	0	Schwann cell	0.00479347	-0.045285683	S	SC-C2
AN3_ACTACGAAGTCTCGTA-1	AN3	4181	1880	500	AN3	AN3	5	singlet	0.016763665	0.066260513	0.099688962	0.080826528	6+8	TRUE	6.792633341	0	8.084190385	0.406601292	0.904143755	5371	1884	2	0	4	8	5	0	Schwann cell	-0.031676554	0.012811228	G2M	SC-C1
AN3_ACTATCTGTGCTGCAC-1	AN3	3635	1740	500	AN3	AN3	5	singlet	0.08147037	0.323861669	0.326766896	0.049715453	5+6	FALSE	7.235213205	0	10.15130674	0.385144429	0.910137686	5271	1748	2	0	5	9	6	0	Schwann cell	0.001758831	-0.002517693	S	SC-C2
AN3_ACTATCTTCTTTGCTA-1	AN3	5352	2519	5K	AN3	AN3	4	singlet	0.067026131	0.202358254	0.326766896	0.109074485	5+6	FALSE	9.80941704	0.018684604	4.596412556	0.429745889	0.912220324	5662	2518	2	0	5	11	6	0	Schwann cell	-0.00820937	-0.012266963	G1	SC-C4
AN3_ACTATGGAGTGGATTA-1	AN3	2997	1681	500	AN3	AN3	5	singlet	0.143922314	0.41127228	0.326766896	0.03965223	5+6	FALSE	6.439773106	0	7.207207207	0.1334668	0.927770591	5202	1710	2	0	5	11	6	0	Schwann cell	0.003136905	0.043739895	G2M	SC-C4
AN3_ACTATGGCACAACGCC-1	AN3	14525	4398	10K	AN3	AN3	8	singlet	0.023324609	0.210908173	0.285909189	0.172079782	2+5	FALSE	5.12908778	0	8.839931153	0.5232358	0.875337233	7576	3729	2	0	4	8	5	0	Schwann cell	-0.042920316	-0.065713885	G1	SC-C1
AN3_ACTATGGCAGGGACTA-1	AN3	2693	1633	500	AN3	AN3	7	singlet	0.071889199	0.461405611	0.326766896	0.080803001	5+6	FALSE	4.864463424	0	7.426661716	0.631266246	0.936666123	5364	1693	2	0	5	11	6	0	Schwann cell	-0.012024838	-0.030115004	G1	SC-C2
AN3_ACTATGGTCTATCGTT-1	AN3	8234	2904	5K	AN3	AN3	4	singlet	0.062127374	0.18413009	0.129288996	0.127298445	7+9	FALSE	20.69468059	0	3.752732572	0.534369687	0.884407755	6965	2898	2	0	5	11	6	0	Schwann cell	-0.065507147	-0.02953512	G1	SC-C2
AN3_ACTATTCCAAGAGCTG-1	AN3	1035	654	500	AN3	AN3	7	singlet	0.001384524	0.057098679	0.058017476	0.024859787	2+9	FALSE	18.45410628	0	5.603864734	0.483091787	0.933875109	4543	1188	2	0	5	9	17	0	Schwann cell	-0.04330383	0.004572305	G2M	SC-C4
AN3_ACTATTCCAGTAACGG-1	AN3	5293	2493	5K	AN3	AN3	4	singlet	0.014325142	0.043467362	0.285909189	0.088500497	2+5	FALSE	2.53164557	0	4.213111657	0.529000567	0.912189637	5624	2492	2	0	4	8	5	0	Schwann cell	-0.0499548	-0.012950432	G1	SC-C1
AN3_ACTATTCGTCTGCGCA-1	AN3	7356	2906	5K	AN3	AN3	5	singlet	0.052178644	0.190374709	0.348504728	0.12184095	3+7	FALSE	7.232191408	0	6.32137031	1.617727026	0.895685678	6734	2906	2	0	4	8	5	0	Schwann cell	-0.037440309	0.011108668	G2M	SC-C3
AN3_ACTATTCTCGAAGCCC-1	AN3	9231	3522	5K	AN3	AN3	4	singlet	0.187512189	0.350289227	0.285909189	0.121912364	2+5	FALSE	7.73480663	0	6.803163254	0.444155563	0.894468311	7204	3505	2	0	4	8	5	0	Schwann cell	-0.033382478	0.019000542	G2M	SC-C3
AN3_ACTATTCTCGGACAAG-1	AN3	2243	1374	500	AN3	AN3	5	singlet	0.001938081	0.043415844	0.348504728	0.041821519	3+7	TRUE	4.279982167	0	5.216228266	0.490414623	0.936480637	5029	1511	2	0	5	11	6	0	Schwann cell	-0.061678812	-0.010884983	G1	SC-C2
AN3_ACTATTCTCTGTGTGA-1	AN3	5161	1981	5K	AN3	AN3	5	singlet	0.070614062	0.290290985	0.348504728	0.076125202	3+7	FALSE	7.227281535	0	16.52780469	0.484402248	0.887993754	5686	1981	2	0	4	8	5	0	Schwann cell	0.00960521	-0.056544242	S	SC-C2
AN3_ACTCCCAGTTCGGACC-1	AN3	9690	3591	5K	AN3	AN3	4	singlet	0.016070602	0.18635392	0.285909189	0.152530915	2+5	FALSE	2.17750258	0	8.720330237	0.526315789	0.891853147	7269	3553	2	0	4	8	5	0	Schwann cell	-0.07295534	-0.040333805	G1	SC-C1
AN3_ACTCTCGAGATAGGGA-1	AN3	1817	1154	500	AN3	AN3	7	singlet	0.001419121	0.073542825	0.326766896	0.028799247	5+6	TRUE	5.008255366	0	8.200330215	0.660429279	0.939512841	4775	1364	2	0	5	9	6	0	Schwann cell	-0.054189742	-0.054299746	G1	SC-C2
AN3_ACTCTCGCACAGTGTT-1	AN3	1033	787	500	AN3	AN3	7	singlet	0.001906119	0.029061721	0.10472007	0.034917332	5+8	FALSE	6.001936108	0	5.711519845	0.290416263	0.960809005	4276	1305	2	0	5	9	17	0	Schwann cell	-0.037799946	-0.035044717	G1	SC-C4
AN3_ACTCTCGTCTAGCAAC-1	AN3	1459	783	500	AN3	AN3	7	singlet	0.001578152	0.09323226	0.227623219	0.008977474	4+7	FALSE	9.801233722	0	12.95407814	0.68540096	0.914573702	4773	1093	2	0	4	8	5	0	Schwann cell	-0.036603318	-0.045114385	G1	SC-C2
AN3_ACTGATGGTAGCTAAA-1	AN3	1831	1182	500	AN3	AN3	7	singlet	0.007564332	0.166332607	0.082343466	0.05904257	4+8	TRUE	12.67067176	0	5.46149645	0.60076461	0.941744093	4772	1438	2	0	5	9	17	0	Schwann cell	-0.028688531	-0.039971209	G1	SC-C4
AN3_ACTGCAAAGCAGTAAT-1	AN3	42769	7437	10K	AN3	AN3	4	singlet	0.039755139	0.24177251	0.326766896	0.404013949	5+6	FALSE	11.52470247	0	9.357244733	0.657017934	0.835951169	7584	3423	2	0	4	8	5	0	Schwann cell	-0.06941103	-0.006722827	G1	SC-C1
AN3_ACTGTCCAGATACATG-1	AN3	1374	731	500	AN3	AN3	5	singlet	0.012890738	0.226166811	0.227623219	0.060003248	4+7	FALSE	22.56186317	0	7.787481805	0.873362445	0.912660767	4828	1073	2	0	5	9	17	0	Schwann cell	-0.039475145	-0.012257275	G1	SC-C3
AN3_ACTGTCCTCGATGCAT-1	AN3	4111	1865	500	AN3	AN3	5	singlet	0.027919289	0.163856736	0.128124428	0.060739621	1+7	FALSE	10.36244223	0	10.33811725	0.340549745	0.905015598	5374	1870	2	0	4	8	5	0	Schwann cell	-0.034011013	-0.049786501	G1	SC-C2
AN3_ACTGTGAAGCGCGTTC-1	AN3	2150	1267	500	AN3	AN3	5	singlet	0.006314107	0.079329079	0.08344816	0.080029927	1+5	TRUE	8.930232558	0	5.906976744	1.302325581	0.931082945	5065	1411	2	0	5	9	17	0	Schwann cell	-0.047540474	0.007408476	G2M	SC-C1
AN3_ACTGTGAAGCGTTCAT-1	AN3	4499	2137	500	AN3	AN3	5	singlet	0.016276026	0.10511264	0.326766896	0.042049729	5+6	FALSE	7.157146032	0	7.023783063	0.377861747	0.911497069	5390	2138	2	0	4	11	5	0	Schwann cell	-0.051200515	0.021652316	G2M	SC-C1
AN3_ACTGTGACATGGGTCC-1	AN3	2803	1395	500	AN3	AN3	5	singlet	0.052137062	0.053598619	0.08356214	0.084841981	1+9	TRUE	6.921155904	0	4.780592223	0.321084552	0.912099182	5339	1467	2	0	5	9	6	0	Schwann cell	0.02898631	0.001948134	S	SC-C4
AN3_ACTGTGAGTTTGCCGG-1	AN3	1822	891	500	AN3	AN3	8	singlet	0.006297491	0.131412411	0.08356214	0.017970441	1+9	TRUE	18.88035126	0	13.77607025	0.713501647	0.904718276	5035	1116	2	0	5	9	17	0	Schwann cell	-0.030317368	-0.019083297	G1	SC-C1
AN3_ACTGTGATCATTCGGA-1	AN3	3477	1688	500	AN3	AN3	5	singlet	0.009738569	0.065393086	0.285909189	0.026809099	2+5	FALSE	12.02185792	0	6.125970664	0.46016681	0.911376982	5242	1708	2	0	4	8	5	0	Schwann cell	-0.029277203	-0.045003392	G1	SC-C1
AN3_ACTGTGATCTAGCCAA-1	AN3	2144	1321	500	AN3	AN3	5	singlet	0.001584267	0.054275659	0.285909189	0.030764747	2+5	FALSE	3.078358209	0	7.416044776	0.46641791	0.936863473	4999	1473	2	0	5	9	17	0	Schwann cell	-0.007362828	-0.024594944	G1	SC-C1
AN3_ACTTATCAGATGGCAC-1	AN3	4435	2070	500	AN3	AN3	5	singlet	0.162130252	0.202923698	0.326766896	0.115982924	5+6	FALSE	9.966178129	0	7.463359639	0.338218715	0.909258862	5380	2070	2	0	5	11	6	0	Schwann cell	-0.028636706	-0.000657123	G1	SC-C2
AN3_ACTTATCAGCACGATG-1	AN3	6780	2741	5K	AN3	AN3	4	singlet	0.022502014	0.109780741	0.348504728	0.108489523	3+7	TRUE	11.57817109	0	3.923303835	0.339233038	0.897338273	6531	2741	2	0	4	11	6	0	Schwann cell	-0.014700931	0.028994713	G2M	SC-C1
AN3_ACTTATCCAAAGAGTT-1	AN3	2420	1450	500	AN3	AN3	5	singlet	0.110629119	0.14847791	0.042846263	0.108817957	8+9	TRUE	9.834710744	0	3.595041322	0.41322314	0.934261377	5197	1558	2	0	5	9	6	0	Schwann cell	-0.002871185	-0.048133779	G1	SC-C4
AN3_ACTTATCGTCACCGAC-1	AN3	5386	2360	5K	AN3	AN3	4	singlet	0.015797805	0.128880239	0.326766896	0.09695544	5+6	FALSE	8.74489417	0	7.500928333	0.501299666	0.903959055	5710	2360	2	0	4	8	5	0	Schwann cell	-0.008269484	-0.026279985	G1	SC-C1
AN3_ACTTATCTCATGGCCG-1	AN3	4052	2127	500	AN3	AN3	5	singlet	0.106099986	0.272163128	0.326766896	0.076630739	5+6	FALSE	4.911154985	0	7.749259625	0.518262586	0.922414747	5254	2125	2	0	5	11	6	0	Schwann cell	-0.006522176	-0.024813123	G1	SC-C2
AN3_ACTTCCGCACGGTGTC-1	AN3	6055	2880	5K	AN3	AN3	5	singlet	0.28959766	0.379694945	0.326766896	0.1678176	5+6	FALSE	7.49793559	0	6.573080099	0.891824938	0.914671624	6067	2879	2	0	5	11	6	0	Schwann cell	-0.033030522	-0.012766391	G1	SC-C2
AN3_ACTTCCGTCTACAGGT-1	AN3	11051	3709	10K	AN3	AN3	4	singlet	0.018696511	0.180814434	0.285909189	0.112942771	2+5	FALSE	8.035471903	0	8.994661117	0.59723102	0.882736172	7220	3549	2	0	4	8	5	0	Schwann cell	0.037045002	-0.05935517	S	SC-C1
AN3_ACTTCGCCATGCCATA-1	AN3	1462	972	500	AN3	AN3	7	singlet	0.004062666	0.059590416	0.285909189	0.026652487	2+5	TRUE	3.89876881	0	6.83994528	0.547195622	0.94398608	4507	1304	2	0	5	9	17	0	Schwann cell	0.029142402	-0.024408733	S	SC-C4
AN3_ACTTTCACAGATAAAC-1	AN3	3823	1787	500	AN3	AN3	5	singlet	0.132932961	0.269853563	0.348504728	0.083594722	3+7	FALSE	13.60188334	0	7.716453047	0.889353911	0.907805005	5330	1789	2	0	5	9	6	0	Schwann cell	-0.035090405	0.012803977	G2M	SC-C3
AN3_ACTTTCATCACTTATC-1	AN3	3496	1725	500	AN3	AN3	5	singlet	0.104497604	0.299989997	0.326766896	0.079432746	5+6	FALSE	10.89816934	0	7.808924485	0.486270023	0.913425669	5206	1734	2	0	5	9	17	0	Schwann cell	0.038443782	-0.035496805	S	SC-C2
AN3_ACTTTCATCGGATTAC-1	AN3	1031	689	500	AN3	AN3	7	singlet	0.001142713	0.025605932	0.058017476	0.011079646	2+9	FALSE	16.87681862	0	3.588748788	0.872938894	0.94191025	4458	1226	2	0	5	9	17	0	Schwann cell	0.019111592	-0.006459842	S	SC-C4
AN3_ACTTTGTAGATTGGGC-1	AN3	7299	2632	5K	AN3	AN3	4	singlet	0.0559262	0.254897043	0.348504728	0.09306418	3+7	FALSE	10.64529388	0	10.74119742	0.342512673	0.885335936	6666	2631	2	0	4	8	5	0	Schwann cell	0.041648674	-0.044132793	S	SC-C1
AN3_ACTTTGTCAGGCATGA-1	AN3	4687	2269	500	AN3	AN3	5	singlet	0.04501551	0.205797169	0.326766896	0.058387688	5+6	FALSE	4.779176445	0	10.43311287	0.384040964	0.914173393	5441	2267	2	0	5	9	6	0	Schwann cell	-0.010401422	0.006485294	G2M	SC-C1
AN3_ACTTTGTCATACCATG-1	AN3	2428	1361	500	AN3	AN3	5	singlet	0.019887591	0.091501825	0.128124428	0.040368902	1+7	FALSE	6.754530478	0	7.248764415	0.494233937	0.925739412	5237	1468	2	0	4	8	5	0	Schwann cell	-0.028568646	0.009624937	G2M	SC-C3
AN3_ACTTTGTTCATCTCTA-1	AN3	4907	2154	500	AN3	AN3	4	singlet	0.018512791	0.073207438	0.348504728	0.066337619	3+7	FALSE	7.947829631	0	4.157326269	0.448339107	0.903118889	5533	2154	2	0	4	8	5	0	Schwann cell	-0.037891011	-0.031644971	G1	SC-C1
AN3_AGAAATGAGACCATGG-1	AN3	4952	1999	500	AN3	AN3	5	singlet	0.013854532	0.085650591	0.348504728	0.056325052	3+7	TRUE	10.39983845	0	9.975767367	0.38368336	0.893371791	5590	1999	2	0	4	8	5	0	Schwann cell	-0.001852508	-0.043499676	G1	SC-C1
AN3_AGAAATGCATAGCTGT-1	AN3	3274	2001	500	AN3	AN3	5	singlet	0.072435923	0.171041005	0.326766896	0.064164303	5+6	FALSE	1.740989615	0	3.35980452	0.427611484	0.93916734	4985	2036	2	0	5	9	17	0	Schwann cell	0.08394664	-0.060551715	S	SC-C4
AN3_AGAACAATCACCTCTG-1	AN3	6142	2712	5K	AN3	AN3	5	singlet	0.004549905	0.118757698	0.128124428	0.08886244	1+7	FALSE	2.344513188	0	9.573428851	0.260501465	0.90628535	6141	2711	2	0	4	8	5	0	Schwann cell	-0.025783673	-0.000719067	G1	SC-C1
AN3_AGAACAATCATCCTGC-1	AN3	5003	2226	5K	AN3	AN3	5	singlet	0.065889902	0.396854669	0.285909189	0.055779537	2+5	FALSE	9.094543274	0	7.935238857	0.439736158	0.904924729	5573	2226	2	0	4	8	5	0	Schwann cell	-0.040605167	-0.026651585	G1	SC-C1
AN3_AGAACCTAGTACTGTC-1	AN3	3034	1806	500	AN3	AN3	5	singlet	0.026811538	0.139831524	0.326766896	0.088141612	5+6	FALSE	4.087013843	0	6.493078444	0.36255768	0.93529672	5033	1856	2	0	5	11	6	0	Schwann cell	-0.040245673	-0.001192345	G1	SC-C4
AN3_AGAACCTGTGCACAAG-1	AN3	1033	661	500	AN3	AN3	7	singlet	0.001215457	0.036534677	0.285909189	0.003469791	2+5	TRUE	11.42303969	0	6.001936108	0.387221684	0.935669407	4498	1178	2	0	5	9	17	0	Schwann cell	-0.042702992	-0.027107895	G1	SC-C1
AN3_AGAAGCGAGTTTCAGC-1	AN3	8876	3161	5K	AN3	AN3	4	singlet	0.249353558	0.362248417	0.348504728	0.193541952	3+7	FALSE	10.9283461	0	10.01577287	0.495718792	0.886431581	7027	3151	2	0	4	8	5	0	Schwann cell	-0.044527535	-0.059584572	G1	SC-C2
AN3_AGAAGTACACCTGATA-1	AN3	4034	2201	500	AN3	AN3	5	singlet	0.017530421	0.118178939	0.326766896	0.055815443	5+6	TRUE	1.388200297	0	7.01536936	0.470996529	0.927028529	5222	2200	2	0	5	9	6	0	Schwann cell	-0.017800535	-0.016278672	G1	SC-C4
AN3_AGAAGTACACGTTCGG-1	AN3	2870	1371	500	AN3	AN3	5	singlet	0.013431666	0.119295534	0.227623219	0.018529946	4+7	FALSE	7.700348432	0	9.965156794	0.6271777	0.907213592	5413	1412	2	0	4	8	5	0	Schwann cell	-0.019460345	0.053638883	G2M	SC-C2
AN3_AGAAGTACATGCGGTC-1	AN3	9055	3167	5K	AN3	AN3	4	singlet	0.182592168	0.280778762	0.285909189	0.188188895	2+5	FALSE	15.3948095	0	6.780784097	0.463832137	0.884697182	7092	3138	2	0	4	8	5	0	Schwann cell	-0.006591994	-0.053208113	G1	SC-C1
AN3_AGAAGTAGTTAGCGGA-1	AN3	1957	1161	500	AN3	AN3	5	singlet	0.000842975	0.02073133	0.082343466	0.042926862	4+8	FALSE	10.52631579	0	3.576903424	0.204394481	0.931109722	4887	1397	2	0	5	9	6	0	Schwann cell	-0.008624496	0.052302136	G2M	SC-C4
AN3_AGAAGTATCCACTGAA-1	AN3	1732	1055	500	AN3	AN3	7	singlet	0.001421548	0.049004107	0.326766896	0.049428554	5+6	FALSE	6.062355658	0	5.484988453	0.288683603	0.933520999	4751	1309	2	0	4	8	5	0	Schwann cell	-0.059847214	-0.060466879	G1	SC-C1
AN3_AGAAGTATCCAGCCTT-1	AN3	1929	1248	500	AN3	AN3	7	singlet	0.002080426	0.025729331	0.285909189	0.036198028	2+5	FALSE	3.110419907	0	7.050285122	0.414722654	0.942435763	4829	1451	2	0	4	8	5	0	Schwann cell	-0.004094314	-0.034435504	G1	SC-C1
AN3_AGAAGTATCTAACGCA-1	AN3	2265	1288	500	AN3	AN3	5	singlet	0.004924309	0.021222775	0.285909189	0.032466606	2+5	FALSE	4.238410596	0	7.726269316	0.529801325	0.926930742	5141	1419	2	0	5	9	17	0	Schwann cell	-0.047226441	-0.010058013	G1	SC-C1
AN3_AGAAGTATCTTCTGGC-1	AN3	3790	1812	500	AN3	AN3	5	singlet	0.078092687	0.199717467	0.348504728	0.067526208	3+7	FALSE	15.11873351	0	5.725593668	1.10817942	0.910446123	5297	1818	2	0	5	11	6	0	Schwann cell	-0.026961856	-0.007642931	G1	SC-C2
AN3_AGACAAAAGCTACAAA-1	AN3	11263	3743	10K	AN3	AN3	4	singlet	0.321018606	0.440080014	0.348504728	0.176317433	3+7	FALSE	7.813193643	0	8.292639616	0.692533073	0.881916312	7245	3550	2	0	4	8	5	0	Schwann cell	-0.049671023	-0.021795791	G1	SC-C2
AN3_AGACAAAAGGGCAACT-1	AN3	11758	3551	10K	AN3	AN3	4	singlet	0.266533315	0.370920186	0.348504728	0.189870405	3+7	FALSE	14.87497874	0	12.95288314	0.637863582	0.872250569	7289	3327	2	0	4	8	5	0	Schwann cell	-0.035076799	0.031638493	G2M	SC-C1
AN3_AGACAAAAGGTCGTGA-1	AN3	2525	1178	500	AN3	AN3	5	singlet	0.051767655	0.067187865	0.082343466	0.046536066	4+8	FALSE	21.9009901	0	3.287128713	0.554455446	0.902677644	5371	1303	2	0	5	9	6	0	Schwann cell	-0.044944999	-0.006184083	G1	SC-C2
AN3_AGACAAACATGGGCAA-1	AN3	3151	1582	500	AN3	AN3	8	singlet	0.046768017	0.176123583	0.326766896	0.033935506	5+6	FALSE	14.4081244	0	6.886702634	0.571247223	0.914464388	5312	1608	2	0	5	9	6	0	Schwann cell	-0.006934939	0.021366641	G2M	SC-C2
AN3_AGACAAATCACCCATC-1	AN3	1938	1258	500	AN3	AN3	7	singlet	0.001330811	0.028324976	0.285909189	0.039222019	2+5	FALSE	4.385964912	0	6.191950464	0.619195046	0.942910577	4805	1465	2	0	5	9	6	0	Schwann cell	-0.046157885	0.027071145	G2M	SC-C4
AN3_AGACAAATCCGACAGC-1	AN3	5036	2193	5K	AN3	AN3	5	singlet	0.05372636	0.206472418	0.348504728	0.066280275	3+7	FALSE	5.559968229	0	7.605242256	0.595710882	0.902474681	5590	2192	2	0	4	8	5	0	Schwann cell	-0.007218981	-0.017730747	G1	SC-C1
AN3_AGACACTTCCTCGCAT-1	AN3	5459	2297	5K	AN3	AN3	5	singlet	0.075173698	0.198169357	0.326766896	0.064138498	5+6	FALSE	12.80454296	0	11.21084448	0.38468584	0.899400396	5761	2296	2	0	4	8	5	0	Schwann cell	0.018550814	-0.038438328	S	SC-C1
AN3_AGACAGGCAACTGGTT-1	AN3	9939	3680	5K	AN3	AN3	4	singlet	0.226449013	0.388347431	0.326766896	0.219784607	5+6	FALSE	10.35315424	0	3.752892645	0.493007345	0.892054571	7256	3615	2	0	4	8	5	0	Schwann cell	0.011900869	-0.035626572	S	SC-C2
AN3_AGACAGGCAGGCATGA-1	AN3	2936	1476	500	AN3	AN3	8	singlet	0.052838143	0.172374837	0.128124428	0.032885701	1+7	FALSE	13.11307902	0	8.310626703	0.783378747	0.913872346	5329	1514	2	0	4	8	5	0	Schwann cell	-0.015327303	-0.039857965	G1	SC-C1
AN3_AGACAGGGTTCGGCTG-1	AN3	8560	3354	5K	AN3	AN3	4	singlet	0.054966141	0.225757439	0.285909189	0.135796395	2+5	TRUE	16.64719626	0	4.41588785	0.514018692	0.896525513	7080	3346	2	0	5	11	6	0	Schwann cell	-0.048413796	-0.013801824	G1	SC-C2
AN3_AGACCATCATCTCAAG-1	AN3	4236	1960	500	AN3	AN3	4	singlet	0.181802079	0.315756929	0.326766896	0.078250703	5+6	FALSE	8.262511804	0	7.31822474	0.731822474	0.907718791	5329	1962	2	0	4	8	5	0	Schwann cell	-0.01216888	-0.03682358	G1	SC-C4
AN3_AGACCATTCAACTGGT-1	AN3	2765	1396	500	AN3	AN3	8	singlet	0.072338618	0.203341182	0.348504728	0.10441166	3+7	FALSE	21.80831826	0	5.316455696	0.397830018	0.913760602	5357	1470	2	0	5	9	6	0	Schwann cell	0.05569261	0.026626077	S	SC-C1
AN3_AGACTCAGTAATTAGG-1	AN3	4786	2197	500	AN3	AN3	5	singlet	0.010475283	0.050442899	0.094065205	0.056659631	3+9	FALSE	6.707062265	0	8.733806937	0.647722524	0.908112732	5494	2197	2	0	4	8	5	0	Schwann cell	-0.027661214	-0.022241063	G1	SC-C1
AN3_AGACTCATCACGTAGT-1	AN3	8985	3322	5K	AN3	AN3	4	singlet	0.135667875	0.242112801	0.128124428	0.113416203	1+7	FALSE	17.18419588	0	5.642737896	0.511964385	0.890700271	7128	3304	2	0	5	11	6	0	Schwann cell	0.019196782	-0.043940837	S	SC-C2
AN3_AGACTCATCATCGCCT-1	AN3	7399	3472	5K	AN3	AN3	4	singlet	0.333389878	0.288099168	0.326766896	0.262847898	5+6	FALSE	2.905798081	0	4.58170023	0.418975537	0.91507402	6895	3468	2	0	5	11	6	0	Schwann cell	-0.025210519	-0.009482828	G1	SC-C4
AN3_AGACTCATCCAGCCTT-1	AN3	3360	1699	500	AN3	AN3	5	singlet	0.008865379	0.097598348	0.326766896	0.037220578	5+6	FALSE	7.142857143	0	9.732142857	0.297619048	0.916018887	5208	1718	2	0	5	9	6	0	Schwann cell	-0.027275299	0.022881453	G2M	SC-C2
AN3_AGAGAATCAACGCATT-1	AN3	2284	1302	500	AN3	AN3	5	singlet	0.009442951	0.05628124	0.285909189	0.056961613	2+5	TRUE	8.669001751	0	3.633975482	0.525394046	0.927327419	5135	1445	2	0	5	9	6	0	Schwann cell	-0.044260538	0.004828489	G2M	SC-C2
AN3_AGAGAGCGTTGATGTC-1	AN3	3049	1519	500	AN3	AN3	5	singlet	0.088986315	0.22266814	0.348504728	0.059075078	3+7	FALSE	12.20072155	0	8.428993112	0.655952771	0.913149834	5262	1555	2	0	5	9	6	0	Schwann cell	-0.024557584	0.012476452	G2M	SC-C2
AN3_AGAGCCCAGACGCTCC-1	AN3	6638	2622	5K	AN3	AN3	4	singlet	0.152074084	0.362269365	0.285909189	0.097132668	2+5	FALSE	12.4284423	0	8.617053329	0.436878578	0.894453001	6434	2620	2	0	4	8	5	0	Schwann cell	-0.005041332	0.023372929	G2M	SC-C1
AN3_AGAGCCCGTGATTGGG-1	AN3	2874	1612	500	AN3	AN3	7	singlet	0.02915418	0.183808502	0.128124428	0.084580607	1+7	TRUE	6.158663883	0	9.116214335	0.27835769	0.92738971	5276	1656	2	0	5	11	6	0	Schwann cell	-0.017141104	-0.001245857	G1	SC-C2
AN3_AGAGCCCGTTAGTTCG-1	AN3	2896	1501	500	AN3	AN3	5	singlet	0.107804775	0.173896653	0.326766896	0.058006157	5+6	FALSE	9.599447514	0	4.281767956	0.690607735	0.917552145	5299	1552	2	0	5	11	6	0	Schwann cell	-0.013448547	0.015007154	G2M	SC-C3
AN3_AGATAGAAGCGACAGT-1	AN3	1457	851	500	AN3	AN3	5	singlet	0.006231549	0.177655002	0.285909189	0.02123941	2+5	TRUE	14.9622512	0	5.147563487	0.892244338	0.926178923	4696	1186	2	0	5	9	17	0	Schwann cell	-0.042512818	-0.038525711	G1	SC-C3
AN3_AGATAGACAATTGAAG-1	AN3	5199	2070	5K	AN3	AN3	8	singlet	0.037104089	0.227120608	0.285909189	0.066880255	2+5	TRUE	12.90632814	0	10.23273706	0.403923832	0.892368649	5694	2070	2	0	4	8	5	0	Schwann cell	0.010282173	0.039838015	G2M	SC-C2
AN3_AGATAGAGTAGTGTGG-1	AN3	6769	2620	5K	AN3	AN3	8	singlet	0.024999922	0.173151401	0.285909189	0.117766632	2+5	FALSE	10.44467425	0	10.40035456	0.664795391	0.892384654	6487	2619	2	0	4	8	5	0	Schwann cell	-0.023592852	0.018304287	G2M	SC-C1
AN3_AGATCCAAGGCACTCC-1	AN3	2317	1374	500	AN3	AN3	5	singlet	0.001451917	0.044025657	0.348504728	0.052373903	3+7	TRUE	5.35174795	0	4.61804057	0.776866638	0.932557418	5130	1508	2	0	5	9	6	0	Schwann cell	-0.033532141	-0.029153547	G1	SC-C1
AN3_AGATCCAGTAGCGATG-1	AN3	9128	3436	5K	AN3	AN3	4	singlet	0.190088212	0.360882432	0.285909189	0.216336118	2+5	FALSE	3.790534619	0	7.602979842	0.482033304	0.892858023	7171	3416	2	0	4	8	5	0	Schwann cell	-0.032143064	0.000593286	G2M	SC-C1
AN3_AGATCCAGTTCCTTGC-1	AN3	4225	1984	500	AN3	AN3	5	singlet	0.115535632	0.332053148	0.348504728	0.065421996	3+7	FALSE	9.088757396	0	9.301775148	0.402366864	0.909459257	5369	1984	2	0	5	9	6	0	Schwann cell	-0.026203629	-0.008426475	G1	SC-C2
AN3_AGATCCATCCAGTTCC-1	AN3	11678	3777	10K	AN3	AN3	4	singlet	0.249052495	0.331110359	0.326766896	0.173428355	5+6	FALSE	7.826682651	0	7.75817777	0.505223497	0.879474533	7353	3546	2	0	4	11	18	0	Schwann cell	-0.043319746	0.009094975	G2M	SC-C2
AN3_AGATCGTCATGACAAA-1	AN3	2021	1299	500	AN3	AN3	5	singlet	0.001588619	0.035539723	0.326766896	0.029203401	5+6	TRUE	2.028698664	0	6.432459179	0.197921821	0.941929115	4899	1466	2	0	5	9	17	0	Schwann cell	-0.017222115	-0.053795187	G1	SC-C1
AN3_AGATCGTGTTTGGGAG-1	AN3	3545	1741	500	AN3	AN3	5	singlet	0.017217521	0.138593209	0.285909189	0.076737398	2+5	FALSE	6.713681241	0	8.942172073	0.423131171	0.912999759	5230	1753	2	0	4	8	5	0	Schwann cell	-0.003599527	-0.048497719	G1	SC-C1
AN3_AGATGAAGTAATTAGG-1	AN3	2123	1311	500	AN3	AN3	7	singlet	0.00470345	0.059504223	0.138087303	0.058963992	2+8	TRUE	8.808290155	0	5.369759774	0.423928403	0.937075308	4992	1456	2	0	5	9	6	0	Schwann cell	-0.05092038	-0.03463547	G1	SC-C2
AN3_AGATGCTAGCATGCGA-1	AN3	1932	1140	500	AN3	AN3	5	singlet	0.001895408	0.095525026	0.082343466	0.049437825	4+8	TRUE	13.66459627	0	4.037267081	0.465838509	0.930279436	4922	1363	2	0	5	9	6	0	Schwann cell	-0.027827491	0.006229734	G2M	SC-C4
AN3_AGATGCTAGCCACTCG-1	AN3	7380	2697	5K	AN3	AN3	4	singlet	0.018088797	0.114068123	0.348504728	0.088042066	3+7	FALSE	12.24932249	0	7.2899729	0.623306233	0.886978013	6706	2697	2	0	4	8	5	0	Schwann cell	0.008303206	-0.028876593	S	SC-C1
AN3_AGATGCTCATGGACAG-1	AN3	3804	2023	500	AN3	AN3	5	singlet	0.353518695	0.401028324	0.128124428	0.136096342	1+7	FALSE	4.889589905	0	7.386961094	0.920084122	0.923400502	5231	2029	2	0	5	11	6	0	Schwann cell	-0.038523984	0.046307097	G2M	SC-C4
AN3_AGATGCTTCCGCGAGT-1	AN3	7180	2826	5K	AN3	AN3	4	singlet	0.220614344	0.244034325	0.128124428	0.183599541	1+7	TRUE	9.192200557	0	7.381615599	0.376044568	0.894984643	6690	2826	2	0	4	8	5	0	Schwann cell	0.019947523	-0.003698292	S	SC-C1
AN3_AGATGCTTCGATCCAA-1	AN3	2108	1123	500	AN3	AN3	5	singlet	0.016517026	0.156765727	0.285909189	0.032321212	2+5	FALSE	9.629981025	0	9.392789374	0.474383302	0.917719165	5083	1268	2	0	4	8	5	0	Schwann cell	-0.038649042	0.016585226	G2M	SC-C1
AN3_AGCATCAAGCGATGGT-1	AN3	1060	708	500	AN3	AN3	7	singlet	0.003236915	0	0.10472007	0.02132288	5+8	FALSE	7.924528302	0	7.264150943	0.566037736	0.9420645	4525	1192	2	0	5	9	17	0	Schwann cell	0.000391649	-0.024472404	S	SC-C2
AN3_AGCATCAGTACTGTTG-1	AN3	1044	743	500	AN3	AN3	7	singlet	0.001906119	0.051581865	0.094065205	0.031728912	3+9	TRUE	9.003831418	0	7.662835249	0.478927203	0.951067791	4389	1253	2	0	5	9	17	0	Schwann cell	-0.049060092	0.058487178	G2M	SC-C1
AN3_AGCCAATTCAGCAGAG-1	AN3	1883	1202	500	AN3	AN3	5	singlet	0.003631034	0.076453555	0.082343466	0.074136529	4+8	FALSE	8.337758895	0	3.664365374	0.690387679	0.940471828	4791	1446	2	0	5	9	17	0	Schwann cell	-0.058637356	-0.019357172	G1	SC-C4
AN3_AGCCACGAGTCGTCTA-1	AN3	5591	2577	5K	AN3	AN3	5	singlet	0.296474606	0.307432689	0.326766896	0.147106773	5+6	FALSE	10.73153282	0	3.577177607	1.627615811	0.910239889	5777	2577	2	0	5	11	6	0	Schwann cell	-0.040589155	-0.032072913	G1	SC-C3
AN3_AGCCACGCAGGTGTGA-1	AN3	2337	1182	500	AN3	AN3	8	singlet	0.016142093	0.121188448	0.348504728	0.027703731	3+7	TRUE	14.89088575	0	11.21095421	0.770218228	0.912118959	5265	1297	2	0	5	9	17	0	Schwann cell	-0.018153589	-0.032995654	G1	SC-C3
AN3_AGCCACGGTCTACACA-1	AN3	1596	843	500	AN3	AN3	8	singlet	0.001195453	0.020563391	0.348504728	0.040419225	3+7	TRUE	15.41353383	0	16.10275689	1.002506266	0.913455365	4860	1116	2	0	5	9	17	0	Schwann cell	0.040133413	0.046348566	G2M	SC-C1
AN3_AGCCACGGTGTTGACT-1	AN3	2876	1431	500	AN3	AN3	5	singlet	0.045031935	0.17604618	0.10472007	0.043746798	5+8	TRUE	12.48261474	0	7.997218359	0.591098748	0.912353931	5356	1470	2	0	4	8	5	0	Schwann cell	-0.016068545	-0.051141581	G1	SC-C1
AN3_AGCCAGCAGACCAGAC-1	AN3	1500	1061	500	AN3	AN3	7	singlet	0.000931414	0.037978413	0.326766896	0.030231728	5+6	FALSE	6.333333333	0	4.4	0.733333333	0.952653793	4444	1382	2	0	5	9	6	0	Schwann cell	-0.010367024	-0.008819907	G1	SC-C4
AN3_AGCCAGCAGTATAGGT-1	AN3	2376	1475	500	AN3	AN3	5	singlet	0.00227914	0.059993674	0.128124428	0.067693878	1+7	TRUE	6.060606061	0	5.723905724	0.420875421	0.938665926	5133	1593	2	0	5	11	6	0	Schwann cell	-0.045539114	-0.023228713	G1	SC-C4
AN3_AGCCAGCCAGATGCGA-1	AN3	4656	2172	500	AN3	AN3	5	singlet	0.208316773	0.361810227	0.08344816	0.049416859	1+5	TRUE	9.664948454	0	6.743986254	0.73024055	0.909718653	5452	2172	2	0	5	11	6	0	Schwann cell	-0.035721748	-0.048917989	G1	SC-C2
AN3_AGCGATTAGATGATTG-1	AN3	1773	1212	500	AN3	AN3	7	singlet	0.000792715	0	0.891085544	0.039301051	NA	NA	3.553299492	0	5.076142132	0.620417372	0.949147145	4653	1465	2	0	5	9	6	0	Schwann cell	-0.031473232	0.01013062	G2M	SC-C4
AN3_AGCGATTGTCTGCGCA-1	AN3	1065	709	500	AN3	AN3	7	singlet	0.001357954	0.057578987	0.227623219	0.017801729	4+7	TRUE	4.319248826	0	11.07981221	0.938967136	0.941630999	4506	1186	2	0	5	9	17	0	Schwann cell	-0.031740674	-0.006634632	G1	SC-C2
AN3_AGCGATTGTTTGCAGT-1	AN3	7098	2521	5K	AN3	AN3	8	singlet	0.080623336	0.157832069	0.326766896	0.126763215	5+6	TRUE	6.565229642	0	14.72245703	1.183431953	0.883264795	6581	2521	2	0	4	8	5	0	Schwann cell	-0.035481485	0.01553226	G2M	SC-C2
AN3_AGCGCCAAGTCGAAGC-1	AN3	3204	1737	500	AN3	AN3	5	singlet	0.035274494	0.083905254	0.326766896	0.063319675	5+6	TRUE	1.872659176	0	4.837702871	0.780274657	0.924154019	5136	1775	2	0	4	11	18	0	Schwann cell	-0.049993619	-0.029665443	G1	SC-C6_FBXW7
AN3_AGCGCCACAGCTATTG-1	AN3	11516	3952	10K	AN3	AN3	4	singlet	0.207352951	0.192689758	0.348504728	0.240411111	3+7	FALSE	15.23966655	0	2.952414033	1.580409865	0.885631564	7410	3677	2	0	4	11	5	0	Schwann cell	0.004116638	-0.019237423	S	SC-C3
AN3_AGCGCCAGTATGTGTC-1	AN3	2418	1213	500	AN3	AN3	8	singlet	0.154670179	0.29805424	0.348504728	0.051924415	3+7	FALSE	23.94540943	0	6.865177833	0.537634409	0.911452825	5309	1322	2	0	5	9	6	0	Schwann cell	0.026370788	0.012529816	S	SC-C1
AN3_AGCGCCATCAGACAAA-1	AN3	858	634	500	AN3	AN3	7	singlet	0.001612264	0.099636714	0.042846263	0.023486339	8+9	TRUE	8.741258741	0	6.643356643	0.34965035	0.955207568	4370	1225	2	0	5	9	17	0	Schwann cell	-0.010277237	-0.003978022	G1	SC-C4
AN3_AGCGCCATCCCTCTTT-1	AN3	6486	2661	5K	AN3	AN3	4	singlet	0.127434582	0.347528308	0.326766896	0.068513008	5+6	FALSE	10.76164046	0	6.845513414	0.493370336	0.898495695	6365	2661	2	0	5	11	6	0	Schwann cell	-0.030222628	-0.018596372	G1	SC-C2
AN3_AGCGCTGAGATCCAAA-1	AN3	1180	742	500	AN3	AN3	8	singlet	0.000819565	0.032512565	0.227623219	0.021728289	4+7	FALSE	18.72881356	0	5.762711864	0.93220339	0.934412161	4548	1198	2	0	5	9	17	0	Schwann cell	-0.044921159	-0.033929576	G1	SC-C2
AN3_AGCGCTGGTACGTGAG-1	AN3	2224	1263	500	AN3	AN3	5	singlet	0.00702759	0.075691775	0.094065205	0.041962679	3+9	TRUE	4.586330935	0	6.60971223	0.404676259	0.926584542	5081	1386	2	0	5	9	6	0	Schwann cell	-0.02590981	-0.052103181	G1	SC-C2
AN3_AGCGTATCATTCTCCG-1	AN3	941	642	500	AN3	AN3	7	singlet	0.001466405	0.076474231	0.10472007	0.012123597	5+8	TRUE	8.182784272	0	7.75770457	0.637619554	0.944156855	4474	1201	2	0	5	9	17	0	Schwann cell	-0.036707509	-0.009181784	G1	SC-C2
AN3_AGCGTATCATTGAAAG-1	AN3	2274	1467	500	AN3	AN3	7	singlet	0.001922086	0.055681088	0.326766896	0.045117442	5+6	FALSE	3.430079156	0	4.5294635	0.175901495	0.943290965	5027	1613	2	0	5	11	6	0	Schwann cell	-0.06389175	-0.026600039	G1	SC-C4
AN3_AGCGTATGTAGATTGA-1	AN3	4875	2191	500	AN3	AN3	8	singlet	0.220499754	0.314607463	0.348504728	0.113720967	3+7	FALSE	11.13846154	0	10.54358974	0.574358974	0.905820327	5533	2191	2	0	5	9	6	0	Schwann cell	-0.015329722	0.006295464	G2M	SC-C2
AN3_AGCGTATGTGCACAAG-1	AN3	1463	809	500	AN3	AN3	7	singlet	0.001038169	0.121437415	0.227623219	0.016612085	4+7	FALSE	12.03007519	0	14.08065619	0.2734108	0.918712182	4791	1117	2	0	5	9	6	0	Schwann cell	0.024300708	0.017234187	S	SC-C1
AN3_AGCGTATGTTTACGTG-1	AN3	2124	1349	500	AN3	AN3	7	singlet	0.001573344	0.106920413	0.285909189	0.041213959	2+5	FALSE	4.237288136	0	6.873822976	0.612052731	0.940747398	4966	1479	2	0	4	8	5	0	Schwann cell	0.049866484	-0.027130183	S	SC-C1
AN3_AGCTACAGTACTAGCT-1	AN3	1382	963	500	AN3	AN3	7	singlet	0.00119192	0.061009419	0.227623219	0.041997623	4+7	TRUE	8.538350217	0	4.84804631	0.289435601	0.95004574	4451	1337	2	0	5	9	6	0	Schwann cell	-0.044988813	-0.040239859	G1	SC-C4
AN3_AGCTACAGTTCTAACG-1	AN3	1806	1111	500	AN3	AN3	5	singlet	0.001722237	0.115569924	0.326766896	0.047939925	5+6	TRUE	16.83277962	0	3.543743079	0.941306755	0.93520971	4834	1364	2	0	5	9	6	0	Schwann cell	-0.044021185	-0.053847167	G1	SC-C4
AN3_AGCTCAAAGAGTTGCG-1	AN3	2655	1419	500	AN3	AN3	8	singlet	0.014958428	0.068425337	0.082343466	0.048696936	4+8	TRUE	13.06967985	0	10.13182674	0.489642185	0.920538259	5438	1496	2	0	4	8	5	0	Schwann cell	-0.064390204	0.016525815	G2M	SC-C1
AN3_AGCTCAAAGATGGCAC-1	AN3	9906	3223	5K	AN3	AN3	4	singlet	0.027756624	0.213587193	0.326766896	0.139697155	5+6	FALSE	9.135877246	0	10.13527155	0.716737331	0.877965359	7084	3172	2	0	4	8	5	0	Schwann cell	-0.047923761	-0.030426556	G1	SC-C1
AN3_AGCTCAACAGCTGAAG-1	AN3	6936	2552	5K	AN3	AN3	4	singlet	0.196595907	0.213351609	0.326766896	0.148215221	5+6	FALSE	18.91580161	0	4.455017301	0.547866205	0.886952335	6541	2550	2	0	5	11	6	0	Schwann cell	-0.012987926	0.034217253	G2M	SC-C3
AN3_AGCTCAATCGTAACCA-1	AN3	19644	4816	10K	AN3	AN3	4	singlet	0.318315953	0.476659025	0.348504728	0.197572806	3+7	FALSE	12.51781715	0	8.888210141	0.554876807	0.85778925	7107	2948	2	0	4	8	5	0	Schwann cell	-0.020195724	0.017371421	G2M	SC-C1
AN3_AGCTTCCAGACTTCAC-1	AN3	17735	4904	10K	AN3	AN3	4	singlet	0.170600727	0.449682155	0.348504728	0.192685828	3+7	FALSE	10.436989	0	8.903298562	0.620242458	0.868603692	7427	3483	2	0	4	8	5	0	Schwann cell	0.628656416	0.247508856	S	SC-C3
AN3_AGCTTCCCACCAAAGG-1	AN3	2142	1080	500	AN3	AN3	5	singlet	0.015825601	0.098297452	0.128124428	0.034011257	1+7	TRUE	8.590102708	0	7.749766573	0.280112045	0.910713951	5119	1218	2	0	4	8	5	0	Schwann cell	0.01424296	-0.009694536	S	SC-C1
AN3_AGCTTCCGTAGACAGC-1	AN3	3318	1675	500	AN3	AN3	5	singlet	0.022095261	0.142270379	0.348504728	0.043371725	3+7	FALSE	7.142857143	0	8.257986739	0.512356841	0.915685319	5204	1701	2	0	4	8	5	0	Schwann cell	-0.016525754	0.015680389	G2M	SC-C1
AN3_AGCTTCCGTGTATACC-1	AN3	4185	1959	500	AN3	AN3	5	singlet	0.036193382	0.135371071	0.094065205	0.055443128	3+9	FALSE	6.88172043	0	11.49342891	0.597371565	0.90897605	5362	1961	2	0	4	8	5	0	Schwann cell	-0.018190714	2.74E-05	G2M	SC-C1
AN3_AGCTTCCTCCCAGTGG-1	AN3	1028	613	500	AN3	AN3	5	singlet	0.002869035	0.055676087	0.285909189	0.027063283	2+5	FALSE	15.07782101	0	6.225680934	0.778210117	0.9254538	4632	1137	2	0	5	9	17	0	Schwann cell	-0.033181276	0.015326033	G2M	SC-C3
AN3_AGCTTCCTCGCAAGAG-1	AN3	10636	3414	10K	AN3	AN3	4	singlet	0.128736615	0.237091019	0.285909189	0.199144126	2+5	FALSE	13.72696502	0	10.22940955	0.347875141	0.877441773	7120	3281	2	0	5	11	6	0	Schwann cell	-0.026887503	0.012495837	G2M	SC-C2
AN3_AGCTTCCTCTCCACTG-1	AN3	2353	1314	500	AN3	AN3	8	singlet	0.010865552	0.102758361	0.285909189	0.031079515	2+5	FALSE	8.967275818	0	8.882277943	0.552486188	0.924954053	5191	1436	2	0	4	8	5	0	Schwann cell	0.000687956	-0.020485439	S	SC-C1
AN3_AGGAAATTCGCCAGTG-1	AN3	2458	1374	500	AN3	AN3	7	singlet	0.012155538	0.102782156	0.094065205	0.039455246	3+9	TRUE	10.455655	0	8.665581774	0.32546786	0.925500945	5271	1468	2	0	4	8	5	0	Schwann cell	0.003177035	-0.042934486	S	SC-C1
AN3_AGGAATACAAGAGGTC-1	AN3	1218	806	500	AN3	AN3	7	singlet	0.003922833	0.077297511	0.128124428	0.059158354	1+7	TRUE	9.113300493	0	3.201970443	0.246305419	0.941888288	4445	1270	2	0	5	9	6	0	Schwann cell	-0.015006225	-0.032447332	G1	SC-C4
AN3_AGGAATAGTCCCTGAG-1	AN3	3291	1643	500	AN3	AN3	5	singlet	0.061106555	0.272007767	0.285909189	0.089139565	2+5	FALSE	12.36706168	0	5.49984807	0.364630811	0.914227411	5257	1668	2	0	5	11	6	0	Schwann cell	-0.029185779	-0.030452816	G1	SC-C1
AN3_AGGACGAAGGTCCGAA-1	AN3	6068	2346	5K	AN3	AN3	4	singlet	0.072049998	0.296582603	0.348504728	0.099525232	3+7	FALSE	19.47923533	0	7.926829268	0.461437047	0.890903359	6084	2345	2	0	5	11	6	0	Schwann cell	-0.018931831	-0.008490262	G1	SC-C2
AN3_AGGACGACACAAGCTT-1	AN3	993	654	500	AN3	AN3	7	singlet	0.001067389	0.059431413	0.285909189	0.013706625	2+5	TRUE	14.50151057	0	7.653575025	0.402819738	0.939481291	4517	1176	2	0	5	9	17	0	Schwann cell	-0.00949259	-0.004762283	G1	SC-C1
AN3_AGGACTTAGTCACGAG-1	AN3	3364	1499	500	AN3	AN3	8	singlet	0.020273658	0.098020227	0.326766896	0.027037536	5+6	FALSE	17.30083234	0	12.27705113	0.297265161	0.900462521	5351	1513	2	0	4	8	5	0	Schwann cell	-0.02313315	-0.028281714	G1	SC-C3
AN3_AGGAGGTAGGAAGTAG-1	AN3	10418	3609	10K	AN3	AN3	4	singlet	0.077396505	0.199803247	0.326766896	0.14668175	5+6	FALSE	11.10577846	0	6.795930121	0.451142254	0.885410109	7221	3521	2	0	4	8	5	0	Schwann cell	0.011732473	-0.066706916	S	SC-C1
AN3_AGGAGGTGTGGGACAT-1	AN3	18980	4816	10K	AN3	AN3	4	singlet	0.048279021	0.13243064	0.08356214	0.203453513	1+9	TRUE	13.16122234	0	7.860906217	0.400421496	0.860783429	7258	3093	2	0	4	8	5	0	Schwann cell	-0.0353683	-0.010346894	G1	SC-C1
AN3_AGGAGGTTCGGAACTT-1	AN3	4264	1886	500	AN3	AN3	8	singlet	0.189704403	0.340327727	0.326766896	0.075774548	5+6	FALSE	15.57223265	0	10.57692308	0.398686679	0.902398526	5405	1886	2	0	4	8	5	0	Schwann cell	-0.018063673	-0.003637456	G1	SC-C1
AN3_AGGATAACACAGTCCG-1	AN3	4395	2345	500	AN3	AN3	5	singlet	0.087744646	0.334609937	0.326766896	0.073381036	5+6	FALSE	4.186575654	0	4.618885097	0.3185438	0.925111416	5263	2344	2	0	5	11	6	0	Schwann cell	-0.026543682	0.024658987	G2M	SC-C4
AN3_AGGATCTTCCATAGGT-1	AN3	3725	1913	500	AN3	AN3	5	singlet	0.311514109	0.456624386	0.326766896	0.100584262	5+6	FALSE	6.872483221	0	7.489932886	0.429530201	0.918957974	5233	1914	2	0	5	9	6	0	Schwann cell	-0.03822869	-0.047189116	G1	SC-C4
AN3_AGGATCTTCTCATGGA-1	AN3	4307	1937	500	AN3	AN3	4	singlet	0.068539597	0.239010337	0.138087303	0.05371193	2+8	TRUE	14.53447876	0	5.502670072	0.626886464	0.904505077	5366	1936	2	0	4	8	5	0	Schwann cell	0.031415751	-0.050571429	S	SC-C1
AN3_AGGCATTTCAACTCTT-1	AN3	1559	1013	500	AN3	AN3	7	singlet	0.001088462	0.048461107	0.082343466	0.049747732	4+8	FALSE	10.19884541	0	5.644644003	0.384862091	0.94135744	4562	1336	2	0	5	9	6	0	Schwann cell	-0.056010039	0.009574132	G2M	SC-C4
AN3_AGGCATTTCTGAATCG-1	AN3	2381	1193	500	AN3	AN3	7	singlet	0.032234624	0.172671512	0.285909189	0.03897192	2+5	FALSE	15.24569509	0	10.12179756	0.50398992	0.911122198	5266	1296	2	0	4	8	5	0	Schwann cell	-0.022539145	-0.011521923	G1	SC-C1
AN3_AGGCCACCAACCGCTG-1	AN3	2140	1198	500	AN3	AN3	5	singlet	0.005144253	0.019556442	0.326766896	0.052278241	5+6	FALSE	17.14953271	0	4.859813084	0.327102804	0.924346651	5068	1373	2	0	5	9	6	0	Schwann cell	-0.044894877	0.029038733	G2M	SC-C4
AN3_AGGCCACCAGCTCGGT-1	AN3	3508	1838	500	AN3	AN3	5	singlet	0.029275525	0.208420874	0.285909189	0.034991263	2+5	FALSE	4.988597491	0	6.185860889	0.313568985	0.920815413	5126	1850	2	0	5	11	6	0	Schwann cell	-0.01304244	-0.042294652	G1	SC-C4
AN3_AGGCCACTCCTGCCAT-1	AN3	3164	1693	500	AN3	AN3	7	singlet	0.00919481	0.148812162	0.326766896	0.053319248	5+6	TRUE	0.758533502	0	7.901390645	0.758533502	0.922411095	5155	1722	2	0	4	8	5	0	Schwann cell	0.036299051	-0.053261072	S	SC-C2
AN3_AGGCTGCCAAATGATG-1	AN3	17322	4517	10K	AN3	AN3	8	singlet	0.037010707	0.114018179	0.079983008	0.193335523	7+8	TRUE	3.821729592	0	16.49924951	0.427202402	0.86227806	7289	3194	2	0	4	8	5	0	Schwann cell	-0.068029368	-0.030466236	G1	SC-C1
AN3_AGGGAGTAGGGACAGG-1	AN3	1612	983	500	AN3	AN3	5	singlet	0.010282384	0.244979703	0.227623219	0.050825829	4+7	FALSE	14.01985112	0	5.583126551	0.744416873	0.933025547	4719	1269	2	0	5	9	17	0	Schwann cell	-0.022064797	-0.055163305	G1	SC-C1
AN3_AGGGAGTTCCCAGGCA-1	AN3	969	699	500	AN3	AN3	7	singlet	0.001384524	0.058494654	0.10472007	0.025513851	5+8	FALSE	5.263157895	0	7.533539732	0.412796698	0.952501265	4361	1252	2	0	5	9	17	0	Schwann cell	-0.049395033	-0.001282676	G1	SC-C4
AN3_AGGGCCTAGACTAGAT-1	AN3	1760	1123	500	AN3	AN3	7	singlet	0.001983857	0.028447461	0.285909189	0.038234254	2+5	FALSE	4.204545455	0	6.647727273	0.681818182	0.93987609	4738	1373	2	0	5	9	6	0	Schwann cell	-0.052422093	-0.03257721	G1	SC-C1
AN3_AGGGCCTAGCGCTGCT-1	AN3	6375	2442	5K	AN3	AN3	4	singlet	0.174422771	0.25655803	0.129288996	0.104614353	7+9	FALSE	16.59607843	0	5.396078431	0.549019608	0.890462163	6299	2442	2	0	5	11	6	0	Schwann cell	-0.036008803	-0.039090539	G1	SC-C2
AN3_AGGGCCTAGTGCACCC-1	AN3	2612	1273	500	AN3	AN3	8	singlet	0.038991157	0.012884594	0.10472007	0.016940839	5+8	TRUE	19.94640123	0	5.053598775	0.382848392	0.90864875	5416	1362	2	0	5	9	17	0	Schwann cell	0.002200475	-0.007634823	S	SC-C2
AN3_AGGGCCTCAAATGAAC-1	AN3	9063	3294	5K	AN3	AN3	4	singlet	0.114457369	0.34572792	0.326766896	0.164138482	5+6	FALSE	7.800948913	0	5.881054838	0.684100188	0.888926415	7146	3276	2	0	4	8	5	0	Schwann cell	-0.082383161	-0.008672713	G1	SC-C1
AN3_AGGGCCTCAGATCCAT-1	AN3	2248	1448	500	AN3	AN3	7	singlet	0.001150156	0.064504421	0.326766896	0.03921058	5+6	FALSE	3.514234875	0	5.293594306	0.3113879	0.943007353	5022	1581	2	0	5	11	6	0	Schwann cell	-0.029361115	0.013300584	G2M	SC-C4
AN3_AGGGCTCAGCCGCACT-1	AN3	4534	2291	500	AN3	AN3	5	singlet	0.09621349	0.432703603	0.326766896	0.0529781	5+6	FALSE	5.116894574	0	6.462284958	0.727834142	0.918923034	5368	2292	2	0	4	11	18	0	Schwann cell	-0.029255104	-0.028529682	G1	SC-C2
AN3_AGGGTCCTCACCGCTT-1	AN3	5317	2585	5K	AN3	AN3	4	singlet	0.098836727	0.228492221	0.326766896	0.147102174	5+6	FALSE	5.585856686	0	4.062441226	0.451382358	0.915932867	5623	2583	2	0	5	11	6	0	Schwann cell	-0.013727749	-0.001537058	G1	SC-C4
AN3_AGGGTCCTCATCGCCT-1	AN3	2980	1397	500	AN3	AN3	5	singlet	0.008598593	0.015603397	0.128124428	0.029032095	1+7	FALSE	4.026845638	0	9.429530201	0.33557047	0.905296668	5333	1436	2	0	4	8	5	0	Schwann cell	-0.000973404	-0.065406989	G1	SC-C1
AN3_AGGGTGAGTGTCATGT-1	AN3	843	609	500	AN3	AN3	7	singlet	0.001418464	0.073486574	0.285909189	0.013579072	2+5	TRUE	8.185053381	0	6.40569395	0.711743772	0.951736636	4383	1224	2	0	5	9	17	0	Schwann cell	-0.041094513	-0.024751022	G1	SC-C1
AN3_AGGGTGATCGTGCGAC-1	AN3	1402	891	500	AN3	AN3	7	singlet	0.001556763	0.057664274	0.326766896	0.036955314	5+6	TRUE	9.843081312	0	11.84022825	0.427960057	0.9374369	4615	1228	2	0	5	9	17	0	Schwann cell	-0.038167844	0.019156704	G2M	SC-C2
AN3_AGGGTTTGTACGTACT-1	AN3	4404	2076	500	AN3	AN3	8	singlet	0.185862541	0.22961258	0.128124428	0.127882529	1+7	TRUE	18.77838329	0	5.949137148	0.363306085	0.910363983	5390	2075	2	0	5	11	6	0	Schwann cell	-0.038514131	-0.017166419	G1	SC-C1
AN3_AGGGTTTGTGGATCGA-1	AN3	7053	3091	5K	AN3	AN3	5	singlet	0.200179458	0.311411533	0.091266036	0.131930482	3+8	TRUE	4.281865873	0	5.699702254	0.382815823	0.906902268	6688	3091	2	0	4	8	5	0	Schwann cell	0.014304739	-0.014274619	S	SC-C2
AN3_AGGGTTTTCACTTTGT-1	AN3	5864	2486	5K	AN3	AN3	4	singlet	0.057558015	0.147677051	0.326766896	0.145594991	5+6	FALSE	3.683492497	0	12.02251023	0.42633015	0.901095103	5955	2482	2	0	4	8	5	0	Schwann cell	-0.037139777	-0.013149681	G1	SC-C2
AN3_AGGGTTTTCAGACCTA-1	AN3	11845	3771	10K	AN3	AN3	4	singlet	0.163478777	0.249366707	0.326766896	0.255912231	5+6	FALSE	8.231321233	0	9.311945969	0.582524272	0.87797367	7349	3518	2	0	4	8	5	0	Schwann cell	0.013120531	-0.040258586	S	SC-C2
AN3_AGGTAGGCAGTTAAAG-1	AN3	3115	1503	500	AN3	AN3	8	singlet	0.035005104	0.171420316	0.348504728	0.052561972	3+7	FALSE	11.78170144	0	13.2905297	0.51364366	0.909402356	5347	1525	2	0	5	9	17	0	Schwann cell	-0.014034368	-0.031207305	G1	SC-C2
AN3_AGGTAGGGTCGTCTCT-1	AN3	2838	1436	500	AN3	AN3	8	singlet	0.216942236	0.315836155	0.348504728	0.105157744	3+7	TRUE	13.88301621	0	10.95842142	1.198026779	0.914318885	5391	1473	2	0	5	9	6	0	Schwann cell	-0.007130578	0.05056097	G2M	SC-C2
AN3_AGGTGTTCAAACCGGA-1	AN3	4772	1755	500	AN3	AN3	8	singlet	0.121242307	0.199830309	0.326766896	0.080346181	5+6	TRUE	18.16848282	0	14.64794635	0.565800503	0.881908483	5611	1755	2	0	5	9	6	0	Schwann cell	-0.01547446	-0.036290126	G1	SC-C2
AN3_AGGTGTTCATTACGGT-1	AN3	2103	1262	500	AN3	AN3	5	singlet	0.001488241	0.08149327	0.326766896	0.036335779	5+6	TRUE	5.468378507	0	7.941036614	0.285306705	0.9332559	5000	1396	2	0	5	9	6	0	Schwann cell	-0.050066396	-0.043543537	G1	SC-C1
AN3_AGGTGTTTCGCCATAA-1	AN3	6735	2571	5K	AN3	AN3	4	singlet	0.138717994	0.235015129	0.348504728	0.131992131	3+7	FALSE	10.24498886	0	11.47735709	0.445434298	0.890752706	6465	2569	2	0	4	8	5	0	Schwann cell	-0.038459973	0.001420333	G2M	SC-C2
AN3_AGGTTACAGGTCTGGA-1	AN3	14881	4086	10K	AN3	AN3	4	singlet	0.338919342	0.226379497	0.099688962	0.179249404	6+8	FALSE	15.1871514	0	7.076137356	0.215039312	0.865472503	7412	3288	2	0	4	8	5	0	Schwann cell	-0.07391167	-0.048110393	G1	SC-C1
AN3_AGGTTACAGTTTGTCG-1	AN3	5291	2230	5K	AN3	AN3	5	singlet	0.234274402	0.258663558	0.082343466	0.087962336	4+8	TRUE	4.932904933	0	9.393309393	0.869400869	0.899226778	5693	2230	2	0	4	8	5	0	Schwann cell	-0.016174151	-0.034531335	G1	SC-C1
AN3_AGGTTACTCTGCGGAC-1	AN3	4137	1790	500	AN3	AN3	5	singlet	0.147133693	0.229612938	0.348504728	0.164147714	3+7	FALSE	9.789702683	0	10.7565869	0.338409475	0.899401679	5414	1790	2	0	4	8	5	0	Schwann cell	-0.018034202	-0.028076015	G1	SC-C1
AN3_AGGTTGTAGCTCGTGC-1	AN3	2421	1335	500	AN3	AN3	5	singlet	0.029836087	0.116750005	0.058017476	0.026024361	2+9	TRUE	7.063197026	0	10.16109046	0.330441966	0.923606997	5269	1429	2	0	5	9	17	0	Schwann cell	-0.025823819	-0.008392192	G1	SC-C2
AN3_AGGTTGTCAACATACC-1	AN3	1683	935	500	AN3	AN3	7	singlet	0.017599352	0.258129953	0.348504728	0.058587378	3+7	TRUE	10.16042781	0	12.65597148	0.594177065	0.920872334	4866	1173	2	0	5	9	6	0	Schwann cell	-0.01030953	0.0382459	G2M	SC-C1
AN3_AGGTTGTCAATGGCCC-1	AN3	1188	681	500	AN3	AN3	7	singlet	0.001046096	0.07249503	0.227623219	0.015184459	4+7	TRUE	17.25589226	0	10.01683502	0.084175084	0.921403657	4737	1106	2	0	5	9	17	0	Schwann cell	-0.042295863	0.033887147	G2M	SC-C2
AN3_AGGTTGTGTGTTCCAA-1	AN3	2032	1073	500	AN3	AN3	8	singlet	0.022680854	0.290862035	0.348504728	0.037984743	3+7	FALSE	20.71850394	0	7.18503937	0.738188976	0.916163731	5092	1236	2	0	5	9	6	0	Schwann cell	-0.038974815	-0.001146574	G1	SC-C3
AN3_AGTAACCGTGTTGATC-1	AN3	2971	1565	500	AN3	AN3	5	singlet	0.019393079	0.113876052	0.326766896	0.073782035	5+6	FALSE	3.298552676	0	10.19858633	0.471221811	0.919839875	5241	1607	2	0	5	8	6	0	Schwann cell	-0.003576004	-0.011911432	G1	SC-C1
AN3_AGTAACCTCTCCTGAC-1	AN3	6605	2664	5K	AN3	AN3	4	singlet	0.105582401	0.284654788	0.285909189	0.086127689	2+5	FALSE	10.14383043	0	8.766086298	0.423921272	0.896766563	6423	2663	2	0	4	8	5	0	Schwann cell	-0.045988793	-0.031367241	G1	SC-C1
AN3_AGTACCAAGATAGTGT-1	AN3	3438	1486	500	AN3	AN3	5	singlet	0.038985573	0.147063336	0.326766896	0.076088851	5+6	FALSE	10.61663758	0	16.81210006	0.523560209	0.896986551	5331	1501	2	0	5	9	6	0	Schwann cell	-0.02378694	-0.042451615	G1	SC-C1
AN3_AGTACCAGTGTGTGGA-1	AN3	2312	1418	500	AN3	AN3	7	singlet	0.045079459	0.207277623	0.326766896	0.05543821	5+6	FALSE	7.309688581	0	8.261245675	0.259515571	0.93688693	5144	1547	2	0	5	9	6	0	Schwann cell	-0.031712872	-0.061573215	G1	SC-C2
AN3_AGTACTGCACTCTAGA-1	AN3	2481	1501	500	AN3	AN3	5	singlet	0.00260282	0.033320518	0.326766896	0.054712259	5+6	TRUE	6.569931479	0	5.401047965	0.523982265	0.935708375	5211	1619	2	0	5	9	6	0	Schwann cell	-0.01280053	0.032285207	G2M	SC-C1
AN3_AGTACTGGTTAGGAGC-1	AN3	2382	1395	500	AN3	AN3	7	singlet	0.006611292	0.06119958	0.128124428	0.042658793	1+7	TRUE	3.946263644	0	9.277917716	0.335852225	0.931189945	5194	1496	2	0	5	9	6	0	Schwann cell	-0.035562687	-0.061207067	G1	SC-C1
AN3_AGTAGCTCACTCAAGT-1	AN3	3310	1620	500	AN3	AN3	5	singlet	0.016786056	0.099391069	0.285909189	0.052152569	2+5	FALSE	15.01510574	0	6.132930514	0.84592145	0.911838596	5212	1646	2	0	5	9	6	0	Schwann cell	-0.020976252	-0.039739212	G1	SC-C1
AN3_AGTAGTCGTAGATTGA-1	AN3	4480	1819	500	AN3	AN3	8	singlet	0.197658643	0.38091002	0.348504728	0.096751861	3+7	FALSE	22.96875	0	8.973214286	0.401785714	0.892792246	5495	1819	2	0	5	11	6	0	Schwann cell	-0.033382755	-0.043014832	G1	SC-C2
AN3_AGTAGTCGTAGCTGTT-1	AN3	2145	1113	500	AN3	AN3	5	singlet	0.055077177	0.071169252	0.042846263	0.046542466	8+9	TRUE	17.2027972	0	4.988344988	1.072261072	0.914471454	5097	1279	2	0	5	9	6	0	Schwann cell	0.005282118	-0.021874356	S	SC-C3
AN3_AGTAGTCTCGCGTTTC-1	AN3	3369	1721	500	AN3	AN3	5	singlet	0.092857949	0.147186411	0.129288996	0.088516371	7+9	FALSE	7.86583556	0	8.251706738	0.771742357	0.917301189	5237	1739	2	0	4	8	5	0	Schwann cell	-0.008980055	-0.033426961	G1	SC-C1
AN3_AGTAGTCTCTCCTGCA-1	AN3	3434	1615	500	AN3	AN3	8	singlet	0.112923063	0.09630616	0.326766896	0.087176445	5+6	TRUE	23.23820617	0	3.640069889	0.582411182	0.907339856	5188	1640	2	0	5	11	6	0	Schwann cell	-0.058244448	-0.046779571	G1	SC-C4
AN3_AGTCAACGTTGTGTTG-1	AN3	1769	1210	500	AN3	AN3	7	singlet	0.008092196	0.186949815	0.326766896	0.028957526	5+6	FALSE	4.239683437	0	6.387789712	0.339174675	0.949212966	4684	1440	2	0	5	9	17	0	Schwann cell	-0.048900605	-0.03313428	G1	SC-C4
AN3_AGTCACATCCTAGAGT-1	AN3	2740	1406	500	AN3	AN3	5	singlet	0.046318885	0.217527404	0.088676536	0.037374555	4+9	TRUE	5.802919708	0	11.86131387	0.547445255	0.915710801	5373	1450	2	0	4	11	18	0	Schwann cell	-0.003107124	-0.041403936	G1	SC-C2
AN3_AGTCATGCAAATGCGG-1	AN3	4570	1931	500	AN3	AN3	5	singlet	0.089640617	0.307289927	0.285909189	0.052128256	2+5	FALSE	13.28227571	0	7.746170678	0.700218818	0.897775275	5521	1931	2	0	4	8	5	0	Schwann cell	-0.028985672	0.003579188	G2M	SC-C1
AN3_AGTCATGCATCCGAGC-1	AN3	1128	681	500	AN3	AN3	5	singlet	0.000819565	0.033373337	0.285909189	0.015454043	2+5	TRUE	19.5035461	0	9.308510638	0.177304965	0.928197971	4614	1173	2	0	5	9	17	0	Schwann cell	-0.041695037	0.000394504	G2M	SC-C4
AN3_AGTCATGGTCATGCAT-1	AN3	5959	2325	5K	AN3	AN3	5	singlet	0.006256132	0.148248669	0.348504728	0.08217578	3+7	FALSE	6.662191643	0	12.33428428	0.3859708	0.891726714	6009	2324	2	0	4	8	5	0	Schwann cell	-0.032506608	0.022330861	G2M	SC-C1
AN3_AGTCTCCAGGCACGAT-1	AN3	4266	1948	500	AN3	AN3	5	singlet	0.079043113	0.269513974	0.285909189	0.124640597	2+5	FALSE	9.071729958	0	7.055789967	1.453352086	0.906217647	5375	1949	2	0	4	8	5	0	Schwann cell	-0.020637665	-0.007846796	G1	SC-C3
AN3_AGTCTCCCAGCCCACA-1	AN3	2036	1279	500	AN3	AN3	5	singlet	0.007398881	0.145233187	0.326766896	0.048833435	5+6	FALSE	6.728880157	0	5.451866405	0.245579568	0.938978305	4882	1452	2	0	5	9	6	0	Schwann cell	-0.053215943	-0.02440291	G1	SC-C4
AN3_AGTCTCCTCGGTGTAT-1	AN3	1360	773	500	AN3	AN3	7	singlet	0.003139947	0.147737873	0.326766896	0.024812619	5+6	FALSE	14.26470588	0	12.57352941	0.220588235	0.921698941	4756	1120	2	0	5	9	17	0	Schwann cell	0.013746016	0.005022296	S	SC-C1
AN3_AGTCTCCTCTGGACTA-1	AN3	2752	1623	500	AN3	AN3	7	singlet	0.004852916	0	0.891085544	0.064210347	NA	NA	1.598837209	0	5.159883721	0.654069767	0.933327515	5264	1691	2	0	4	8	5	0	Schwann cell	-0.003206908	0.053328742	G2M	SC-C2
AN3_AGTGACTAGTAAGACT-1	AN3	2924	1494	500	AN3	AN3	5	singlet	0.01192421	0.092570679	0.128124428	0.047081187	1+7	FALSE	11.32010944	0	5.540355677	0.410396717	0.915860163	5358	1544	2	0	4	8	5	0	Schwann cell	-0.018939184	-0.014455299	G1	SC-C1
AN3_AGTGACTGTCCACTCT-1	AN3	6106	2646	5K	AN3	AN3	5	singlet	0.07213065	0.25425862	0.326766896	0.125512212	5+6	FALSE	2.931542745	0	11.46413364	0.671470685	0.904070182	6109	2645	2	0	4	11	18	0	Schwann cell	-0.003227489	-0.036404099	G1	SC-C2
AN3_AGTGACTGTCGGCCTA-1	AN3	6096	2467	5K	AN3	AN3	4	singlet	0.084447354	0.185800761	0.326766896	0.146673393	5+6	FALSE	17.68372703	0	4.06824147	0.360892388	0.896203133	6102	2464	2	0	5	11	6	0	Schwann cell	-0.016070951	-0.027919773	G1	SC-C2
AN3_AGTGACTTCTGGAAGG-1	AN3	1578	882	500	AN3	AN3	7	singlet	0.001707089	0.097569857	0.163428907	0.039167944	4+6	FALSE	18.69455006	0	8.048162231	0.697084918	0.921003764	4776	1178	2	0	5	9	6	0	Schwann cell	-0.041443642	0.001627335	G2M	SC-C2
AN3_AGTGATCCAGCCCAGT-1	AN3	13666	3784	10K	AN3	AN3	8	singlet	0.021504935	0.120036189	0.348504728	0.136871755	3+7	FALSE	6.110054149	0	10.47855993	0.482950388	0.865150231	7400	3311	2	0	4	8	5	0	Schwann cell	-0.010376031	-0.016194197	G1	SC-C1
AN3_AGTGCCGAGGGCAATC-1	AN3	7372	2871	5K	AN3	AN3	4	singlet	0.086397015	0.261810872	0.326766896	0.120636165	5+6	TRUE	9.725990233	0	8.030385241	0.271296799	0.894106503	6734	2870	2	0	4	8	5	0	Schwann cell	-0.029380265	-0.013669409	G1	SC-C1
AN3_AGTGCCGCACAAATCC-1	AN3	4566	2044	500	AN3	AN3	5	singlet	0.131101429	0.283392649	0.326766896	0.083408231	5+6	FALSE	11.91414805	0	10.18396846	0.306614104	0.904617683	5465	2043	2	0	5	9	6	0	Schwann cell	-0.013577913	-0.019016439	G1	SC-C1
AN3_AGTGCCGGTATGTCCA-1	AN3	7205	2823	5K	AN3	AN3	4	singlet	0.071278714	0.298276193	0.285909189	0.114885768	2+5	FALSE	10.02081888	0	5.912560722	0.652324774	0.894514848	6683	2822	2	0	4	8	5	0	Schwann cell	0.001441121	-0.073169289	S	SC-C1
AN3_AGTGCCGTCCGCACTT-1	AN3	2166	1141	500	AN3	AN3	8	singlet	0.006171849	0.066669754	0.285909189	0.032384785	2+5	FALSE	19.71375808	0	5.309325946	0.831024931	0.91654637	5113	1306	2	0	5	9	6	0	Schwann cell	-0.015987243	-0.010217757	G1	SC-C2
AN3_AGTGTTGTCGCTACAA-1	AN3	8008	3097	5K	AN3	AN3	8	singlet	0.016391497	0.091118705	0.094065205	0.12281077	3+9	TRUE	12.43756244	0	7.82967033	0.324675325	0.89430503	6920	3096	2	0	4	8	5	0	Schwann cell	-0.069778476	-0.057359592	G1	SC-C1
AN3_AGTTAGCAGCGTATGG-1	AN3	3148	1640	500	AN3	AN3	5	singlet	0.051616058	0.212654944	0.326766896	0.048298637	5+6	FALSE	8.989834816	0	7.846251588	0.730622618	0.919042863	5230	1667	2	0	4	8	5	0	Schwann cell	0.023492168	0.007678462	S	SC-C1
AN3_AGTTAGCCAAACTCTG-1	AN3	2393	1284	500	AN3	AN3	5	singlet	0.00770679	0.117683039	0.326766896	0.023591195	5+6	FALSE	10.99038863	0	6.184705391	1.546176348	0.919981574	5245	1391	2	0	5	9	5	0	Schwann cell	-0.022000088	-0.016966651	G1	SC-C3
AN3_AGTTAGCCAGTTAGAA-1	AN3	3745	1711	500	AN3	AN3	5	singlet	0.110674687	0.297751236	0.348504728	0.071455502	3+7	FALSE	11.13484646	0	9.746328438	0.480640854	0.904797426	5334	1715	2	0	4	8	5	0	Schwann cell	-0.014705647	-0.006586531	G1	SC-C1
AN3_AGTTAGCTCAGACCGC-1	AN3	1746	1062	500	AN3	AN3	5	singlet	0.001332813	0.038919395	0.227623219	0.045962915	4+7	TRUE	6.930126002	0	7.101947308	0.40091638	0.933400131	4768	1334	2	0	5	9	17	0	Schwann cell	-0.039104662	0.001806879	G2M	SC-C2
AN3_AGTTCCCGTCTCGCGA-1	AN3	16225	4199	10K	AN3	AN3	4	singlet	0.111671314	0.076525164	0.326766896	0.165564297	5+6	TRUE	6.317411402	0	13.84283513	0.560862866	0.860566965	7333	3150	2	0	4	11	18	0	Schwann cell	0.015921385	-0.062166733	S	SC-C2
AN3_AGTTCCCGTGTTACTG-1	AN3	2283	1375	500	AN3	AN3	7	singlet	0.027465176	0.291146599	0.348504728	0.064259572	3+7	FALSE	5.781865966	0	7.095926413	1.095050372	0.934434174	5150	1484	2	0	5	9	17	0	Schwann cell	-0.029374358	0.027577538	G2M	SC-C3
AN3_AGTTCCCTCCCAGCGA-1	AN3	12949	3707	10K	AN3	AN3	4	singlet	0.191194415	0.400029928	0.285909189	0.170357336	2+5	FALSE	15.19036219	0	10.57224496	0.463356244	0.867903103	7357	3260	2	0	4	11	18	0	Schwann cell	0.023315176	-0.044164861	S	SC-C6_FBXW7
AN3_AGTTCCCTCTGACCCT-1	AN3	6093	2752	5K	AN3	AN3	4	singlet	0.193500981	0.441025707	0.326766896	0.119095272	5+6	FALSE	11.20958477	0	5.547349417	0.607254226	0.908798376	6098	2751	2	0	5	11	6	0	Schwann cell	0.021441528	-0.000540084	S	SC-C2
AN3_AGTTCGAAGGGTGAAA-1	AN3	5241	2309	5K	AN3	AN3	8	singlet	0.072944969	0.302429765	0.348504728	0.073813513	3+7	FALSE	10.24613623	0	5.304331234	0.648731158	0.904288629	5650	2309	2	0	4	8	5	0	Schwann cell	-0.050087215	-0.00134323	G1	SC-C3
AN3_AGTTCGACACTGTCGG-1	AN3	1870	1103	500	AN3	AN3	5	singlet	0.001570327	0.025826813	0.285909189	0.05259943	2+5	FALSE	11.87165775	0	7.486631016	0.320855615	0.929927508	4898	1295	2	0	5	9	17	0	Schwann cell	-0.044112088	-0.046980649	G1	SC-C1
AN3_AGTTCGAGTTCAATCG-1	AN3	8878	3281	5K	AN3	AN3	5	singlet	0.047275465	0.258335944	0.326766896	0.103901979	5+6	FALSE	5.688218067	0	7.98603289	0.630772697	0.890508003	7088	3272	2	0	4	8	5	0	Schwann cell	-0.052257332	-0.052385605	G1	SC-C1
AN3_AGTTCGAGTTGGATCT-1	AN3	4304	2049	500	AN3	AN3	5	singlet	0.056121584	0.169723203	0.348504728	0.12417601	3+7	TRUE	10.47862454	0	5.157992565	0.441449814	0.911298394	5359	2050	2	0	4	8	5	0	Schwann cell	0.022157346	-0.00052725	S	SC-C2
AN3_ATACCGACATGGCACC-1	AN3	11154	3711	10K	AN3	AN3	8	singlet	0.024956811	0.288931706	0.285909189	0.127959823	2+5	FALSE	4.339250493	0	9.610901919	0.717231486	0.881915287	7258	3546	2	0	4	8	5	0	Schwann cell	-0.008953071	-0.018935561	G1	SC-C1
AN3_ATACCTTCAGAAGTGC-1	AN3	11919	3917	10K	AN3	AN3	4	singlet	0.047537036	0.184256627	0.326766896	0.199665971	5+6	FALSE	11.15026428	0	7.710378387	0.620857454	0.88143822	7342	3654	2	0	4	11	18	0	Schwann cell	-0.059456036	-0.053103212	G1	SC-C2
AN3_ATACCTTGTGAGGATC-1	AN3	1797	1172	500	AN3	AN3	7	singlet	0.002112262	0.043366955	0.128124428	0.057369146	1+7	TRUE	6.399554814	0	5.286588759	0.445186422	0.942965825	4711	1418	2	0	5	9	6	0	Schwann cell	-0.050009512	-0.038622423	G1	SC-C4
AN3_ATACCTTGTGGCCTCA-1	AN3	2085	1256	500	AN3	AN3	5	singlet	0.001128562	0.011193745	0.326766896	0.045197301	5+6	FALSE	2.73381295	0	4.940047962	0.431654676	0.933682017	4989	1425	2	0	5	9	17	0	Schwann cell	-0.024891484	-0.033942927	G1	SC-C1
AN3_ATACCTTTCAGCGTCG-1	AN3	3957	1769	500	AN3	AN3	5	singlet	0.011627046	0.068557443	0.326766896	0.022458891	5+6	FALSE	5.281779126	0	12.18094516	0.732878443	0.902807162	5390	1771	2	0	4	11	18	0	Schwann cell	-0.011406533	-0.010669635	G1	SC-C2
AN3_ATAGACCCAGTCTCTC-1	AN3	12235	3812	10K	AN3	AN3	4	singlet	0.348410815	0.460794045	0.348504728	0.178166908	3+7	FALSE	12.36616265	0	9.113199837	0.751941152	0.876100746	7366	3498	2	0	4	8	5	0	Schwann cell	-0.014868599	0.000115728	G2M	SC-C1
AN3_ATAGACCGTTCATCGA-1	AN3	1992	1222	500	AN3	AN3	7	singlet	0.0020802	0.110359595	0.285909189	0.049060812	2+5	FALSE	3.614457831	0	8.43373494	0.602409639	0.935677624	4899	1396	2	0	5	9	6	0	Schwann cell	0.003871453	0.029572852	G2M	SC-C1
AN3_ATATCCTCAGAAATCA-1	AN3	1803	1151	500	AN3	AN3	5	singlet	0.005379279	0.079327941	0.326766896	0.068697311	5+6	FALSE	4.991680532	0	8.541320022	0.721020521	0.940134933	4781	1367	2	0	5	9	17	0	Schwann cell	-0.019487792	-0.031739977	G1	SC-C4
AN3_ATATCCTGTTGCTGAT-1	AN3	5101	2472	5K	AN3	AN3	5	singlet	0.132042155	0.358561971	0.326766896	0.083923373	5+6	FALSE	10.64497157	0	5.841991766	0.568515977	0.915146682	5538	2469	2	0	5	11	6	0	Schwann cell	-0.032292079	0.027741427	G2M	SC-C2
AN3_ATATCCTGTTGGGAAC-1	AN3	11263	3551	10K	AN3	AN3	4	singlet	0.133520097	0.25720428	0.285909189	0.153163751	2+5	FALSE	7.555713398	0	13.85066146	0.843469768	0.876271912	7218	3339	2	0	4	11	18	0	Schwann cell	-0.045677172	-0.055495321	G1	SC-C2
AN3_ATATCCTTCCAAGGGA-1	AN3	8535	2875	5K	AN3	AN3	4	singlet	0.09805242	0.282021988	0.285909189	0.12841622	2+5	FALSE	8.670181605	0	11.81019332	0.808435852	0.879791094	6917	2874	2	0	4	11	18	0	Schwann cell	-0.03705256	-0.014163973	G1	SC-C2
AN3_ATATCCTTCGAACCAT-1	AN3	5565	2398	5K	AN3	AN3	4	singlet	0.134085149	0.377318545	0.326766896	0.121621232	5+6	FALSE	13.4950584	0	6.810422282	0.862533693	0.902384357	5794	2396	2	0	5	8	6	0	Schwann cell	-0.03878962	0.006933373	G2M	SC-C1
AN3_ATCACAGAGGACAGCT-1	AN3	9526	3276	5K	AN3	AN3	4	singlet	0.224958807	0.318201849	0.326766896	0.166764022	5+6	FALSE	14.03527189	0	8.429561201	0.482888936	0.883494068	7116	3246	2	0	4	8	5	0	Schwann cell	-0.0449018	-0.058560997	G1	SC-C1
AN3_ATCACAGCACACAGAG-1	AN3	11167	3621	10K	AN3	AN3	4	singlet	0.150707722	0.388449659	0.326766896	0.113942853	5+6	FALSE	9.966866661	0	8.16692039	0.644756873	0.879171032	7222	3454	2	0	4	8	5	0	Schwann cell	-0.029768958	-0.020508953	G1	SC-C1
AN3_ATCACAGCACGGTAGA-1	AN3	9310	3077	5K	AN3	AN3	4	singlet	0.282624185	0.508378542	0.348504728	0.102783623	3+7	FALSE	19.65628357	0	8.002148228	0.504833512	0.878854049	7059	3053	2	0	4	8	5	0	Schwann cell	-0.060830589	0.00930995	G2M	SC-C1
AN3_ATCACAGCACTATCGA-1	AN3	6006	2376	5K	AN3	AN3	4	singlet	0.057101317	0.201447087	0.227623219	0.072681811	4+7	FALSE	9.973359973	0	9.007659008	0.532800533	0.89341543	6040	2375	2	0	4	8	5	0	Schwann cell	-0.010351918	0.022579992	G2M	SC-C2
AN3_ATCACAGGTACTTGTG-1	AN3	4654	2182	500	AN3	AN3	8	singlet	0.100696906	0.346727534	0.285909189	0.056421629	2+5	FALSE	10.78642028	0	6.725397508	0.515685432	0.910308832	5446	2182	2	0	5	11	6	0	Schwann cell	-0.01910612	-0.021552745	G1	SC-C2
AN3_ATCACAGTCAACCCGG-1	AN3	8004	3045	5K	AN3	AN3	4	singlet	0.119661659	0.381528856	0.348504728	0.126198252	3+7	FALSE	16.42928536	0	6.046976512	0.487256372	0.892470724	6921	3043	2	0	4	8	5	0	Schwann cell	-0.07660595	-0.041248175	G1	SC-C1
AN3_ATCACAGTCCTCTAGC-1	AN3	3243	1549	500	AN3	AN3	8	singlet	0.03985003	0.272441832	0.285909189	0.051138265	2+5	FALSE	11.933395	0	10.29910577	0.585877274	0.90860143	5253	1575	2	0	4	8	5	0	Schwann cell	0.018941967	0.001194373	S	SC-C1
AN3_ATCACAGTCGTCCTCA-1	AN3	2328	1225	500	AN3	AN3	5	singlet	0.010851396	0.063865985	0.10472007	0.028593286	5+8	TRUE	15.12027491	0	5.627147766	0.472508591	0.917181973	5220	1355	2	0	4	8	5	0	Schwann cell	-0.055823482	-0.010571087	G1	SC-C1
AN3_ATCACGATCAAAGCCT-1	AN3	2597	1281	500	AN3	AN3	5	singlet	0.092533909	0.19370595	0.227623219	0.057926201	4+7	FALSE	8.586830959	0	11.05121294	0.423565653	0.91011119	5402	1342	2	0	5	9	6	0	Schwann cell	-0.0563326	-0.008640488	G1	SC-C2
AN3_ATCACTTAGAGATCGC-1	AN3	6873	2638	5K	AN3	AN3	4	singlet	0.157172129	0.19993173	0.128124428	0.08320181	1+7	TRUE	5.485232068	0	11.05776226	0.5674378	0.891619575	6537	2638	2	0	4	8	5	0	Schwann cell	-0.050142285	-0.024939009	G1	SC-C1
AN3_ATCACTTAGCCATCCG-1	AN3	2461	1347	500	AN3	AN3	5	singlet	0.021307977	0.039287009	0.285909189	0.02831106	2+5	FALSE	6.582689963	0	6.216984965	0.487606664	0.922814685	5269	1446	2	0	5	9	17	0	Schwann cell	0.000913053	-0.016418055	S	SC-C1
AN3_ATCACTTAGGATTCAA-1	AN3	3239	1630	500	AN3	AN3	5	singlet	0.08788617	0.181575232	0.128124428	0.069552848	1+7	FALSE	8.552022229	0	8.027168879	0.308737265	0.915046031	5219	1653	2	0	4	8	5	0	Schwann cell	0.004450746	-0.018305432	S	SC-C1
AN3_ATCACTTCAAGGTTGG-1	AN3	7253	2837	5K	AN3	AN3	5	singlet	0.158738196	0.229322804	0.088676536	0.105089312	4+9	TRUE	6.631738591	0	10.86446987	0.523921136	0.894403193	6694	2837	2	0	4	8	5	0	Schwann cell	-0.024728341	0.005788802	G2M	SC-C1
AN3_ATCACTTGTAGTAAGT-1	AN3	40007	6361	10K	AN3	AN3	4	singlet	0.04383871	0.070476055	0.068997928	0.395549914	5+9	TRUE	4.33674107	0	20.29394856	0.599895018	0.82646958	7205	2696	2	0	4	11	18	0	Schwann cell	-0.054518557	0.18565759	G2M	SC-C2
AN3_ATCACTTTCTAGCATG-1	AN3	5857	2486	5K	AN3	AN3	5	singlet	0.076777697	0.168934989	0.094065205	0.092298651	3+9	FALSE	7.290421718	0	9.168516305	0.580501963	0.901219166	5942	2486	2	0	4	8	5	0	Schwann cell	-0.006325158	-0.033922009	G1	SC-C1
AN3_ATCAGGTAGCCGTAAG-1	AN3	1345	929	500	AN3	AN3	7	singlet	0.000458423	0	0.891085544	0.025096678	NA	NA	6.022304833	0	5.278810409	0.520446097	0.94863508	4418	1320	2	0	5	9	6	0	Schwann cell	-0.044253622	-0.03612592	G1	SC-C2
AN3_ATCAGGTCACAGACGA-1	AN3	4708	2229	500	AN3	AN3	5	singlet	0.226926461	0.377013131	0.326766896	0.095693792	5+6	FALSE	8.156329652	0	4.290569244	0.743415463	0.911587028	5455	2229	2	0	5	11	6	0	Schwann cell	-0.030616022	-0.034603318	G1	SC-C3
AN3_ATCAGGTTCGAGATGG-1	AN3	5836	2535	5K	AN3	AN3	5	singlet	0.132301733	0.263364105	0.348504728	0.131082147	3+7	FALSE	4.163810829	0	9.66415353	0.325565456	0.903843273	5932	2534	2	0	4	11	18	0	Schwann cell	-0.032306401	-0.029071485	G1	SC-C2
AN3_ATCATTCCAAGAAACT-1	AN3	2710	1607	500	AN3	AN3	5	singlet	0.008431953	0.170725775	0.128124428	0.050790561	1+7	FALSE	4.022140221	0	5.461254613	0.701107011	0.933890054	5352	1670	2	0	5	11	6	0	Schwann cell	-0.057064751	-0.007712557	G1	SC-C4
AN3_ATCATTCGTGTCATGT-1	AN3	7162	2735	5K	AN3	AN3	4	singlet	0.26877892	0.445754449	0.285909189	0.169902537	2+5	TRUE	13.8089919	0	7.246579168	0.558503211	0.891550385	6660	2734	2	0	4	8	5	0	Schwann cell	0.00258477	-0.056641401	S	SC-C1
AN3_ATCCACCAGTTCCAGT-1	AN3	22028	5259	10K	AN3	AN3	4	singlet	0.04565879	0.098518305	0.348504728	0.243358176	3+7	TRUE	5.71545306	0	7.481387325	0.517523152	0.85676365	6748	2654	2	0	4	8	5	0	Schwann cell	-0.031603028	-0.023220557	G1	SC-C1
AN3_ATCCACCTCAACACGT-1	AN3	4254	2306	500	AN3	AN3	5	singlet	0.060239241	0.067992348	0.326766896	0.11111371	5+6	FALSE	5.759285378	0	3.102961918	0.493653032	0.926714515	5210	2310	2	0	5	11	6	0	Schwann cell	-0.035767548	-0.009959523	G1	SC-C4
AN3_ATCCACCTCAGTGCGC-1	AN3	1013	733	500	AN3	AN3	7	singlet	0.000790981	0	0.891085544	0.050483591	NA	NA	8.588351431	0	4.540967423	0.296150049	0.953252253	4326	1271	2	0	5	9	17	0	Schwann cell	-0.000250456	0.031657558	G2M	SC-C4
AN3_ATCCACCTCGTTTACT-1	AN3	4387	2056	500	AN3	AN3	5	singlet	0.143469304	0.305880662	0.285909189	0.138341049	2+5	FALSE	7.75017096	0	8.206063369	0.592660132	0.909629496	5371	2056	2	0	4	8	5	0	Schwann cell	-0.003392246	-0.003657354	G1	SC-C3
AN3_ATCCACCTCTTTACAC-1	AN3	7854	3024	5K	AN3	AN3	4	singlet	0.08544483	0.356660543	0.285909189	0.118334597	2+5	FALSE	11.5737204	0	8.632543927	0.814871403	0.893581659	6867	3019	2	0	5	11	6	0	Schwann cell	-0.016509868	-0.019698718	G1	SC-C2
AN3_ATCCATTCAGACAATA-1	AN3	1174	800	500	AN3	AN3	7	singlet	0.002024541	0.10075873	0.227623219	0.043052535	4+7	FALSE	12.60647359	0	6.218057922	0.681431005	0.945734163	4446	1250	2	0	5	9	17	0	Schwann cell	-0.027999537	0.017104089	G2M	SC-C4
AN3_ATCCATTCATCATGAC-1	AN3	10515	3834	10K	AN3	AN3	4	singlet	0.284712583	0.383200512	0.058017476	0.100755128	2+9	FALSE	7.541607228	0	6.257727057	0.722776985	0.891054712	7224	3751	2	0	4	8	5	0	Schwann cell	-0.050968062	0.039756817	G2M	SC-C3
AN3_ATCCATTCATGGCCCA-1	AN3	3588	1741	500	AN3	AN3	5	singlet	0.178023458	0.277050351	0.128124428	0.061543398	1+7	FALSE	11.12040134	0	8.277591973	0.557413601	0.911654937	5282	1752	2	0	5	11	6	0	Schwann cell	-0.026502849	-0.033494337	G1	SC-C2
AN3_ATCCATTGTGCCCAGT-1	AN3	3100	1574	500	AN3	AN3	5	singlet	0.086249642	0.278807195	0.227623219	0.078041509	4+7	FALSE	10.83870968	0	9.193548387	0.548387097	0.915689925	5281	1601	2	0	5	9	6	0	Schwann cell	-0.012763301	-0.024797262	G1	SC-C3
AN3_ATCCCTGGTAGTCTTG-1	AN3	4882	2182	500	AN3	AN3	5	singlet	0.007203068	0.11585676	0.285909189	0.047363995	2+5	FALSE	2.724293322	0	7.169192954	0.450634986	0.90518266	5533	2180	2	0	4	8	5	0	Schwann cell	-0.013991635	-0.010425413	G1	SC-C1
AN3_ATCCCTGGTATATGGA-1	AN3	1487	803	500	AN3	AN3	7	singlet	0.001968081	0.11891728	0.227623219	0.020841282	4+7	FALSE	13.98789509	0	10.42367182	0.806993948	0.915646535	4803	1102	2	0	5	9	6	0	Schwann cell	-0.010914924	-0.028551297	G1	SC-C2
AN3_ATCCGTCCAACAGCCC-1	AN3	3860	2028	500	AN3	AN3	4	singlet	0.011838245	0.030171378	0.128124428	0.096624543	1+7	FALSE	5.025906736	0	4.870466321	0.440414508	0.92206537	5219	2037	2	0	5	11	6	0	Schwann cell	-0.070281574	-0.00654024	G1	SC-C4
AN3_ATCCGTCTCCTTTGAT-1	AN3	15151	4295	10K	AN3	AN3	4	singlet	0.084153973	0.254107339	0.285909189	0.199802613	2+5	FALSE	17.32558907	0	5.96000264	0.528017953	0.869038197	7438	3395	2	0	4	8	5	0	Schwann cell	-0.045706197	-0.029142448	G1	SC-C1
AN3_ATCCGTCTCTACTGAG-1	AN3	8828	3162	5K	AN3	AN3	4	singlet	0.110590093	0.387031101	0.326766896	0.189435701	5+6	FALSE	8.303126416	0	7.317625736	0.362483009	0.886995434	7061	3151	2	0	4	8	5	0	Schwann cell	-0.087343593	-0.007124278	G1	SC-C2
AN3_ATCCTATAGTAACGTA-1	AN3	2761	1387	500	AN3	AN3	5	singlet	0.053026602	0.163376218	0.348504728	0.092311102	3+7	FALSE	11.40890982	0	7.678377399	0.289750091	0.913111254	5383	1441	2	0	5	9	6	0	Schwann cell	-0.054069625	0.03332676	G2M	SC-C1
AN3_ATCGATGAGGACGGAG-1	AN3	2064	1213	500	AN3	AN3	8	singlet	0.004515161	0.082419381	0.227623219	0.032520135	4+7	FALSE	13.71124031	0	8.042635659	0.532945736	0.930356226	4996	1378	2	0	5	9	6	0	Schwann cell	-0.026790139	-0.036065101	G1	SC-C2
AN3_ATCGATGCAAGAGAGA-1	AN3	4210	2191	500	AN3	AN3	5	singlet	0.074164137	0.33569091	0.326766896	0.094442235	5+6	FALSE	8.408551069	0	7.743467933	0.380047506	0.921739061	5270	2192	2	0	5	11	6	0	Schwann cell	-0.030440247	-0.016203565	G1	SC-C1
AN3_ATCGATGCACCTTCCA-1	AN3	3383	1557	500	AN3	AN3	5	singlet	0.071904965	0.018126398	0.128124428	0.126119849	1+7	FALSE	15.07537688	0	6.355305941	0.59119125	0.904509904	5243	1587	2	0	5	9	6	0	Schwann cell	-0.007309427	-0.013053526	G1	SC-C1
AN3_ATCGATGCAGGTCCGT-1	AN3	2329	1298	500	AN3	AN3	5	singlet	0.006947991	0.103156584	0.227623219	0.067321539	4+7	TRUE	5.238299699	0	8.673250322	0.644053242	0.924596966	5220	1394	2	0	5	9	17	0	Schwann cell	-0.028255665	-0.059970481	G1	SC-C1
AN3_ATCGATGCATATCTGG-1	AN3	1163	690	500	AN3	AN3	7	singlet	0.001461303	0.058698111	0.285909189	0.012556065	2+5	FALSE	11.95184867	0	3.009458298	1.203783319	0.926039886	4559	1167	2	0	5	9	17	0	Schwann cell	-0.007579356	-0.011590651	G1	SC-C3
AN3_ATCGCCTTCTTCACGC-1	AN3	1107	726	500	AN3	AN3	7	singlet	0.001917333	0.101751672	0.348504728	0.05689181	3+7	FALSE	9.665763324	0	7.859078591	0.81300813	0.939815337	4540	1178	2	0	5	9	17	0	Schwann cell	-0.04140392	0.002722576	G2M	SC-C2
AN3_ATCGGATAGAAATTGC-1	AN3	6782	2586	5K	AN3	AN3	4	singlet	0.051300075	0.192074203	0.285909189	0.095324229	2+5	FALSE	8.97965202	0	10.42465349	0.324388086	0.890709955	6483	2585	2	0	4	8	5	0	Schwann cell	-0.02406766	-0.054213204	G1	SC-C1
AN3_ATCGGCGAGAGAGTTT-1	AN3	7074	2639	5K	AN3	AN3	8	singlet	0.103215471	0.145014786	0.227623219	0.119117883	4+7	FALSE	7.449816228	0	13.47186882	0.381679389	0.888762877	6611	2638	2	0	4	8	5	0	Schwann cell	-0.038721511	-0.020913956	G1	SC-C1
AN3_ATCGGCGAGTCAGAGC-1	AN3	7677	2631	5K	AN3	AN3	4	singlet	0.014608915	0.113681044	0.058017476	0.136035482	2+9	TRUE	17.91064218	0	10.04298554	0.468933177	0.880296586	6757	2631	2	0	4	8	5	0	Schwann cell	0.018617664	-0.010852931	S	SC-C1
AN3_ATCGGCGCACATAACC-1	AN3	2106	1113	500	AN3	AN3	5	singlet	0.04355203	0.307814001	0.326766896	0.065645201	5+6	FALSE	13.20037987	0	10.3988604	0.474833808	0.916664158	5114	1240	2	0	5	9	6	0	Schwann cell	-0.015762327	-0.034703706	G1	SC-C1
AN3_ATCGGCGGTGGACAGT-1	AN3	8033	2757	5K	AN3	AN3	4	singlet	0.027835436	0.144711716	0.285909189	0.081725968	2+5	FALSE	13.63127101	0	11.0792979	0.348562181	0.881061322	6837	2757	2	0	4	8	5	0	Schwann cell	0.047371773	-0.038722322	S	SC-C2
AN3_ATCGGCGGTTACCGTA-1	AN3	7141	2595	5K	AN3	AN3	8	singlet	0.106927983	0.187330011	0.348504728	0.125656058	3+7	FALSE	11.70704383	0	10.46071979	0.462120151	0.885923934	6628	2595	2	0	4	8	5	0	Schwann cell	-0.074188425	-0.039031007	G1	SC-C2
AN3_ATCGTCCAGCATCAGG-1	AN3	5657	2423	5K	AN3	AN3	5	singlet	0.050529074	0.136609074	0.094065205	0.068588722	3+9	TRUE	9.545695598	0	10.9245183	0.441930352	0.90187227	5855	2422	2	0	4	8	5	0	Schwann cell	-0.038853186	-0.021547509	G1	SC-C1
AN3_ATCGTCCTCGAACACT-1	AN3	5155	2195	5K	AN3	AN3	5	singlet	0.258815825	0.343107852	0.285909189	0.144600913	2+5	FALSE	11.11542192	0	8.806983511	0.523763337	0.900115489	5650	2194	2	0	4	8	5	0	Schwann cell	-0.043292801	-0.014158196	G1	SC-C1
AN3_ATCGTCCTCGGTCACG-1	AN3	2192	1429	500	AN3	AN3	7	singlet	0.001444836	0.016009462	0.128124428	0.075494899	1+7	FALSE	4.927007299	0	4.881386861	0.684306569	0.944382763	4957	1583	2	0	5	11	6	0	Schwann cell	-0.031243411	0.04342138	G2M	SC-C4
AN3_ATCGTGAAGCTGTTCA-1	AN3	4595	2275	500	AN3	AN3	5	singlet	0.079020396	0.336791353	0.285909189	0.048655371	2+5	FALSE	5.005440696	0	6.964091404	0.391730141	0.916635633	5401	2274	2	0	5	8	6	0	Schwann cell	-0.064996501	-0.043029081	G1	SC-C1
AN3_ATCTCTAAGGTCGACA-1	AN3	5879	2495	5K	AN3	AN3	4	singlet	0.092033073	0.265548143	0.348504728	0.07807467	3+7	FALSE	18.2514033	0	6.293587345	0.510290866	0.901246234	5956	2492	2	0	5	11	6	0	Schwann cell	0.000773705	-0.063101918	S	SC-C2
AN3_ATCTCTACACACACTA-1	AN3	5336	2230	5K	AN3	AN3	4	singlet	0.101153567	0.226238399	0.348504728	0.097840149	3+7	FALSE	13.49325337	0	7.796101949	0.505997001	0.89833941	5727	2230	2	0	5	11	6	0	Schwann cell	0.039568222	0.01576039	S	SC-C2
AN3_ATCTCTACATGTTCGA-1	AN3	3939	1952	500	AN3	AN3	5	singlet	0.126423657	0.174676733	0.099688962	0.095699809	6+8	FALSE	11.1703478	0	6.702208682	0.253871541	0.91519515	5315	1956	2	0	5	9	6	0	Schwann cell	0.007887672	0.001469825	S	SC-C2
AN3_ATCTCTAGTCACCGAC-1	AN3	17217	5806	10K	AN3	AN3	4	singlet	0.182362691	0.367200705	0.326766896	0.245408489	5+6	FALSE	5.47133647	0	4.588488122	0.37172562	0.888554016	7977	4376	2	0	4	11	6	0	Schwann cell	-0.086647043	-0.028832984	G1	SC-C4
AN3_ATCTCTAGTCCACATA-1	AN3	2907	1400	500	AN3	AN3	5	singlet	0.01873496	0.049032951	0.128124428	0.055388756	1+7	TRUE	8.943928449	0	7.499140007	0.550395597	0.908381108	5342	1457	2	0	4	8	5	0	Schwann cell	-0.012772235	0.008296636	G2M	SC-C1
AN3_ATCTTCACAGGCTATT-1	AN3	8436	3262	5K	AN3	AN3	4	singlet	0.164944455	0.297059347	0.348504728	0.203494505	3+7	FALSE	6.816026553	0	6.721194879	0.782361309	0.894896011	7009	3260	2	0	5	11	6	0	Schwann cell	-0.021059379	0.022543672	G2M	SC-C3
AN3_ATGAAAGCATTGGCAT-1	AN3	4014	1829	500	AN3	AN3	5	singlet	0.112828068	0.321743625	0.348504728	0.067415146	3+7	FALSE	10.13951171	0	11.36023916	0.797209766	0.905270894	5371	1831	2	0	4	8	5	0	Schwann cell	-0.049826226	0.000783606	G2M	SC-C1
AN3_ATGAAAGGTCACTAGT-1	AN3	9171	2902	5K	AN3	AN3	4	singlet	0.009235137	0.113676259	0.326766896	0.094127008	5+6	FALSE	13.13924327	0	8.396030967	0.403445644	0.873885226	7028	2890	2	0	4	8	5	0	Schwann cell	0.000512357	0.021600411	G2M	SC-C1
AN3_ATGAAAGTCCGGCAAC-1	AN3	3615	1849	500	AN3	AN3	5	singlet	0.049769998	0.251015912	0.326766896	0.05275523	5+6	FALSE	9.681881051	0	6.362378976	0.414937759	0.918166799	5202	1864	2	0	4	8	5	0	Schwann cell	-0.001453647	-0.046860711	G1	SC-C1
AN3_ATGAAAGTCCTTGACC-1	AN3	7100	2690	5K	AN3	AN3	4	singlet	0.14640075	0.362399103	0.326766896	0.128047404	5+6	TRUE	9.098591549	0	6.690140845	1.084507042	0.890553676	6615	2688	2	0	4	8	5	0	Schwann cell	-0.059192521	-0.003681759	G1	SC-C3
AN3_ATGACCAAGGTGCGAT-1	AN3	4838	2277	500	AN3	AN3	5	singlet	0.038270183	0.3111497	0.285909189	0.092170349	2+5	FALSE	9.466721786	0	7.007027697	0.558081852	0.911171638	5490	2275	2	0	5	11	6	0	Schwann cell	-0.021484306	-0.038716049	G1	SC-C1
AN3_ATGACCAAGTCATGGG-1	AN3	3273	1813	500	AN3	AN3	5	singlet	0.04299302	0.251381933	0.326766896	0.100457264	5+6	FALSE	5.468988695	0	6.966086159	0.611060189	0.927012193	5112	1835	2	0	5	11	6	0	Schwann cell	-0.057336386	0.061315745	G2M	SC-C4
AN3_ATGACCAGTACCGTGC-1	AN3	2936	1511	500	AN3	AN3	5	singlet	0.105129138	0.20618068	0.326766896	0.06483254	5+6	FALSE	9.230245232	0	5.960490463	0.749318801	0.916807416	5305	1550	2	0	4	8	5	0	Schwann cell	0.006629217	-0.01432383	S	SC-C1
AN3_ATGACCATCTAGAGCT-1	AN3	4430	2116	500	AN3	AN3	5	singlet	0.111713849	0.362432193	0.326766896	0.091959252	5+6	FALSE	7.178329571	0	8.984198646	0.541760722	0.911998756	5403	2116	2	0	4	8	5	0	Schwann cell	-0.019108929	-0.03894267	G1	SC-C2
AN3_ATGAGGGCACCAGTAT-1	AN3	1170	658	500	AN3	AN3	8	singlet	0.000512762	0	0.891085544	0.010228332	NA	NA	21.70940171	0	8.974358974	0.854700855	0.918531673	4731	1092	2	0	5	9	17	0	Schwann cell	-0.0380964	-0.003248475	G1	SC-C1
AN3_ATGAGGGCATGCCGCA-1	AN3	7599	2645	5K	AN3	AN3	4	singlet	0.156212747	0.212135925	0.348504728	0.141111817	3+7	FALSE	10.71193578	0	11.89630215	0.500065798	0.881896539	6742	2645	2	0	4	8	5	0	Schwann cell	-0.008670706	-0.056476199	G1	SC-C1
AN3_ATGAGGGGTGAGCTCC-1	AN3	2790	1352	500	AN3	AN3	8	singlet	0.078946009	0.149985771	0.326766896	0.033876649	5+6	FALSE	20.21505376	0	9.784946237	0.17921147	0.908687274	5429	1411	2	0	5	9	6	0	Schwann cell	0.006495047	0.037489624	G2M	SC-C2
AN3_ATGAGGGGTGGCATCC-1	AN3	1452	942	500	AN3	AN3	7	singlet	0.001470589	0.086740122	0.227623219	0.016052258	4+7	TRUE	5.716253444	0	5.85399449	0.550964187	0.940569988	4538	1263	2	0	5	9	6	0	Schwann cell	-0.015014525	-0.00633419	G1	SC-C1
AN3_ATGAGGGTCATCTACT-1	AN3	2611	1261	500	AN3	AN3	5	singlet	0.051156428	0.109955718	0.227623219	0.077629115	4+7	FALSE	14.32401379	0	10.03446955	0.574492532	0.907489127	5443	1322	2	0	5	9	17	0	Schwann cell	-0.014420795	-0.00686048	G1	SC-C2
AN3_ATGAGTCCAGTCACGC-1	AN3	3561	1854	500	AN3	AN3	5	singlet	0.02022027	0.143091477	0.326766896	0.027537125	5+6	FALSE	4.212299916	0	7.49789385	0.393147992	0.920186823	5166	1867	2	0	5	11	6	0	Schwann cell	-0.008431759	-0.06186523	G1	SC-C2
AN3_ATGAGTCGTCGTACTA-1	AN3	6222	2829	5K	AN3	AN3	5	singlet	0.240936533	0.559487347	0.326766896	0.141618624	5+6	FALSE	7.955641273	0	8.357441337	0.433944069	0.909777708	6210	2828	2	0	4	8	5	0	Schwann cell	-0.079142717	-0.034540127	G1	SC-C1
AN3_ATGCATGGTTGTGTAC-1	AN3	3256	1629	500	AN3	AN3	5	singlet	0.036818422	0.207351537	0.326766896	0.056041509	5+6	FALSE	7.371007371	0	8.63022113	0.491400491	0.914377929	5253	1654	2	0	4	8	5	0	Schwann cell	-0.007870169	-0.019931915	G1	SC-C1
AN3_ATGCCTCCAGTCTACA-1	AN3	3077	1661	500	AN3	AN3	5	singlet	0.02686516	0.106419793	0.08356214	0.071092125	1+9	FALSE	3.93240169	0	3.834904127	0.38999025	0.923237363	5183	1704	2	0	5	11	6	0	Schwann cell	0.002678663	-0.024519152	S	SC-C4
AN3_ATGCCTCGTGCACAAG-1	AN3	5768	2803	5K	AN3	AN3	4	singlet	0.126455605	0.307925268	0.326766896	0.134470547	5+6	FALSE	6.29334258	0	5.894590846	0.346740638	0.916671085	5870	2803	2	0	4	8	5	0	Schwann cell	-0.03598977	0.03098476	G2M	SC-C1
AN3_ATGCCTCGTGTGAGCA-1	AN3	1043	754	500	AN3	AN3	7	singlet	0.000512762	0	0.891085544	0.022858467	NA	NA	7.190795781	0	5.848513902	0.767018217	0.953313556	4342	1263	2	0	5	9	17	0	Schwann cell	-0.052814789	-0.035846296	G1	SC-C4
AN3_ATGGAGGAGAGCTGCA-1	AN3	3232	1763	500	AN3	AN3	5	singlet	0.099407449	0.106834129	0.082343466	0.035671688	4+8	FALSE	15.22277228	0	3.650990099	0.309405941	0.924997524	5010	1802	2	0	5	9	6	0	Schwann cell	-0.012251671	0.030802841	G2M	SC-C4
AN3_ATGGAGGGTCTTCCGT-1	AN3	1134	814	500	AN3	AN3	7	singlet	0.000819565	0.008972759	0.227623219	0.01922527	4+7	FALSE	5.379188713	0	6.701940035	0.881834215	0.952861902	4377	1266	2	0	5	9	17	0	Schwann cell	0.020662917	0.002578382	S	SC-C4
AN3_ATGGAGGTCCTGTTGC-1	AN3	6780	2524	5K	AN3	AN3	4	singlet	0.145319611	0.273558419	0.348504728	0.127912343	3+7	FALSE	10.81120944	0	10.98820059	0.501474926	0.887988876	6477	2522	2	0	4	8	5	0	Schwann cell	0.009191843	-0.013811297	S	SC-C1
AN3_ATGGATCTCGATACGT-1	AN3	5817	2352	5K	AN3	AN3	5	singlet	0.016170645	0.104909125	0.099688962	0.044819945	6+8	TRUE	6.8076328	0	9.351899605	1.289324394	0.895539659	5929	2351	2	0	4	11	18	0	Schwann cell	0.018127672	-0.010122463	S	SC-C2
AN3_ATGGGAGAGACCCTTA-1	AN3	2706	1380	500	AN3	AN3	8	singlet	0.052426085	0.143865116	0.326766896	0.122931018	5+6	FALSE	11.75166297	0	8.240946046	1.367331855	0.914795811	5493	1446	2	0	5	9	6	0	Schwann cell	-0.056820341	0.048717358	G2M	SC-C1
AN3_ATGGGAGCAGCGTATT-1	AN3	1452	847	500	AN3	AN3	7	singlet	0.001046096	0.092193831	0.227623219	0.009908906	4+7	TRUE	12.74104683	0	7.300275482	1.446280992	0.925969109	4683	1176	2	0	5	9	17	0	Schwann cell	-0.015558846	-0.012517719	G1	SC-C3
AN3_ATGGGAGGTATGAGAT-1	AN3	2810	1415	500	AN3	AN3	8	singlet	0.041512977	0.129436748	0.326766896	0.059950739	5+6	FALSE	15.76512456	0	7.864768683	0.676156584	0.91360532	5363	1473	2	0	4	8	5	0	Schwann cell	-0.054986998	-0.005967798	G1	SC-C1
AN3_ATGGGAGTCTTACACT-1	AN3	1174	742	500	AN3	AN3	7	singlet	0.001384524	0.05554378	0.10472007	0.010350143	5+8	FALSE	8.688245315	0	7.325383305	0.255536627	0.935086079	4543	1175	2	0	5	9	17	0	Schwann cell	-0.038095785	0.010730348	G2M	SC-C2
AN3_ATGGGTTGTCCTACAA-1	AN3	4481	2250	500	AN3	AN3	5	singlet	0.166130975	0.240312736	0.348504728	0.138762447	3+7	FALSE	4.8203526	0	5.713010489	0.468645392	0.918060339	5355	2251	2	0	5	11	6	0	Schwann cell	-0.014745859	-0.012476778	G1	SC-C2
AN3_ATGGGTTGTGATAGAT-1	AN3	2869	1544	500	AN3	AN3	5	singlet	0.213662371	0.266683354	0.326766896	0.035800681	5+6	FALSE	10.21261764	0	11.4325549	0.453119554	0.92217923	5281	1582	2	0	5	9	17	0	Schwann cell	-0.005429373	-0.018144557	G1	SC-C2
AN3_ATGGGTTTCAAGAGTA-1	AN3	1442	880	500	AN3	AN3	7	singlet	0.001244287	0.110129769	0.227623219	0.015238619	4+7	FALSE	13.3148405	0	5.686546463	0.27739251	0.932103531	4604	1241	2	0	5	9	17	0	Schwann cell	0.024997329	-0.020911402	S	SC-C2
AN3_ATGGGTTTCCCTCTAG-1	AN3	2902	1393	500	AN3	AN3	5	singlet	0.040709693	0.100278831	0.163428907	0.029796595	4+6	TRUE	16.05789111	0	5.616815989	0.654720882	0.907948557	5363	1446	2	0	5	11	6	0	Schwann cell	-0.050143248	0.012987379	G2M	SC-C1
AN3_ATGGTTGGTCTACTGA-1	AN3	2560	1374	500	AN3	AN3	5	singlet	0.308714449	0.500344734	0.326766896	0.149071697	5+6	FALSE	10.234375	0	8.359375	0.3515625	0.920705926	5357	1432	2	0	5	9	17	0	Schwann cell	-0.018912925	0.007230671	G2M	SC-C1
AN3_ATGGTTGTCAAGCTTG-1	AN3	5803	2423	5K	AN3	AN3	5	singlet	0.060256962	0.263410142	0.285909189	0.104516409	2+5	FALSE	8.530070653	0	6.203687748	0.620368775	0.899220465	5914	2422	2	0	5	11	6	0	Schwann cell	-0.046295201	-0.036686226	G1	SC-C2
AN3_ATGGTTGTCGAGAAAT-1	AN3	8941	3270	5K	AN3	AN3	4	singlet	0.104352377	0.380937423	0.348504728	0.101136741	3+7	FALSE	10.49099653	0	8.679118667	1.722402416	0.889446809	7083	3260	2	0	5	8	6	0	Schwann cell	0.041021911	-0.044348152	S	SC-C3
AN3_ATGTCCCAGATTGTGA-1	AN3	4274	1744	500	AN3	AN3	8	singlet	0.115650922	0.173529598	0.326766896	0.066012884	5+6	FALSE	16.23771642	0	13.07908283	0.51474029	0.892782765	5458	1743	2	0	5	9	6	0	Schwann cell	0.004396419	-0.005931197	S	SC-C1
AN3_ATGTCCCGTCGCCACA-1	AN3	1373	888	500	AN3	AN3	7	singlet	0.001469685	0.044450399	0.285909189	0.043374093	2+5	TRUE	13.54697742	0	6.263656227	0.655498908	0.93968214	4565	1264	2	0	5	9	17	0	Schwann cell	-0.05158854	0.006334003	G2M	SC-C4
AN3_ATGTCCCTCGTGTTCC-1	AN3	4910	2070	500	AN3	AN3	4	singlet	0.109691665	0.364383877	0.326766896	0.072928152	5+6	FALSE	9.714867617	0	7.433808554	0.448065173	0.898373648	5569	2069	2	0	4	8	5	0	Schwann cell	-0.018555777	0.02842567	G2M	SC-C1
AN3_ATGTCTTAGCGAAACC-1	AN3	1537	1028	500	AN3	AN3	7	singlet	0.00119192	0.047887524	0.227623219	0.033389302	4+7	TRUE	7.417046194	0	6.831489915	0.390370852	0.945183988	4531	1362	2	0	5	9	6	0	Schwann cell	-0.025224413	0.015136692	G2M	SC-C4
AN3_ATGTCTTTCGTTCTCG-1	AN3	3851	1882	500	AN3	AN3	5	singlet	0.015570318	0.034649546	0.128124428	0.119555382	1+7	TRUE	10.54271618	0	3.765255778	0.389509218	0.913276384	5269	1891	2	0	4	8	5	0	Schwann cell	-0.044744872	-0.003033753	G1	SC-C2
AN3_ATTACCTAGCAACCAG-1	AN3	1872	1201	500	AN3	AN3	7	singlet	0.001500511	0.058594899	0.128124428	0.024642556	1+7	FALSE	9.882478632	0	5.502136752	0.908119658	0.941092659	4793	1429	2	0	5	9	6	0	Schwann cell	0.02627403	-0.015581043	S	SC-C4
AN3_ATTACCTAGTTAACAG-1	AN3	955	710	500	AN3	AN3	7	singlet	0.000716995	0	0.891085544	0.009518779	NA	NA	3.455497382	0	6.910994764	0.314136126	0.956797021	4324	1247	2	0	5	9	17	0	Schwann cell	-0.03562442	-0.008855209	G1	SC-C4
AN3_ATTACCTCAACCAATC-1	AN3	4314	2153	500	AN3	AN3	5	singlet	0.053753238	0.317930431	0.348504728	0.053550492	3+7	FALSE	6.954102921	0	7.02364395	0.417246175	0.916961193	5313	2150	2	0	4	8	5	0	Schwann cell	-0.032080963	-0.024328361	G1	SC-C3
AN3_ATTACCTCACTACTTT-1	AN3	8314	3149	5K	AN3	AN3	4	singlet	0.095660567	0.317418439	0.285909189	0.110029835	2+5	FALSE	9.381765696	0	8.227086841	0.721674284	0.892434236	6976	3146	2	0	4	8	5	0	Schwann cell	-0.018725509	0.038232959	G2M	SC-C1
AN3_ATTACCTTCTGGAAGG-1	AN3	1040	657	500	AN3	AN3	7	singlet	0.002352173	0.113139737	0.348504728	0.007261625	3+7	FALSE	14.23076923	0	8.846153846	0.480769231	0.933886057	4579	1168	2	0	5	9	17	0	Schwann cell	0.032029595	0.002210594	S	SC-C4
AN3_ATTACTCCACATAGCT-1	AN3	8234	3292	5K	AN3	AN3	4	singlet	0.155457363	0.343860724	0.285909189	0.190670596	2+5	FALSE	7.90624241	0	5.647316007	0.813699296	0.898317006	7027	3288	2	0	5	11	6	0	Schwann cell	-0.010923495	0.001389182	G2M	SC-C1
AN3_ATTACTCCATCGCCTT-1	AN3	3883	1946	500	AN3	AN3	5	singlet	0.052641053	0.103307589	0.326766896	0.066004561	5+6	TRUE	4.94463044	0	6.97913984	0.489312387	0.916408314	5264	1950	2	0	4	11	5	0	Schwann cell	-0.016099868	-0.032884421	G1	SC-C1
AN3_ATTATCCAGGTGCAGT-1	AN3	3346	1478	500	AN3	AN3	5	singlet	0.070783675	0.181155596	0.348504728	0.072785532	3+7	FALSE	21.12970711	0	7.322175732	0.239091452	0.899319367	5309	1504	2	0	5	11	6	0	Schwann cell	-0.012427946	-0.010010951	G1	SC-C2
AN3_ATTATCCAGTTAACGA-1	AN3	4518	2145	500	AN3	AN3	5	singlet	0.087711357	0.383231853	0.285909189	0.084133853	2+5	FALSE	7.945993803	0	5.289951306	0.841080124	0.911484627	5389	2145	2	0	4	8	5	0	Schwann cell	-0.052381896	-0.000974312	G1	SC-C1
AN3_ATTATCCGTGCATGAG-1	AN3	1375	997	500	AN3	AN3	7	singlet	0.002266878	0.049940969	0.10472007	0.03534149	5+8	TRUE	2.909090909	0	7.854545455	0.363636364	0.955514954	4375	1368	2	0	5	9	17	0	Schwann cell	-0.024357218	-0.038678559	G1	SC-C4
AN3_ATTATCCTCATGGGAG-1	AN3	5413	2289	5K	AN3	AN3	5	singlet	0.14640075	0.369404173	0.348504728	0.102948896	3+7	FALSE	12.72861629	0	7.999261038	0.480325143	0.899879888	5756	2289	2	0	5	9	6	0	Schwann cell	0.012157639	0.014992628	G2M	SC-C3
AN3_ATTCACTTCTCCATAT-1	AN3	19067	4994	10K	AN3	AN3	4	singlet	0.193802699	0.299121398	0.285909189	0.237591654	2+5	FALSE	7.992867258	0	11.58546179	0.561179	0.864066485	7182	3170	2	0	4	8	5	0	Schwann cell	-0.063217075	0.009881831	G2M	SC-C1
AN3_ATTCACTTCTTCGATT-1	AN3	1835	1191	500	AN3	AN3	7	singlet	0.002787974	0.029625278	0.348504728	0.059684591	3+7	FALSE	3.760217984	0	6.21253406	0.163487738	0.942480012	4786	1414	2	0	5	9	6	0	Schwann cell	0.003434498	-0.017125976	S	SC-C2
AN3_ATTCAGGGTACAGTTC-1	AN3	3514	2070	500	AN3	AN3	5	singlet	0.123707116	0.188421575	0.326766896	0.140583281	5+6	FALSE	1.849743882	0	4.297097325	0.682982356	0.935182103	5059	2085	2	0	5	9	6	0	Schwann cell	-0.05706838	-0.007604276	G1	SC-C4
AN3_ATTCAGGGTACATTGC-1	AN3	6086	2485	5K	AN3	AN3	5	singlet	0.257277638	0.362047916	0.348504728	0.155838474	3+7	FALSE	13.07919816	0	7.870522511	0.575090371	0.897206281	6094	2485	2	0	5	11	6	0	Schwann cell	-0.049829618	-0.033482332	G1	SC-C2
AN3_ATTCCATAGTGTTCAC-1	AN3	4624	1854	500	AN3	AN3	8	singlet	0.053165425	0.104228801	0.326766896	0.077316586	5+6	FALSE	16.89013841	0	12.17560554	0.475778547	0.891703638	5539	1854	2	0	4	8	5	0	Schwann cell	-0.016279522	-0.033890474	G1	SC-C1
AN3_ATTCCCGAGCTGAGCA-1	AN3	4826	2110	500	AN3	AN3	8	singlet	0.046170965	0.173585365	0.326766896	0.129785875	5+6	FALSE	8.101947783	0	9.656029838	0.352258599	0.902457895	5523	2110	2	0	4	8	5	0	Schwann cell	-0.037383279	-0.020626201	G1	SC-C1
AN3_ATTCCCGAGGACGCTA-1	AN3	7782	2826	5K	AN3	AN3	4	singlet	0.344151586	0.435733748	0.348504728	0.153731506	3+7	FALSE	14.16088409	0	9.67617579	0.43690568	0.88694198	6807	2824	2	0	5	11	6	0	Schwann cell	-0.019242661	-7.66E-05	G1	SC-C2
AN3_ATTCCCGAGGGCGAGA-1	AN3	7584	2750	5K	AN3	AN3	4	singlet	0.159930497	0.339399895	0.285909189	0.178519427	2+5	FALSE	16.13924051	0	8.016877637	0.39556962	0.886449181	6772	2749	2	0	4	11	18	0	Schwann cell	-0.033659513	-0.059827069	G1	SC-C1
AN3_ATTCCCGCATACGCAT-1	AN3	4953	2154	500	AN3	AN3	5	singlet	0.084679671	0.204916879	0.326766896	0.07807392	5+6	FALSE	11.89178276	0	9.065213002	0.706642439	0.902128412	5559	2153	2	0	4	8	5	0	Schwann cell	0.016615952	0.05774313	G2M	SC-C3
AN3_ATTCCCGTCTCATGCC-1	AN3	3569	1964	500	AN3	AN3	5	singlet	0.022089679	0.094436717	0.326766896	0.077534925	5+6	FALSE	2.74586719	0	5.183524797	0.4763239	0.92698053	5096	1982	2	0	5	11	6	0	Schwann cell	-0.02816716	-0.016801739	G1	SC-C2
AN3_ATTCGTTAGCAACAAT-1	AN3	2868	1717	500	AN3	AN3	5	singlet	0.033532955	0.139205149	0.326766896	0.065351867	5+6	FALSE	3.69595537	0	6.520223152	0.557880056	0.935559291	5160	1765	2	0	5	11	6	0	Schwann cell	0.014426391	-0.034896283	S	SC-C4
AN3_ATTCGTTAGCACTTTG-1	AN3	13702	3347	10K	AN3	AN3	8	singlet	0.162264481	0.196136703	0.227623219	0.114868159	4+7	FALSE	9.013282732	0	22.25222595	0.802802511	0.852027987	7244	2861	2	0	4	11	18	0	Schwann cell	-0.03768281	-0.03159577	G1	SC-C2
AN3_ATTCGTTAGCTCACTA-1	AN3	2937	1486	500	AN3	AN3	5	singlet	0.007360731	0.053389936	0.285909189	0.018391135	2+5	TRUE	6.469186244	0	8.546135512	0.612870276	0.91467897	5324	1531	2	0	4	8	5	0	Schwann cell	-0.039765281	-0.021809443	G1	SC-C1
AN3_ATTCTACCAGCTCTGG-1	AN3	9272	3171	5K	AN3	AN3	4	singlet	0.078027569	0.2529097	0.348504728	0.083387496	3+7	FALSE	11.42148404	0	8.962467645	0.539257981	0.882541767	7088	3148	2	0	4	8	5	0	Schwann cell	0.05121487	-0.02727199	S	SC-C1
AN3_ATTCTACGTTTCCCAC-1	AN3	4803	2136	500	AN3	AN3	5	singlet	0.217784241	0.299599983	0.326766896	0.115407167	5+6	FALSE	7.974182802	0	9.285863002	0.64542994	0.904411209	5501	2135	2	0	5	11	6	0	Schwann cell	-0.00560564	-0.038106152	G1	SC-C2
AN3_ATTCTTGTCAAGTTGC-1	AN3	1365	868	500	AN3	AN3	7	singlet	0.002621071	0.177315844	0.348504728	0.015570435	3+7	FALSE	9.304029304	0	11.35531136	0.732600733	0.937287207	4603	1231	2	0	5	9	17	0	Schwann cell	-0.038917479	-0.01297582	G1	SC-C1
AN3_ATTCTTGTCACCTCAC-1	AN3	5971	2703	5K	AN3	AN3	4	singlet	0.206990004	0.349593468	0.326766896	0.121857846	5+6	FALSE	3.751465416	0	5.777926645	0.418690337	0.908846204	5998	2701	2	0	5	11	6	0	Schwann cell	-0.035771144	-0.048041716	G1	SC-C2
AN3_ATTGGGTCACTAACGT-1	AN3	3261	1565	500	AN3	AN3	5	singlet	0.22359854	0.323820455	0.326766896	0.189126673	5+6	TRUE	11.83685986	0	9.751609936	0.337319841	0.909250036	5286	1580	2	0	5	9	6	0	Schwann cell	-0.039887607	0.010483384	G2M	SC-C2
AN3_ATTGGGTGTATCCTTT-1	AN3	1835	1106	500	AN3	AN3	5	singlet	0.001867099	0.107124857	0.326766896	0.029746141	5+6	FALSE	6.430517711	0	6.920980926	0.435967302	0.932627003	4849	1316	2	0	5	9	17	0	Schwann cell	0.016297052	-0.011480324	S	SC-C1
AN3_ATTGGGTTCCTGTAAG-1	AN3	5163	2468	5K	AN3	AN3	5	singlet	0.127515167	0.282513557	0.285909189	0.175315393	2+5	FALSE	6.062366841	0	8.987023049	0.484214604	0.91366404	5578	2466	2	0	4	11	18	0	Schwann cell	0.000195337	0.002953416	G2M	SC-C1
AN3_ATTGGGTTCGCTTAAG-1	AN3	10927	3646	10K	AN3	AN3	4	singlet	0.144685477	0.390196364	0.326766896	0.212132622	5+6	FALSE	9.700741283	0	8.694060584	0.805344559	0.881965045	7203	3509	2	0	4	11	18	0	Schwann cell	-0.020490014	0.012785828	G2M	SC-C2
AN3_ATTGTTCCAAGTTTGC-1	AN3	3775	2156	500	AN3	AN3	5	singlet	0.150606439	0.192023178	0.128124428	0.132003138	1+7	FALSE	1.960264901	0	5.907284768	0.317880795	0.931989419	5148	2165	2	0	5	11	6	0	Schwann cell	-0.059437312	-0.038020449	G1	SC-C4
AN3_ATTGTTCGTGAAGCGT-1	AN3	2402	1281	500	AN3	AN3	7	singlet	0.007958783	0.017926791	0.348504728	0.037233776	3+7	FALSE	3.039134055	0	16.36136553	0.541215654	0.919237398	5255	1382	2	0	5	9	17	0	Schwann cell	-0.019042134	-0.024299972	G1	SC-C2
AN3_ATTGTTCTCTAGACAC-1	AN3	1411	942	500	AN3	AN3	7	singlet	0.002420435	0.13157423	0.128124428	0.050158647	1+7	FALSE	7.228915663	0	6.094968108	0.6378455	0.944284932	4502	1295	2	0	5	9	17	0	Schwann cell	-0.043822365	0.009650432	G2M	SC-C4
AN3_ATTTACCCAATAGGAT-1	AN3	1355	955	500	AN3	AN3	7	singlet	0.001706925	0.072338451	0.128124428	0.026731763	1+7	FALSE	4.870848708	0	6.863468635	0.590405904	0.951488228	4421	1327	2	0	5	9	6	0	Schwann cell	-0.01739489	0.014105422	G2M	SC-C4
AN3_ATTTACCGTAATACCC-1	AN3	4668	1973	500	AN3	AN3	4	singlet	0.140487015	0.22104892	0.285909189	0.084634434	2+5	TRUE	14.22450728	0	7.06940874	0.621251071	0.898067478	5510	1973	2	0	4	8	5	0	Schwann cell	-0.03902525	-0.003043625	G1	SC-C3
AN3_ATTTCACAGAGTCTTC-1	AN3	1001	647	500	AN3	AN3	7	singlet	0.00071156	0	0.891085544	0.018315451	NA	NA	4.895104895	0	9.090909091	0.799200799	0.936832541	4496	1149	2	0	5	9	17	0	Schwann cell	-0.034892344	0.000530158	G2M	SC-C1
AN3_ATTTCACAGCTACTAC-1	AN3	3641	1871	500	AN3	AN3	5	singlet	0.034722958	0.135297204	0.285909189	0.068344629	2+5	TRUE	4.09228234	0	10.49162318	0.38450975	0.918806803	5220	1882	2	0	4	8	5	0	Schwann cell	-0.054282105	0.066708067	G2M	SC-C1
AN3_ATTTCACCATTCAGCA-1	AN3	3470	1999	500	AN3	AN3	5	singlet	0.128048033	0.105141773	0.326766896	0.079888165	5+6	FALSE	4.726224784	0	3.198847262	0.374639769	0.932346217	5018	2036	2	0	5	11	6	0	Schwann cell	-0.0243638	0.039599706	G2M	SC-C4
AN3_ATTTCACGTCGCCTAG-1	AN3	3192	1511	500	AN3	AN3	8	singlet	0.039030224	0.147176206	0.348504728	0.026543763	3+7	FALSE	20.70802005	0	5.576441103	0.469924812	0.907308051	5267	1555	2	0	5	11	6	0	Schwann cell	-0.051608498	-0.042368757	G1	SC-C2
AN3_ATTTCTGAGGCTTTCA-1	AN3	2145	1307	500	AN3	AN3	5	singlet	0.002513258	0.043212224	0.094065205	0.041315841	3+9	FALSE	3.636363636	0	6.293706294	0.233100233	0.935417558	4979	1463	2	0	5	11	6	0	Schwann cell	-0.054165569	-0.011880685	G1	SC-C2
AN3_ATTTCTGAGGTCCGAA-1	AN3	1292	918	500	AN3	AN3	7	singlet	0.000463922	0	0.891085544	0.016588041	NA	NA	5.108359133	0	3.792569659	0.464396285	0.952295947	4341	1337	2	0	5	9	6	0	Schwann cell	-0.056261985	0.030576505	G2M	SC-C4
AN3_CAAAGAAGTAGGAGGG-1	AN3	2891	1736	500	AN3	AN3	5	singlet	0.220592767	0.299487758	0.094065205	0.088533693	3+9	TRUE	7.575233483	0	5.430646835	0.726392252	0.936002516	5147	1783	2	0	5	9	6	0	Schwann cell	0.009937168	0.009193606	S	SC-C4
AN3_CAACAACCAGAACTTC-1	AN3	4156	1970	500	AN3	AN3	5	singlet	0.048566133	0.15887608	0.348504728	0.068702519	3+7	FALSE	7.627526468	0	5.630413859	1.25120308	0.910406637	5351	1972	2	0	4	8	5	0	Schwann cell	-5.94E-05	0.028861393	G2M	SC-C3
AN3_CAACAGTAGCGTACAG-1	AN3	8403	2710	5K	AN3	AN3	4	singlet	0.258775443	0.393647248	0.348504728	0.14881265	3+7	FALSE	18.26728549	0	10.41294776	0.559324051	0.874767921	6855	2708	2	0	4	8	5	0	Schwann cell	-0.021045592	0.025994807	G2M	SC-C1
AN3_CAACAGTGTGCCGGTT-1	AN3	3751	1807	500	AN3	AN3	5	singlet	0.020497184	0.131939845	0.128124428	0.077814645	1+7	FALSE	14.07624633	0	4.772060784	0.373233804	0.911254656	5285	1823	2	0	5	11	6	0	Schwann cell	-0.061284705	0.01318711	G2M	SC-C1
AN3_CAACCAAGTTTCGTTT-1	AN3	5591	2333	5K	AN3	AN3	8	singlet	0.025004774	0.098240984	0.326766896	0.102905243	5+6	FALSE	9.407977106	0	8.925058129	0.429261313	0.898712257	5827	2333	2	0	4	8	5	0	Schwann cell	-0.022832576	-0.053857204	G1	SC-C2
AN3_CAACCTCCATTCAGGT-1	AN3	2512	1399	500	AN3	AN3	5	singlet	0.004900736	0	0.891085544	0.054649977	NA	NA	0.99522293	0	8.877388535	0.517515924	0.925235161	5276	1480	2	0	4	8	5	0	Schwann cell	-0.026386583	0.009090404	G2M	SC-C1
AN3_CAACCTCGTCCACACG-1	AN3	2976	1779	500	AN3	AN3	5	singlet	0.009695314	0.018977993	0.138087303	0.050617303	2+8	FALSE	3.696236559	0	2.721774194	0.268817204	0.935670526	4989	1851	2	0	5	11	6	0	Schwann cell	-0.066292765	-0.006709527	G1	SC-C4
AN3_CAACCTCGTTCGTGCG-1	AN3	3113	1518	500	AN3	AN3	4	singlet	0.058264129	0.029910169	0.042846263	0.069144525	8+9	TRUE	10.27947318	0	3.469322197	0.642467074	0.910709603	5170	1566	2	0	5	11	6	0	Schwann cell	-0.001901322	-0.041355303	G1	SC-C3
AN3_CAACCTCTCACGAACT-1	AN3	3977	1970	500	AN3	AN3	5	singlet	0.087744646	0.339033087	0.285909189	0.09276622	2+5	FALSE	8.04626603	0	5.833542872	0.804626603	0.915242491	5287	1975	2	0	5	11	6	0	Schwann cell	-0.025720375	-0.040879051	G1	SC-C1
AN3_CAACCTCTCCCAGGAC-1	AN3	2569	1567	500	AN3	AN3	5	singlet	0.003219862	0.036423812	0.128124428	0.049591279	1+7	TRUE	2.33553912	0	4.748929545	0.311405216	0.937035202	5278	1663	2	0	5	9	6	0	Schwann cell	-0.004586263	0.025287394	G2M	SC-C4
AN3_CAACCTCTCCGTACGG-1	AN3	1702	1012	500	AN3	AN3	5	singlet	0.001145859	0.028857478	0.326766896	0.023061348	5+6	FALSE	6.462984724	0	5.757931845	0.705052879	0.930120127	4732	1288	2	0	5	9	17	0	Schwann cell	-0.03904832	0.006159357	G2M	SC-C1
AN3_CAACGGCCAGCCATTA-1	AN3	10640	3541	10K	AN3	AN3	4	singlet	0.079016425	0.203304483	0.326766896	0.145241729	5+6	FALSE	4.595864662	0	8.984962406	0.573308271	0.881345263	7195	3428	2	0	4	8	5	0	Schwann cell	0.048030523	-0.057112281	S	SC-C1
AN3_CAACGGCCAGCGCTTG-1	AN3	2223	1130	500	AN3	AN3	8	singlet	0.018451015	0.101575348	0.08356214	0.040173088	1+9	TRUE	20.28789924	0	7.062528115	0.584795322	0.912200079	5208	1263	2	0	5	9	6	0	Schwann cell	-0.020935877	0.027387542	G2M	SC-C1
AN3_CAACGGCTCAGCGCGT-1	AN3	8039	3039	5K	AN3	AN3	8	singlet	0.016059069	0.218293719	0.348504728	0.100944428	3+7	FALSE	6.505784302	0	7.140191566	0.59708919	0.891818317	6923	3035	2	0	4	8	5	0	Schwann cell	-0.01062874	-0.06321836	G1	SC-C3
AN3_CAAGACTAGATGGCGT-1	AN3	1081	720	500	AN3	AN3	7	singlet	0.001466405	0.085555266	0.10472007	0.014354624	5+8	FALSE	9.250693802	0	9.528214616	0.46253469	0.941824872	4495	1224	2	0	5	9	17	0	Schwann cell	-0.03578836	-0.029861787	G1	SC-C4
AN3_CAAGACTCAATGAACA-1	AN3	3245	1732	500	AN3	AN3	5	singlet	0.105129138	0.2322503	0.326766896	0.08403695	5+6	FALSE	7.149460709	0	7.673343606	0.61633282	0.922344021	5160	1749	2	0	5	11	6	0	Schwann cell	0.001841852	-0.067954614	S	SC-C4
AN3_CAAGAGGGTTGTACGT-1	AN3	18173	5184	10K	AN3	AN3	4	singlet	0.192519411	0.290207728	0.348504728	0.353825156	3+7	FALSE	8.254003192	0	4.204038959	1.777362021	0.872104468	7501	3619	2	0	4	8	5	0	Schwann cell	-0.001765325	0.026435672	G2M	SC-C3
AN3_CAAGCTACAGCCTATA-1	AN3	8926	3577	5K	AN3	AN3	4	singlet	0.114975728	0.198085119	0.285909189	0.299721752	2+5	FALSE	11.00156845	0	4.839793861	0.526551647	0.899475466	7187	3558	2	0	5	11	6	0	Schwann cell	-0.025933343	0.002758559	G2M	SC-C1
AN3_CAAGGGAAGGTGCCTC-1	AN3	2630	1351	500	AN3	AN3	5	singlet	0.041234769	0.099098071	0.326766896	0.066623375	5+6	FALSE	7.52851711	0	9.049429658	0.570342205	0.915408145	5402	1421	2	0	4	8	5	0	Schwann cell	-0.049905612	0.022705164	G2M	SC-C3
[truncated: 20,636 more rows]
